# Supplementary material for: Elucidating the Multi-Target Anti-Pruritic Mechanism of Polygonatum odoratum via Integrated Network Pharmacology, Molecular Simulations, and GEO Dataset Validation
Source: Curr Issues Mol Biol. 2026 Apr 1;48(4):369. doi: 10.3390/cimb48040369 (PMC13115042; doi:10.3390/cimb48040369)
Supplement: Supplementary file 1 [file cimb-48-00369-s001.zip]

Archive with 11 entries (11 files):
- Supplementary Figures S1. (A,B) Comparison of KEGG pathway enrichment for pruritus and GMFA-ED in P. odoratum.tif
- Supplementary Figures S2. (A-D) Molecular docking diagrams of MOL010396 with 4drj, 4hjo, 4bqg, and 6e6e proteins, respectively.tif
- Supplementary Table S1. GridBox settings for proteins.xlsx
- Supplementary Table S2. Information on potential targets of 208 Polygonatum odoratum active compounds.xlsx
- Supplementary Table S3. cytoNCA screening for key targets.xlsx
- Supplementary Table S4. GO functional terms and KEGG enrichment analysis results for the top 2 MCODE network clusters.xlsx
- Supplementary Table S5. GO functional terms and KEGG enrichment analysis results for 113 potential targets.xlsx
- Supplementary Table S6. GO functional terms and KEGG enrichment analysis results for 26 targets of levocetirizine acting on pruritus.xlsx
- Supplementary Table S7. GeneMANIA analysis and GMFA-ED corresponding GO functional terms and KEGG enrichment analysis results.xlsx
- Supplementary Table S8. Summary of molecular docking scores between P. odoratum targets and those associated with the ErbB signaling pathway and PI3K-AKT pathway.xlsx
- Supplementary Table S9. Summary table of differentially expressed genes identified after performing differential analysis on GSE6281 and GSE76446 using the GEO2R tool.xlsx
