# Supplementary material for: Elucidating the Multi-Target Anti-Pruritic Mechanism of Polygonatum odoratum via Integrated Network Pharmacology, Molecular Simulations, and GEO Dataset Validation
Source: Curr Issues Mol Biol. 2026 Apr 1;48(4):369. doi: 10.3390/cimb48040369 (PMC13115042; doi:10.3390/cimb48040369)
Supplement: Supplementary file 1 [file cimb-48-00369-s001.zip › Supplementary Table S1. GridBox settings for proteins.xlsx]

## Sheet: Sheet1
Protein	PBD ID	GridBox	Reference number
HSP90AA1	4bqg	"--center_x 2.1 --center_y 13.1 --center_z 23.4 --size_x 20.0 --size_y 15.3 --size_z 15.2"	[39]
JUN	1s9k	"--center_x 44.4 --center_y 36.9 --center_z 46.4 --size_x 30.6 --size_y 28.6 --size_z 31.6"	[40]
FOS	2wt7	"--center_x 36.5 --center_y -13.5 --center_z 17.4 --size_x 20.4 --size_y 21.3 --size_z 17.6"	[41]
EP300	3biy	"--center_x -18.4 --center_y 17.6 --center_z 0.9 --size_x 22.6 --size_y 38.4 --size_z 17.2"	[42]
EGFR	4hjo	"--center_x 24.4 --center_y 9.2 --center_z -0.7 --size_x 20.6 --size_y 24.2 --size_z 19.5"	[43]
RPS6KB1	3wf7	"--center_x 11.9 --center_y -9.6 --center_z 12.2 --size_x 21.7 --size_y 19.7 --size_z 19.5"	[44]
AKT2	3e8d	"--center_x 29.7 --center_y -23.8 --center_z -7.3 --size_x 21.4 --size_y 20.4 --size_z 21.0"	[45]
ESR1	1uom	"--center_x -1.2 --center_y 52.3 --center_z 23.2 --size_x 21.8 --size_y 18.4 --size_z 23.6"	[46]
HSP90AB1	3nmq	"--center_x 2.3 --center_y 10.3 --center_z 27.2 --size_x 21.3 --size_y 22.3 --size_z 19.3"	[47]
SRC	6e6e	"--center_x 35.6 --center_y 3.0 --center_z 9.7 --size_x 21.2 --size_y 23.4 --size_z 24.0"	[48]
