# Supplementary material for: Elucidating the Multi-Target Anti-Pruritic Mechanism of Polygonatum odoratum via Integrated Network Pharmacology, Molecular Simulations, and GEO Dataset Validation
Source: Curr Issues Mol Biol. 2026 Apr 1;48(4):369. doi: 10.3390/cimb48040369 (PMC13115042; doi:10.3390/cimb48040369)
Supplement: Supplementary file 1 [file cimb-48-00369-s001.zip › Supplementary Table S2. Information on potential targets of 208 Polygonatum odoratum active compounds.xlsx]

## Sheet: Table S1
Supplementary Table S1 Information on potential targets of 208 Polygonatum odoratum active compounds
NO.	Target Symbol	UniProt ID	Mol ID	PubChem ID
1	MMP9	P14780	MOL000332	5372945
1	MMP9	P14780	MOL000483	6440659
2	MMP1	P03956	MOL000332	5372945
2	MMP1	P03956	MOL000483	6440659
3	MMP2	P08253	MOL000483	6440659
3	MMP2	P08253	MOL000332	5372945
4	EGFR	P00533	MOL000483	6440659
4	EGFR	P00533	MOL000332	5372945
5	HMGCR	P04035	MOL000359	12303645
5	HMGCR	P04035	MOL010395	46886730
6	CYP51A1	Q16850	MOL000359	12303645
7	AR	P10275	MOL000359	12303645
8	NPC1L1	Q9UHC9	MOL000359	12303645
9	NR1H3	Q13133	MOL000359	12303645
10	CYP17A1	P05093	MOL000359	12303645
11	RORC	P51449	MOL000359	12303645
12	CYP19A1	P11511	MOL010396	46886731
12	CYP19A1	P11511	MOL010395	46886730
13	ESR2	Q92731	MOL010396	46886731
13	ESR2	Q92731	MOL010395	46886730
14	ESR1	P03372	MOL010396	46886731
14	ESR1	P03372	MOL010395	46886730
12	CYP19A1	P11511	MOL010396	46886731
12	CYP19A1	P11511	MOL000359	12303645
13	ESR2	Q92731	MOL010396	46886731
13	ESR2	Q92731	MOL000359	12303645
14	ESR1	P03372	MOL010396	46886731
14	ESR1	P03372	MOL000359	12303645
15	SHBG	P04278	MOL010396	46886731
15	SHBG	P04278	MOL000359	12303645
16	SREBF2	Q12772	MOL000359	12303645
17	CYP2C19	P33261	MOL000359	12303645
18	SLC6A2	P23975	MOL000359	12303645
19	BCHE	P06276	MOL000359	12303645
19	BCHE	P06276	MOL000483	6440659
20	RORA	P35398	MOL000359	12303645
21	PTPN1	P18031	MOL010396	46886731
21	PTPN1	P18031	MOL000359	12303645
22	SERPINA6	P08185	MOL000359	12303645
23	SLC6A4	P31645	MOL000359	12303645
24	G6PD	P11413	MOL000359	12303645
25	NR1I3	Q14994	MOL000359	12303645
26	CHRM2	P08172	MOL000359	12303645
27	ACHE	P22303	MOL000359	12303645
27	ACHE	P22303	MOL000483	6440659
27	ACHE	P22303	MOL010395	46886730
28	VDR	P11473	MOL000359	12303645
29	CES2	O00748	MOL000359	12303645
30	NR1H2	P55055	MOL000359	12303645
31	CDC25A	P30304	MOL000359	12303645
32	PTGER1	P34995	MOL000359	12303645
33	PTGER2	P43116	MOL000359	12303645
34	HSD11B1	P28845	MOL000359	12303645
35	DHCR7	Q9UBM7	MOL000359	12303645
36	GLRA1	P23415	MOL000359	12303645
37	PPARD	Q03181	MOL000359	12303645
38	SQLE	Q14534	MOL000359	12303645
39	PTPN6	P29350	MOL000359	12303645
40	FDFT1	P37268	MOL000359	12303645
41	NOS2	P35228	MOL000359	12303645
42	NR3C1	P04150	MOL000359	12303645
43	CDC25B	P30305	MOL000359	12303645
44	SHH	Q15465	MOL000359	12303645
45	UGT2B7	P16662	MOL000359	12303645
46	HSD11B2	P80365	MOL000359	12303645
47	DRD2	P14416	MOL000359	12303645
47	DRD2	P14416	MOL000483	6440659
48	POLB	P06746	MOL010396	46886731
48	POLB	P06746	MOL000359	12303645
49	CNR2	P34972	MOL000483	6440659
50	TYR	P14679	MOL000483	6440659
51	MAOB	P27338	MOL010396	46886731
51	MAOB	P27338	MOL010395	46886730
51	MAOB	P27338	MOL000483	6440659
52	PTGS2	P35354	MOL010396	46886731
52	PTGS2	P35354	MOL000483	6440659
53	BRAF	P15056	MOL010396	46886731
53	BRAF	P15056	MOL010395	46886730
54	ALOX5	P09917	MOL010396	46886731
54	ALOX5	P09917	MOL000483	6440659
54	ALOX5	P09917	MOL010395	46886730
55	ALDH2	P05091	MOL000483	6440659
56	MMP3	P08254	MOL000483	6440659
57	MMP8	P22894	MOL010395	46886730
57	MMP8	P22894	MOL000483	6440659
58	CHEK1	O14757	MOL010396	46886731
58	CHEK1	O14757	MOL010395	46886730
58	CHEK1	O14757	MOL000483	6440659
59	WEE1	P30291	MOL010396	46886731
59	WEE1	P30291	MOL010395	46886730
59	WEE1	P30291	MOL000483	6440659
60	DNM1	Q05193	MOL000483	6440659
61	PRKCZ	Q05513	MOL000483	6440659
62	THRA	P10827	MOL000483	6440659
63	CDK5R1	Q15078	MOL000483	6440659
64	THRB	P10828	MOL000483	6440659
65	CTSL	P07711	MOL010396	46886731
65	CTSL	P07711	MOL000483	6440659
66	HSP90AA1	P07900	MOL010396	46886731
66	HSP90AA1	P07900	MOL000483	6440659
67	ABL1	P00519	MOL010395	46886730
67	ABL1	P00519	MOL000483	6440659
68	SYK	P43405	MOL000483	6440659
69	GLI2	P10070	MOL000483	6440659
70	PDK1	Q15118	MOL000483	6440659
71	DRD3	P35462	MOL000483	6440659
72	BMP1	P13497	MOL010396	46886731
72	BMP1	P13497	MOL000483	6440659
73	CDK1	P06493	MOL000483	6440659
74	RPS6KB1	P23443	MOL010396	46886731
74	RPS6KB1	P23443	MOL010395	46886730
74	RPS6KB1	P23443	MOL000483	6440659
75	CCNE1	P24864	MOL000483	6440659
76	GRK2	P25098	MOL000483	6440659
77	EP300	Q09472	MOL000483	6440659
78	DUSP3	P51452	MOL000483	6440659
79	ESRRA	P11474	MOL000483	6440659
80	ESRRB	O95718	MOL000483	6440659
81	HSD17B2	P37059	MOL010396	46886731
81	HSD17B2	P37059	MOL010395	46886730
81	HSD17B2	P37059	MOL000483	6440659
82	HSD17B1	P14061	MOL010396	46886731
82	HSD17B1	P14061	MOL010395	46886730
82	HSD17B1	P14061	MOL000483	6440659
83	INSR	P06213	MOL000483	6440659
84	EPHA2	P29317	MOL010395	46886730
84	EPHA2	P29317	MOL000483	6440659
85	EPHB2	P29323	MOL010395	46886730
85	EPHB2	P29323	MOL000483	6440659
86	EPHA5	P54756	MOL010395	46886730
86	EPHA5	P54756	MOL000483	6440659
87	EPHA4	P54764	MOL010395	46886730
87	EPHA4	P54764	MOL000483	6440659
88	EPHA8	P29322	MOL010395	46886730
88	EPHA8	P29322	MOL000483	6440659
89	EPHA7	Q15375	MOL010395	46886730
89	EPHA7	Q15375	MOL000483	6440659
90	EPHB3	P54753	MOL010395	46886730
90	EPHB3	P54753	MOL000483	6440659
91	EPHA3	P29320	MOL010395	46886730
91	EPHA3	P29320	MOL000483	6440659
92	EPHB1	P54762	MOL010395	46886730
92	EPHB1	P54762	MOL000483	6440659
93	EPHA1	P21709	MOL010395	46886730
93	EPHA1	P21709	MOL000483	6440659
94	MYLK	Q15746	MOL000483	6440659
95	MTOR	P42345	MOL000483	6440659
96	TRPM8	Q7Z2W7	MOL010395	46886730
96	TRPM8	Q7Z2W7	MOL000483	6440659
97	MMP13	P45452	MOL010396	46886731
97	MMP13	P45452	MOL010395	46886730
97	MMP13	P45452	MOL000483	6440659
98	MMP7	P09237	MOL000483	6440659
99	AKT2	P31751	MOL000483	6440659
100	CDK4	P11802	MOL010396	46886731
100	CDK4	P11802	MOL010395	46886730
100	CDK4	P11802	MOL000483	6440659
101	MCL1	Q07820	MOL000483	6440659
102	HPGDS	O60760	MOL000483	6440659
103	HDAC1	Q13547	MOL000483	6440659
104	ANPEP	P15144	MOL000483	6440659
105	FNTA	P49354	MOL000483	6440659
106	ADAM17	P78536	MOL000483	6440659
107	GRM2	Q14416	MOL010396	46886731
107	GRM2	Q14416	MOL010395	46886730
107	GRM2	Q14416	MOL000483	6440659
108	HTR3A	P46098	MOL000483	6440659
109	AGTR1	P30556	MOL000483	6440659
110	ADORA1	P30542	MOL010396	46886731
110	ADORA1	P30542	MOL010395	46886730
110	ADORA1	P30542	MOL000483	6440659
111	ADORA2A	P29274	MOL010396	46886731
111	ADORA2A	P29274	MOL000483	6440659
112	ROCK2	O75116	MOL000483	6440659
113	CA7	P43166	MOL010396	46886731
113	CA7	P43166	MOL010395	46886730
113	CA7	P43166	MOL000483	6440659
114	CA6	P23280	MOL000483	6440659
115	CA14	Q9ULX7	MOL000483	6440659
116	CA9	Q16790	MOL000483	6440659
117	CA5A	P35218	MOL000483	6440659
118	VCP	P55072	MOL000483	6440659
119	ATP4B	P51164	MOL000483	6440659
120	CHEK2	O96017	MOL000483	6440659
121	PDE4D	Q08499	MOL000483	6440659
122	PDE4C	Q08493	MOL000483	6440659
123	MMP14	P50281	MOL000483	6440659
124	BRD4	O60885	MOL000483	6440659
125	TNF	P01375	MOL010396	46886731
125	TNF	P01375	MOL010395	46886730
125	TNF	P01375	MOL000483	6440659
126	BRD9	Q9H8M2	MOL000483	6440659
127	PNMT	P11086	MOL000483	6440659
128	BCL2L1	Q07817	MOL000483	6440659
129	BCL2	P10415	MOL000483	6440659
130	SLC5A1	P13866	MOL000483	6440659
131	TRAP1	Q12931	MOL000483	6440659
132	HSP90B1	P14625	MOL000483	6440659
133	TBXA2R	P21731	MOL000483	6440659
134	CFD	P00746	MOL000483	6440659
135	ALK	Q9UM73	MOL000483	6440659
136	HSP90AB1	P08238	MOL000483	6440659
137	CA12	O43570	MOL010396	46886731
137	CA12	O43570	MOL000483	6440659
137	CA12	O43570	MOL010395	46886730
138	MELK	Q14680	MOL000483	6440659
139	SPHK2	Q9NRA0	MOL010395	46886730
139	SPHK2	Q9NRA0	MOL000483	6440659
140	TAS2R31	P59538	MOL010396	46886731
140	TAS2R31	P59538	MOL010395	46886730
141	ADORA3	P0DMS8	MOL010396	46886731
141	ADORA3	P0DMS8	MOL010395	46886730
142	SRC	P12931	MOL010396	46886731
142	SRC	P12931	MOL010395	46886730
143	MET	P08581	MOL010396	46886731
143	MET	P08581	MOL010395	46886730
144	CYP1B1	Q16678	MOL010396	46886731
144	CYP1B1	Q16678	MOL010395	46886730
145	KDR	P35968	MOL010396	46886731
145	KDR	P35968	MOL010395	46886730
146	ABCG2	Q9UNQ0	MOL010396	46886731
146	ABCG2	Q9UNQ0	MOL010395	46886730
147	KIT	P10721	MOL010396	46886731
147	KIT	P10721	MOL010395	46886730
148	FGFR1	P11362	MOL010396	46886731
148	FGFR1	P11362	MOL010395	46886730
149	CA4	P22748	MOL010396	46886731
149	CA4	P22748	MOL010395	46886730
150	ALOX15	P16050	MOL010395	46886730
151	KCNA3	P22001	MOL010395	46886730
152	SGK1	O00141	MOL010396	46886731
152	SGK1	O00141	MOL010395	46886730
153	CDK2	P24941	MOL010396	46886731
153	CDK2	P24941	MOL010395	46886730
154	NOX4	Q9NPH5	MOL010396	46886731
154	NOX4	Q9NPH5	MOL010395	46886730
155	PLG	P00747	MOL010395	46886730
156	AURKB	Q96GD4	MOL010396	46886731
156	AURKB	Q96GD4	MOL010395	46886730
157	AURKA	O14965	MOL010396	46886731
157	AURKA	O14965	MOL010395	46886730
158	CHRNA7	P36544	MOL010396	46886731
158	CHRNA7	P36544	MOL010395	46886730
159	CA3	P07451	MOL010395	46886730
160	ABCB1	P08183	MOL010395	46886730
161	BACE1	P56817	MOL010396	46886731
161	BACE1	P56817	MOL010395	46886730
162	MT-ND4	P03905	MOL010395	46886730
163	MMP12	P39900	MOL010396	46886731
163	MMP12	P39900	MOL010395	46886730
164	EPHB4	P54760	MOL010396	46886731
164	EPHB4	P54760	MOL010395	46886730
165	PTGS1	P23219	MOL010396	46886731
165	PTGS1	P23219	MOL010395	46886730
166	AKR1B10	O60218	MOL010396	46886731
166	AKR1B10	O60218	MOL010395	46886730
167	SLC5A2	P31639	MOL010396	46886731
167	SLC5A2	P31639	MOL010395	46886730
168	KLK1	P06870	MOL010396	46886731
168	KLK1	P06870	MOL010395	46886730
169	KLK2	P20151	MOL010396	46886731
169	KLK2	P20151	MOL010395	46886730
170	SPHK1	Q9NYA1	MOL010395	46886730
171	ABCC1	P33527	MOL010396	46886731
172	CBR1	P16152	MOL010396	46886731
173	CTSB	P07858	MOL010396	46886731
174	AKR1B1	P15121	MOL010396	46886731
175	PLA2G1B	P04054	MOL010396	46886731
176	SIRT2	Q8IXJ6	MOL010396	46886731
177	ALOX12	P18054	MOL010396	46886731
178	PLA2G2A	P14555	MOL010396	46886731
179	SLC9A1	P19634	MOL010396	46886731
180	PLA2G5	P39877	MOL010396	46886731
181	PLA2G10	O15496	MOL010396	46886731
182	GSK3B	P49841	MOL010396	46886731
183	EIF2AK2	P19525	MOL010396	46886731
184	RXRA	P19793	MOL010396	46886731
185	HNF4A	P41235	MOL010396	46886731
186	MMP16	P51512	MOL010396	46886731
187	MMP15	P51511	MOL010396	46886731
188	MMP26	Q9NRE1	MOL010396	46886731
189	SERPINE1	P05121	MOL010396	46886731
190	PDE5A	O76074	MOL010396	46886731
191	GUSB	P08236	MOL010396	46886731
192	PPARG	P37231	MOL010396	46886731
193	MKNK2	Q9HBH9	MOL010396	46886731
194	MAPKAPK2	P49137	MOL010396	46886731
195	FLT3	P36888	MOL010396	46886731
196	NISCH	Q9Y2I1	MOL010396	46886731
197	EDNRA	P25101	MOL010396	46886731
198	PDPK1	O15530	MOL010396	46886731
199	PLK1	P53350	MOL010396	46886731
200	CDK5	Q00535	MOL000483	6440659
201	FNTB	P49356	MOL000483	6440659
202	CCNA1	P78396	MOL010396	46886731
203	CCNA2	P20248	MOL010396	46886731
204	CCNB1	P14635	MOL000483	6440659
205	ATP4A	P20648	MOL000483	6440659
206	CDK3	Q00526	MOL000483	6440659
207	FOS	P01100	MOL010396	46886731
208	JUN	P05412	MOL010396	46886731
