# Supplementary material for: Elucidating the Multi-Target Anti-Pruritic Mechanism of Polygonatum odoratum via Integrated Network Pharmacology, Molecular Simulations, and GEO Dataset Validation
Source: Curr Issues Mol Biol. 2026 Apr 1;48(4):369. doi: 10.3390/cimb48040369 (PMC13115042; doi:10.3390/cimb48040369)
Supplement: Supplementary file 1 [file cimb-48-00369-s001.zip › Supplementary Table S3. cytoNCA screening for key targets.xlsx]

## Sheet: Sheet1
113 common targets between Polygonatum odoratum compounds and pruritic conditions
MMP9
MMP1
MMP2
EGFR
HMGCR
CYP51A1
AR
CYP17A1
RORC
CYP19A1
ESR2
ESR1
SHBG
SREBF2
CYP2C19
SLC6A2
BCHE
SERPINA6
SLC6A4
G6PD
NR1I3
CHRM2
ACHE
VDR
NR1H2
HSD11B1
GLRA1
PPARD
SQLE
PTPN6
NOS2
NR3C1
SHH
HSD11B2
DRD2
TYR
PTGS2
BRAF
ALOX5
ALDH2
MMP3
MMP8
WEE1
THRB
CTSL
HSP90AA1
ABL1
SYK
RPS6KB1
EP300
ESRRB
INSR
EPHA2
MTOR
TRPM8
MMP13
MMP7
AKT2
CDK4
MCL1
HPGDS
HDAC1
ANPEP
ADAM17
HTR3A
AGTR1
VCP
CHEK2
MMP14
BCL2L1
BCL2
SLC5A1
TBXA2R
ALK
HSP90AB1
SRC
MET
CYP1B1
KDR
ABCG2
KIT
FGFR1
CDK2
PLG
ABCB1
BACE1
MT-ND4
MMP12
EPHB4
PTGS1
SLC5A2
KLK2
ABCC1
CTSB
PLA2G1B
ALOX12
JUN
PLA2G2A
GSK3B
EIF2AK2
RXRA
HNF4A
SERPINE1
PDE5A
GUSB
PPARG
FLT3
EDNRA
CCNA2
CCNB1
ATP4A
FOS
TNF

## Sheet: Sheet2
Initial data obtained from the analysis of a PPI network comprising 113 targets using the cytoNCA plugin
name	Betweenness	Closeness	Degree
ABCC1	0	0.0121951	1
ABCG2	0	0.0121951	1
ABL1	157.361	0.0589504	4
HSP90AA1	647.571	0.0617005	15
EPHB4	0	0.0562414	1
EPHA2	4.57778	0.0579505	2
HSP90AB1	427.938	0.0615154	13
ADAM17	0	0.0579915	1
TNF	953.802	0.060876	5
AGTR1	0	0.0124943	1
SERPINE1	4	0.0124981	2
AKT2	507.201	0.0610119	9
RPS6KB1	23.8444	0.0600293	6
GSK3B	61.4417	0.0601173	6
NOS2	232.5	0.0590778	2
MTOR	237.722	0.0605613	5
JUN	620.352	0.0618401	12
BCL2L1	160.8	0.0584046	5
BCL2	295.474	0.0602056	6
ALOX12	0	0.0563574	4
ALOX5	0	0.0563574	4
CYP2C19	134	0.0563961	5
PTGS2	996.019	0.058908	8
PTGS1	8	0.056435	5
ANPEP	0	0.0121951	1
KIT	0	0.0121951	1
AR	160.892	0.0611484	7
EP300	1279.13	0.0617005	11
KLK2	0	0.0582386	1
HDAC1	2.83333	0.0603385	5
SRC	1468.49	0.06231	16
ESR1	313.93	0.0615154	12
ATP4A	0	0.0539119	1
CTSL	0	0.0575035	3
CTSB	0	0.0575035	3
MCL1	0	0.0557444	1
BRAF	0	0.058908	3
CCNA2	0	0.057423	3
CCNB1	17.1035	0.0574632	4
CDK4	208.883	0.0594203	5
CDK2	237.038	0.0593343	5
WEE1	0	0.0566298	2
CYP17A1	0	0.0560109	1
CYP19A1	134	0.0586972	3
ESR2	65.0302	0.0601614	6
CYP1B1	0	0.0538411	1
HPGDS	134	0.0563187	3
CYP27B1	0	0.056669	1
RXRA	650	0.0594203	7
CYP51A1	66	0.0548862	3
SREBF2	390	0.0573427	3
HMGCR	66	0.0548862	3
SQLE	0	0.0525641	2
DRD2	0	0.0121951	1
SLC6A4	0	0.0121951	1
EGFR	282.15	0.0606509	9
SLC5A1	0	0.0577872	1
PTPN6	5.83333	0.0595065	4
FOS	57.0026	0.0610119	8
MET	0	0.0594203	2
NR3C1	27.9973	0.0605613	6
HNF4A	11.0333	0.0592914	2
PPARG	564.767	0.0598977	4
HSD11B1	0	0.0121951	1
HSD11B2	0	0.0121951	1
KDR	7.0746	0.0601173	3
VCP	0	0.0587814	2
MMP1	3	0.0574632	3
MMP2	315.134	0.0596364	5
MMP3	0	0.0573427	2
MMP9	240.066	0.0601173	5
MMP13	0	0.0124943	1
PLG	4	0.0124981	2
MMP14	0	0.0568655	1
MMP7	0	0.0568655	1
NR1H2	0	0.056669	1
NR1I3	0	0.056669	1
PLA2G2A	0	0.0562029	1
PPARD	0	0.056669	1
SYK	0	0.0593343	2
THRB	0	0.056669	1
SERPINA6	0	0.0121951	1
SHBG	0	0.0121951	1
	3	0.0575035	3

## Sheet: Sheet3
Results obtained after the first median filtering
name	Betweenness	Closeness	Degree
ABL1	157.361	0.0589504	4
HSP90AA1	647.571	0.0617005	15
HSP90AB1	427.938	0.0615154	13
TNF	953.802	0.060876	5
AKT2	507.201	0.0610119	9
RPS6KB1	23.8444	0.0600293	6
GSK3B	61.4417	0.0601173	6
MTOR	237.722	0.0605613	5
JUN	620.352	0.0618401	12
BCL2L1	160.8	0.0584046	5
BCL2	295.474	0.0602056	6
PTGS2	996.019	0.058908	8
AR	160.892	0.0611484	7
EP300	1279.13	0.0617005	11
SRC	1468.49	0.06231	16
ESR1	313.93	0.0615154	12
CDK4	208.883	0.0594203	5
CDK2	237.038	0.0593343	5
ESR2	65.0302	0.0601614	6
RXRA	650	0.0594203	7
EGFR	282.15	0.0606509	9
PTPN6	5.83333	0.0595065	4
FOS	57.0026	0.0610119	8
NR3C1	27.9973	0.0605613	6
PPARG	564.767	0.0598977	4
MMP2	315.134	0.0596364	5
MMP9	240.066	0.0601173	5

## Sheet: Sheet4
Analysis of the data from the results obtained after the first median filtering using the cytoNCA plugin
name	Betweenness	Closeness	Degree
HSP90AA1	97.0179	0.619048	12
MMP2	0	0.40625	2
ABL1	0	0.393939	2
JUN	102.626	0.604651	11
FOS	14.9667	0.541667	8
ESR2	1.73333	0.481481	5
MTOR	23.4	0.481481	5
PTPN6	0	0.40625	2
EP300	106.439	0.565217	9
AR	2.7	0.530612	5
EGFR	13.3778	0.509804	6
GSK3B	1.4303	0.472727	4
PPARG	8.03333	0.419355	3
RPS6KB1	11.2333	0.481481	6
AKT2	45.4565	0.52	8
PTGS2	0	0.325	1
TNF	53.9714	0.472727	4
NR3C1	6.07475	0.5	5
ESR1	27.8414	0.590909	10
HSP90AB1	72.9504	0.604651	11
CDK2	5.05556	0.393939	2
SRC	176.87	0.65	13
MMP9	2	0.419355	3
CDK4	13	0.419355	3
BCL2	15.8223	0.472727	4
RXRA	0	0.376812	2
BCL2L1	0	0.351351	2
	11.2333	0.481481	5

## Sheet: Sheet5
Results obtained after the second median screening
name	Betweenness	Closeness	Degree
HSP90AA1	97.0179	0.619048	12
JUN	102.626	0.604651	11
FOS	14.9667	0.541667	8
EP300	106.439	0.565217	9
EGFR	13.3778	0.509804	6
RPS6KB1	11.2333	0.481481	6
AKT2	45.4565	0.52	8
ESR1	27.8414	0.590909	10
HSP90AB1	72.9504	0.604651	11
SRC	176.87	0.65	13
