# Supplementary material for: Elucidating the Multi-Target Anti-Pruritic Mechanism of Polygonatum odoratum via Integrated Network Pharmacology, Molecular Simulations, and GEO Dataset Validation
Source: Curr Issues Mol Biol. 2026 Apr 1;48(4):369. doi: 10.3390/cimb48040369 (PMC13115042; doi:10.3390/cimb48040369)
Supplement: Supplementary file 1 [file cimb-48-00369-s001.zip › Supplementary Table S4. GO functional terms and KEGG enrichment analysis results for the top 2 MCODE network clusters.xlsx]

## Sheet: MCODE-1-BP
GO-BP functional item results for Cluster 1 of the top 2 groups in the MCODE network
Category	Term	Count	%	PValue	Genes	List Total	Pop Hits	Pop Total	Fold Enrichment	Bonferroni	Benjamini	FDR
GOTERM_BP_DIRECT	GO:0019372~lipoxygenase pathway	3	60	2.08623e-06	ALOX5, ALOX12, PTGS2	5	12	19478	973.9	0.000227373	0.000227399	0.000227399
GOTERM_BP_DIRECT	GO:0034440~lipid oxidation	2	40	0.00143686	ALOX5, ALOX12	5	7	19478	1113.03	0.145065	0.0745624	0.0745624
GOTERM_BP_DIRECT	GO:0019371~cyclooxygenase pathway	2	40	0.00205218	PTGS2, PTGS1	5	10	19478	779.12	0.200619	0.0745624	0.0745624
GOTERM_BP_DIRECT	GO:0001516~prostaglandin biosynthetic process	2	40	0.00410119	PTGS2, PTGS1	5	20	19478	389.56	0.361063	0.093869	0.093869
GOTERM_BP_DIRECT	GO:0042759~long-chain fatty acid biosynthetic process	2	40	0.00430592	ALOX5, PTGS2	5	21	19478	371.01	0.375222	0.093869	0.093869
GOTERM_BP_DIRECT	GO:0019369~arachidonate metabolic process	2	40	0.00798563	ALOX5, ALOX12	5	39	19478	199.774	0.582691	0.145072	0.145072
GOTERM_BP_DIRECT	GO:0098869~cellular oxidant detoxification	2	40	0.0153144	PTGS2, PTGS1	5	75	19478	103.883	0.814033	0.216955	0.216955
GOTERM_BP_DIRECT	GO:0008217~regulation of blood pressure	2	40	0.0159233	PTGS2, PTGS1	5	78	19478	99.8872	0.826158	0.216955	0.216955
GOTERM_BP_DIRECT	GO:0050727~regulation of inflammatory response	2	40	0.0205822	ALOX5, PTGS2	5	101	19478	77.1406	0.896363	0.249273	0.249273
GOTERM_BP_DIRECT	GO:0006979~response to oxidative stress	2	40	0.0260301	PTGS2, PTGS1	5	128	19478	60.8687	0.943576	0.283728	0.283728

## Sheet: MCODE-1-CC
GO-CC functional item results for Cluster 1 of the top 2 groups in the MCODE network
Category	Term	Count	%	PValue	Genes	List Total	Pop Hits	Pop Total	Fold Enrichment	Bonferroni	Benjamini	FDR
GOTERM_CC_DIRECT	GO:0043231~intracellular membrane-bounded organelle	3	60	0.0135491	CYP2C19, PTGS2, PTGS1	5	1022	20795	12.2084	0.317484	0.252728	0.252728
GOTERM_CC_DIRECT	GO:0005789~endoplasmic reticulum membrane	3	60	0.018052	CYP2C19, PTGS2, PTGS1	5	1186	20795	10.5202	0.399549	0.252728	0.252728

## Sheet: MCODE-1-MF
GO-MF functional item results for Cluster 1 of the top 2 groups in the MCODE network
Category	Term	Count	%	PValue	Genes	List Total	Pop Hits	Pop Total	Fold Enrichment	Bonferroni	Benjamini	FDR
GOTERM_MF_DIRECT	GO:0016702~oxidoreductase activity, acting on single donors with incorporation of molecular oxygen, incorporation of two atoms of oxygen	4	80	7.39697e-10	ALOX5, ALOX12, PTGS2, PTGS1	5	12	19253	1283.53	2.14512e-08	2.14512e-08	2.14512e-08
GOTERM_MF_DIRECT	GO:0005506~iron ion binding	3	60	0.000334655	ALOX5, ALOX12, CYP2C19	5	145	19253	79.6676	0.00965965	0.00301228	0.00301228
GOTERM_MF_DIRECT	GO:0020037~heme binding	3	60	0.000387249	CYP2C19, PTGS2, PTGS1	5	156	19253	74.05	0.0111695	0.00301228	0.00301228
GOTERM_MF_DIRECT	GO:0016701~oxidoreductase activity, acting on single donors with incorporation of molecular oxygen	2	40	0.000415487	ALOX5, PTGS2	5	2	19253	3850.6	0.0119793	0.00301228	0.00301228
GOTERM_MF_DIRECT	GO:0004666~prostaglandin-endoperoxide synthase activity	2	40	0.000623182	PTGS2, PTGS1	5	3	19253	2567.07	0.0179155	0.00361446	0.00361446
GOTERM_MF_DIRECT	GO:0004052~arachidonate 12(S)-lipoxygenase activity	2	40	0.000830845	ALOX5, ALOX12	5	4	19253	1925.3	0.0238163	0.00401575	0.00401575
GOTERM_MF_DIRECT	GO:0004601~peroxidase activity	2	40	0.00745898	PTGS2, PTGS1	5	36	19253	213.922	0.195168	0.0309015	0.0309015
GOTERM_MF_DIRECT	GO:0016491~oxidoreductase activity	2	40	0.0469389	ALOX5, CYP2C19	5	230	19253	33.4835	0.751971	0.170153	0.170153

## Sheet: MCODE-1-KEGG
KEGG functional enrichment results for Cluster 1 of the top 2 groups in the MCODE network
Category	Term	Count	%	PValue	Genes	List Total	Pop Hits	Pop Total	Fold Enrichment	Bonferroni	Benjamini	FDR
KEGG_PATHWAY	hsa00590:Arachidonic acid metabolism	5	100	2.69717e-09	ALOX5, ALOX12, CYP2C19, PTGS2, PTGS1	5	63	8534	135.46	8.09151e-08	8.09151e-08	7.01264e-08
KEGG_PATHWAY	hsa04726:Serotonergic synapse	5	100	3.13036e-08	ALOX5, ALOX12, CYP2C19, PTGS2, PTGS1	5	115	8534	74.2087	9.39107e-07	4.69554e-07	4.06947e-07
KEGG_PATHWAY	hsa01100:Metabolic pathways	5	100	0.00114191	ALOX5, ALOX12, CYP2C19, PTGS2, PTGS1	5	1570	8534	5.43567	0.0336961	0.0114191	0.00989657
KEGG_PATHWAY	hsa04913:Ovarian steroidogenesis	2	40	0.0241554	ALOX5, PTGS2	5	52	8534	65.6462	0.519803	0.16424	0.142342
KEGG_PATHWAY	hsa04923:Regulation of lipolysis in adipocytes	2	40	0.0273734	PTGS2, PTGS1	5	59	8534	57.8576	0.565105	0.16424	0.142342
KEGG_PATHWAY	hsa05204:Chemical carcinogenesis - DNA adducts	2	40	0.0328714	CYP2C19, PTGS2	5	71	8534	48.0789	0.633117	0.164357	0.142443

## Sheet: MCODE-2-BP
GO-BP functional item results for Cluster 2 of the top 2 groups in the MCODE network
Category	Term	Count	%	PValue	Genes	List Total	Pop Hits	Pop Total	Fold Enrichment	Bonferroni	Benjamini	FDR
GOTERM_BP_DIRECT	GO:0000082~G1/S transition of mitotic cell cycle	5	38.4615	1.40744e-07	CCNA2, CCNB1, CDK4, CDK2, BCL2	13	82	19478	91.3602	6.36143e-05	6.36164e-05	5.9957e-05
GOTERM_BP_DIRECT	GO:2001243~negative regulation of intrinsic apoptotic signaling pathway	4	30.7692	3.58968e-07	HDAC1, SRC, BCL2, BCL2L1	13	24	19478	249.718	0.000162241	8.11268e-05	7.64602e-05
GOTERM_BP_DIRECT	GO:2000811~negative regulation of anoikis	3	23.0769	5.91529e-05	SRC, BCL2, BCL2L1	13	19	19478	236.575	0.0263836	0.00835215	0.00787171
GOTERM_BP_DIRECT	GO:0051301~cell division	5	38.4615	7.39128e-05	CCNA2, CCNB1, CDK4, CDK2, NR3C1	13	397	19478	18.8704	0.0328579	0.00835215	0.00787171
GOTERM_BP_DIRECT	GO:0036120~cellular response to platelet-derived growth factor stimulus	3	23.0769	0.000103564	CCNA2, HDAC1, SRC	13	25	19478	179.797	0.0457345	0.00936219	0.00882366
GOTERM_BP_DIRECT	GO:0000122~negative regulation of transcription by RNA polymerase II	6	46.1538	0.000168808	JUN, HDAC1, SRC, CDK2, EP300, NR3C1	13	958	19478	9.38397	0.0734688	0.0127169	0.0119854
GOTERM_BP_DIRECT	GO:0000086~G2/M transition of mitotic cell cycle	3	23.0769	0.000453542	CCNA2, CCNB1, CDK2	13	52	19478	86.4408	0.185391	0.0256251	0.0241511
GOTERM_BP_DIRECT	GO:0048146~positive regulation of fibroblast proliferation	3	23.0769	0.000453542	CCNA2, CCNB1, CDK4	13	52	19478	86.4408	0.185391	0.0256251	0.0241511
GOTERM_BP_DIRECT	GO:0010507~negative regulation of autophagy	3	23.0769	0.000603751	BCL2, EP300, BCL2L1	13	60	19478	74.9154	0.23889	0.0303217	0.0285776
GOTERM_BP_DIRECT	GO:0045893~positive regulation of DNA-templated transcription	5	38.4615	0.00070033	CCNA2, JUN, HDAC1, CDK2, EP300	13	714	19478	10.4924	0.271422	0.0316549	0.029834
GOTERM_BP_DIRECT	GO:0043065~positive regulation of apoptotic process	4	30.7692	0.000929879	JUN, SRC, BCL2, BCL2L1	13	328	19478	18.272	0.343282	0.0382096	0.0360117
GOTERM_BP_DIRECT	GO:0097048~dendritic cell apoptotic process	2	15.3846	0.00123181	BCL2, BCL2L1	13	2	19478	1498.31	0.427145	0.0463982	0.0437293
GOTERM_BP_DIRECT	GO:0046718~symbiont entry into host cell	3	23.0769	0.00190353	CTSL, SRC, CTSB	13	107	19478	42.0086	0.577351	0.0661842	0.0623771
GOTERM_BP_DIRECT	GO:0071456~cellular response to hypoxia	3	23.0769	0.00327464	CCNA2, SRC, BCL2	13	141	19478	31.8789	0.772946	0.0955734	0.0900758
GOTERM_BP_DIRECT	GO:0008284~positive regulation of cell population proliferation	4	30.7692	0.00332772	HDAC1, CDK4, CDK2, BCL2	13	512	19478	11.7055	0.778346	0.0955734	0.0900758
GOTERM_BP_DIRECT	GO:0043066~negative regulation of apoptotic process	4	30.7692	0.00338313	HDAC1, SRC, BCL2, BCL2L1	13	515	19478	11.6373	0.783847	0.0955734	0.0900758
GOTERM_BP_DIRECT	GO:2001233~regulation of apoptotic signaling pathway	2	15.3846	0.00369126	BCL2, BCL2L1	13	6	19478	499.436	0.812042	0.0981442	0.0924987
GOTERM_BP_DIRECT	GO:0051902~negative regulation of mitochondrial depolarization	2	15.3846	0.00430526	SRC, BCL2	13	7	19478	428.088	0.857751	0.10811	0.101891
GOTERM_BP_DIRECT	GO:2000669~negative regulation of dendritic cell apoptotic process	2	15.3846	0.00553221	BCL2, BCL2L1	13	9	19478	332.957	0.918528	0.131608	0.124038
GOTERM_BP_DIRECT	GO:0097067~cellular response to thyroid hormone stimulus	2	15.3846	0.00614516	CTSL, CTSB	13	10	19478	299.662	0.938344	0.138881	0.130892
GOTERM_BP_DIRECT	GO:0006915~apoptotic process	4	30.7692	0.0066637	BCL2, EP300, NR3C1, BCL2L1	13	656	19478	9.13602	0.9513	0.143428	0.135178
GOTERM_BP_DIRECT	GO:0010389~regulation of G2/M transition of mitotic cell cycle	2	15.3846	0.00737003	CDK4, CDK2	13	12	19478	249.718	0.96469	0.144837	0.136506
GOTERM_BP_DIRECT	GO:0046902~regulation of mitochondrial membrane permeability	2	15.3846	0.00737003	BCL2, BCL2L1	13	12	19478	249.718	0.96469	0.144837	0.136506
GOTERM_BP_DIRECT	GO:0043922~negative regulation by host of viral transcription	2	15.3846	0.00798195	JUN, HDAC1	13	13	19478	230.509	0.973279	0.149395	0.140801
GOTERM_BP_DIRECT	GO:0010468~regulation of gene expression	3	23.0769	0.00826373	CDK4, CDK2, BCL2	13	227	19478	19.8014	0.976499	0.149395	0.140801
GOTERM_BP_DIRECT	GO:1902531~regulation of intracellular signal transduction	2	15.3846	0.00859352	BCL2, BCL2L1	13	14	19478	214.044	0.979779	0.149395	0.140801
GOTERM_BP_DIRECT	GO:0009410~response to xenobiotic stimulus	3	23.0769	0.0103337	SRC, CDK4, BCL2	13	255	19478	17.6271	0.990861	0.168308	0.158627
GOTERM_BP_DIRECT	GO:0071732~cellular response to nitric oxide	2	15.3846	0.0104262	CCNA2, CDK2	13	17	19478	176.271	0.991238	0.168308	0.158627
GOTERM_BP_DIRECT	GO:0043923~positive regulation by host of viral transcription	2	15.3846	0.0110363	JUN, EP300	13	18	19478	166.479	0.99337	0.172015	0.16212
GOTERM_BP_DIRECT	GO:0014911~positive regulation of smooth muscle cell migration	2	15.3846	0.0128648	SRC, BCL2	13	21	19478	142.696	0.997128	0.19383	0.182681
GOTERM_BP_DIRECT	GO:0002223~stimulatory C-type lectin receptor signaling pathway	2	15.3846	0.0140821	SRC, EP300	13	23	19478	130.288	0.998356	0.205326	0.193516
GOTERM_BP_DIRECT	GO:0001836~release of cytochrome c from mitochondria	2	15.3846	0.0159055	BCL2, BCL2L1	13	26	19478	115.254	0.999288	0.224665	0.211741
GOTERM_BP_DIRECT	GO:0010971~positive regulation of G2/M transition of mitotic cell cycle	2	15.3846	0.0171193	CCNB1, CDK4	13	28	19478	107.022	0.999592	0.234482	0.220995
GOTERM_BP_DIRECT	GO:0048041~focal adhesion assembly	2	15.3846	0.0177257	SRC, BCL2	13	29	19478	103.332	0.999692	0.235647	0.222093
GOTERM_BP_DIRECT	GO:0097192~extrinsic apoptotic signaling pathway in absence of ligand	2	15.3846	0.0195429	BCL2, BCL2L1	13	32	19478	93.6442	0.999866	0.252382	0.237864
GOTERM_BP_DIRECT	GO:0051881~regulation of mitochondrial membrane potential	2	15.3846	0.0201479	BCL2, BCL2L1	13	33	19478	90.8065	0.999899	0.252968	0.238417
GOTERM_BP_DIRECT	GO:2001240~negative regulation of extrinsic apoptotic signaling pathway in absence of ligand	2	15.3846	0.0225646	BCL2, BCL2L1	13	37	19478	80.9896	0.999967	0.2684	0.252961
GOTERM_BP_DIRECT	GO:0043687~post-translational protein modification	2	15.3846	0.0225646	CCNA2, CDK2	13	37	19478	80.9896	0.999967	0.2684	0.252961
GOTERM_BP_DIRECT	GO:0031333~negative regulation of protein-containing complex assembly	2	15.3846	0.0231679	SRC, EP300	13	38	19478	78.8583	0.999975	0.26851	0.253065
GOTERM_BP_DIRECT	GO:0030574~collagen catabolic process	2	15.3846	0.0249759	CTSL, CTSB	13	41	19478	73.0882	0.999989	0.28198	0.26576
GOTERM_BP_DIRECT	GO:0001541~ovarian follicle development	2	15.3846	0.0255778	BCL2, BCL2L1	13	42	19478	71.348	0.999992	0.28198	0.26576
GOTERM_BP_DIRECT	GO:0034097~response to cytokine	2	15.3846	0.0285825	BCL2, BCL2L1	13	47	19478	63.7578	0.999998	0.307602	0.289908
GOTERM_BP_DIRECT	GO:0008630~intrinsic apoptotic signaling pathway in response to DNA damage	2	15.3846	0.029782	BCL2, BCL2L1	13	49	19478	61.1554	0.999999	0.313057	0.29505
GOTERM_BP_DIRECT	GO:1904707~positive regulation of vascular associated smooth muscle cell proliferation	2	15.3846	0.0321769	JUN, SRC	13	53	19478	56.5399	1	0.320943	0.302481
GOTERM_BP_DIRECT	GO:0051603~proteolysis involved in protein catabolic process	2	15.3846	0.0321769	CTSL, CTSB	13	53	19478	56.5399	1	0.320943	0.302481
GOTERM_BP_DIRECT	GO:0031648~protein destabilization	2	15.3846	0.0327748	SRC, EP300	13	54	19478	55.4929	1	0.320943	0.302481
GOTERM_BP_DIRECT	GO:1904263~positive regulation of TORC1 signaling	2	15.3846	0.0333723	SRC, EP300	13	55	19478	54.4839	1	0.320943	0.302481
GOTERM_BP_DIRECT	GO:0045944~positive regulation of transcription by RNA polymerase II	4	30.7692	0.0341167	JUN, HDAC1, EP300, NR3C1	13	1205	19478	4.97364	1	0.321266	0.302786
GOTERM_BP_DIRECT	GO:1902895~positive regulation of miRNA transcription	2	15.3846	0.0369505	JUN, NR3C1	13	61	19478	49.1248	1	0.34085	0.321243
GOTERM_BP_DIRECT	GO:0007611~learning or memory	2	15.3846	0.0405165	SRC, EP300	13	67	19478	44.7256	1	0.366269	0.345201
GOTERM_BP_DIRECT	GO:0007165~signal transduction	4	30.7692	0.0420825	SRC, CDK4, CDK2, NR3C1	13	1308	19478	4.58198	1	0.372966	0.351513
GOTERM_BP_DIRECT	GO:0045892~negative regulation of DNA-templated transcription	3	23.0769	0.0469104	JUN, HDAC1, NR3C1	13	573	19478	7.84454	1	0.40776	0.384304
GOTERM_BP_DIRECT	GO:0007265~Ras protein signal transduction	2	15.3846	0.0487902	CCNA2, CDK2	13	81	19478	36.9953	1	0.416098	0.392163

## Sheet: MCODE-2-CC
GO-CC functional item results for Cluster 2 of the top 2 groups in the MCODE network
Category	Term	Count	%	PValue	Genes	List Total	Pop Hits	Pop Total	Fold Enrichment	Bonferroni	Benjamini	FDR
GOTERM_CC_DIRECT	GO:0005634~nucleus	11	84.6154	0.000207189	CCNA2, CCNB1, JUN, HDAC1, CTSL, SRC, CDK4, CDK2, BCL2, EP300, NR3C1	13	6244	20795	2.81803	0.0194925	0.0098649	0.00882649
GOTERM_CC_DIRECT	GO:0005667~transcription regulator complex	4	30.7692	0.000249218	JUN, CDK4, CDK2, EP300	13	223	20795	28.6927	0.0234005	0.0098649	0.00882649
GOTERM_CC_DIRECT	GO:0000307~cyclin-dependent protein kinase holoenzyme complex	3	23.0769	0.000311523	CCNA2, CDK4, CDK2	13	46	20795	104.323	0.0291655	0.0098649	0.00882649
GOTERM_CC_DIRECT	GO:0005654~nucleoplasm	9	69.2308	0.000529003	CCNA2, CCNB1, JUN, HDAC1, SRC, CDK4, CDK2, EP300, NR3C1	13	4107	20795	3.50537	0.049026	0.0125638	0.0112413
GOTERM_CC_DIRECT	GO:0005829~cytosol	10	76.9231	0.000836436	CCNA2, CCNB1, HDAC1, SRC, CDK4, CDK2, BCL2, EP300, NR3C1, BCL2L1	13	5713	20795	2.79996	0.0764171	0.0158923	0.0142194
GOTERM_CC_DIRECT	GO:0005737~cytoplasm	10	76.9231	0.00124444	CCNA2, CCNB1, HDAC1, SRC, CDK4, CDK2, BCL2, EP300, NR3C1, BCL2L1	13	6004	20795	2.66425	0.111566	0.0197036	0.0176296
GOTERM_CC_DIRECT	GO:0097124~cyclin A2-CDK2 complex	2	15.3846	0.00173027	CCNA2, CDK2	13	3	20795	1066.41	0.151698	0.0234822	0.0210104
GOTERM_CC_DIRECT	GO:0036021~endolysosome lumen	2	15.3846	0.00288226	CTSL, CTSB	13	5	20795	639.846	0.239827	0.0321905	0.028802
GOTERM_CC_DIRECT	GO:0000785~chromatin	5	38.4615	0.00304963	JUN, HDAC1, CDK4, EP300, NR3C1	13	1133	20795	7.0592	0.251854	0.0321905	0.028802
GOTERM_CC_DIRECT	GO:0097136~Bcl-2 family protein complex	2	15.3846	0.00518258	BCL2, BCL2L1	13	9	20795	355.47	0.38959	0.0492345	0.0440519
GOTERM_CC_DIRECT	GO:0005813~centrosome	4	30.7692	0.00599127	CCNB1, CDK2, NR3C1, BCL2L1	13	674	20795	9.49327	0.434973	0.0517428	0.0462962
GOTERM_CC_DIRECT	GO:0031965~nuclear membrane	3	23.0769	0.0104641	CDK4, BCL2, BCL2L1	13	274	20795	17.514	0.631874	0.0828411	0.074121
GOTERM_CC_DIRECT	GO:0005764~lysosome	3	23.0769	0.0139046	CTSL, SRC, CTSB	13	318	20795	15.0907	0.735577	0.10161	0.0909146
GOTERM_CC_DIRECT	GO:0005759~mitochondrial matrix	3	23.0769	0.0263867	CCNB1, NR3C1, BCL2L1	13	447	20795	10.7357	0.921165	0.179053	0.160205

## Sheet: MCODE-2-MF
GO-CC functional item results for Cluster 2 of the top 2 groups in the MCODE network
Category	Term	Count	%	PValue	Genes	List Total	Pop Hits	Pop Total	Fold Enrichment	Bonferroni	Benjamini	FDR
GOTERM_MF_DIRECT	GO:0016538~cyclin-dependent protein serine/threonine kinase regulator activity	3	23.0769	0.000174811	CCNA2, CCNB1, CDK4	13	32	19253	138.844	0.0269044	0.0272705	0.025872
GOTERM_MF_DIRECT	GO:0019901~protein kinase binding	4	30.7692	0.00312545	CCNA2, CCNB1, NR3C1, BCL2L1	13	495	19253	11.9677	0.386352	0.175642	0.166635
GOTERM_MF_DIRECT	GO:0051434~BH3 domain binding	2	15.3846	0.00373434	BCL2, BCL2L1	13	6	19253	493.667	0.44214	0.175642	0.166635
GOTERM_MF_DIRECT	GO:0140297~DNA-binding transcription factor binding	3	23.0769	0.0047715	HDAC1, BCL2, EP300	13	169	19253	26.2899	0.525804	0.175642	0.166635
GOTERM_MF_DIRECT	GO:0061629~RNA polymerase II-specific DNA-binding transcription factor binding	3	23.0769	0.00562955	JUN, HDAC1, EP300	13	184	19253	24.1467	0.585503	0.175642	0.166635
GOTERM_MF_DIRECT	GO:0043394~proteoglycan binding	2	15.3846	0.00869357	CTSL, CTSB	13	14	19253	211.571	0.743885	0.226033	0.214441
GOTERM_MF_DIRECT	GO:0001046~core promoter sequence-specific DNA binding	2	15.3846	0.0105474	HDAC1, NR3C1	13	17	19253	174.235	0.808744	0.235057	0.223003
GOTERM_MF_DIRECT	GO:0044389~ubiquitin-like protein ligase binding	2	15.3846	0.0154756	CCNB1, JUN	13	25	19253	118.48	0.912233	0.247539	0.234844
GOTERM_MF_DIRECT	GO:0015267~channel activity	2	15.3846	0.01609	BCL2, BCL2L1	13	26	19253	113.923	0.920377	0.247539	0.234844
GOTERM_MF_DIRECT	GO:0005515~protein binding	13	100	0.0166823	JUN, HDAC1, SRC, NR3C1, CCNA2, CCNB1, CTSL, CDK4, CDK2, BCL2, EP300, CTSB, BCL2L1	13	13690	19253	1.40636	0.927516	0.247539	0.234844
GOTERM_MF_DIRECT	GO:0004693~cyclin-dependent protein serine/threonine kinase activity	2	15.3846	0.0179312	CDK4, CDK2	13	29	19253	102.138	0.940552	0.247539	0.234844
GOTERM_MF_DIRECT	GO:0030332~cyclin binding	2	15.3846	0.0209928	CDK4, CDK2	13	34	19253	87.1176	0.963474	0.247539	0.234844
GOTERM_MF_DIRECT	GO:0019899~enzyme binding	3	23.0769	0.0219493	JUN, HDAC1, SRC	13	375	19253	11.848	0.96864	0.247539	0.234844
GOTERM_MF_DIRECT	GO:0051059~NF-kappaB binding	2	15.3846	0.022215	HDAC1, EP300	13	36	19253	82.2778	0.969942	0.247539	0.234844
GOTERM_MF_DIRECT	GO:0008234~cysteine-type peptidase activity	2	15.3846	0.0270898	CTSL, CTSB	13	44	19253	67.3182	0.986217	0.281734	0.267286
GOTERM_MF_DIRECT	GO:0004197~cysteine-type endopeptidase activity	2	15.3846	0.0409811	CTSL, CTSB	13	67	19253	44.209	0.998538	0.361073	0.342556
GOTERM_MF_DIRECT	GO:0002039~p53 binding	2	15.3846	0.0427796	HDAC1, EP300	13	70	19253	42.3143	0.998909	0.361073	0.342556
GOTERM_MF_DIRECT	GO:0005518~collagen binding	2	15.3846	0.0427796	CTSL, CTSB	13	70	19253	42.3143	0.998909	0.361073	0.342556
GOTERM_MF_DIRECT	GO:1990841~promoter-specific chromatin binding	2	15.3846	0.0439768	HDAC1, NR3C1	13	72	19253	41.1389	0.999102	0.361073	0.342556

## Sheet: MCODE-2-KEGG
KEGG functional enrichment results for Cluster 2 of the top 2 groups in the MCODE network
Category	Term	Count	%	PValue	Genes	List Total	Pop Hits	Pop Total	Fold Enrichment	Bonferroni	Benjamini	FDR
KEGG_PATHWAY	hsa05203:Viral carcinogenesis	7	53.8462	1.46343e-07	CCNA2, JUN, HDAC1, SRC, CDK4, CDK2, EP300	13	205	8534	22.4158	2.00489e-05	2.00491e-05	1.53661e-05
KEGG_PATHWAY	hsa04110:Cell cycle	6	46.1538	1.45634e-06	CCNA2, CCNB1, HDAC1, CDK4, CDK2, EP300	13	158	8534	24.9289	0.000199499	7.07622e-05	5.42338e-05
KEGG_PATHWAY	hsa05161:Hepatitis B	6	46.1538	1.6993e-06	CCNA2, JUN, SRC, CDK2, BCL2, EP300	13	163	8534	24.1642	0.000232777	7.07622e-05	5.42338e-05
KEGG_PATHWAY	hsa05200:Pathways in cancer	8	61.5385	2.14461e-06	CCNA2, JUN, HDAC1, CDK4, CDK2, BCL2, EP300, BCL2L1	13	533	8534	9.85308	0.000293768	7.07622e-05	5.42338e-05
KEGG_PATHWAY	hsa04115:p53 signaling pathway	5	38.4615	2.58256e-06	CCNB1, CDK4, CDK2, BCL2, BCL2L1	13	75	8534	43.7641	0.000353749	7.07622e-05	5.42338e-05
KEGG_PATHWAY	hsa05169:Epstein-Barr virus infection	6	46.1538	5.13533e-06	CCNA2, JUN, HDAC1, CDK4, CDK2, BCL2	13	204	8534	19.3077	0.000703294	0.000117257	8.98682e-05
KEGG_PATHWAY	hsa05166:Human T-cell leukemia virus 1 infection	6	46.1538	8.11973e-06	CCNA2, JUN, CDK4, CDK2, EP300, BCL2L1	13	224	8534	17.5838	0.00111179	0.000158915	0.000121796
KEGG_PATHWAY	hsa04210:Apoptosis	5	38.4615	2.76639e-05	JUN, CTSL, BCL2, CTSB, BCL2L1	13	136	8534	24.1346	0.00378284	0.000458912	0.000351721
KEGG_PATHWAY	hsa05162:Measles	5	38.4615	3.01475e-05	JUN, CDK4, CDK2, BCL2, BCL2L1	13	139	8534	23.6137	0.00412176	0.000458912	0.000351721
KEGG_PATHWAY	hsa05222:Small cell lung cancer	4	30.7692	0.000256705	CDK4, CDK2, BCL2, BCL2L1	13	93	8534	28.2349	0.0345618	0.00351686	0.00269541
KEGG_PATHWAY	hsa01522:Endocrine resistance	4	30.7692	0.000308806	JUN, SRC, CDK4, BCL2	13	99	8534	26.5237	0.0414303	0.00384604	0.00294769
KEGG_PATHWAY	hsa05418:Fluid shear stress and atherosclerosis	4	30.7692	0.000870782	JUN, CTSL, SRC, BCL2	13	141	8534	18.623	0.112502	0.0092596	0.00709677
KEGG_PATHWAY	hsa05165:Human papillomavirus infection	5	38.4615	0.000878648	CCNA2, HDAC1, CDK4, CDK2, EP300	13	333	8534	9.85678	0.113459	0.0092596	0.00709677
KEGG_PATHWAY	hsa04218:Cellular senescence	4	30.7692	0.00118952	CCNA2, CCNB1, CDK4, CDK2	13	157	8534	16.7251	0.150461	0.0116403	0.00892139
KEGG_PATHWAY	hsa04140:Autophagy - animal	4	30.7692	0.00147155	CTSL, BCL2, CTSB, BCL2L1	13	169	8534	15.5376	0.182702	0.0134402	0.0103009
KEGG_PATHWAY	hsa04621:NOD-like receptor signaling pathway	4	30.7692	0.00202956	JUN, BCL2, CTSB, BCL2L1	13	189	8534	13.8934	0.242955	0.0173781	0.013319
KEGG_PATHWAY	hsa05167:Kaposi sarcoma-associated herpesvirus infection	4	30.7692	0.00225221	JUN, SRC, CDK4, EP300	13	196	8534	13.3972	0.265746	0.0181502	0.0139107
KEGG_PATHWAY	hsa05170:Human immunodeficiency virus 1 infection	4	30.7692	0.00285512	CCNB1, JUN, BCL2, BCL2L1	13	213	8534	12.3279	0.324101	0.021422	0.0164183
KEGG_PATHWAY	hsa05417:Lipid and atherosclerosis	4	30.7692	0.00297093	JUN, SRC, BCL2, BCL2L1	13	216	8534	12.1567	0.334771	0.021422	0.0164183
KEGG_PATHWAY	hsa05131:Shigellosis	4	30.7692	0.00449143	JUN, SRC, BCL2, BCL2L1	13	250	8534	10.5034	0.460284	0.0307663	0.02358
KEGG_PATHWAY	hsa05220:Chronic myeloid leukemia	3	23.0769	0.00500199	HDAC1, CDK4, BCL2L1	13	77	8534	25.5764	0.496913	0.0326321	0.02501
KEGG_PATHWAY	hsa01521:EGFR tyrosine kinase inhibitor resistance	3	23.0769	0.00538938	SRC, BCL2, BCL2L1	13	80	8534	24.6173	0.523049	0.0335611	0.025722
KEGG_PATHWAY	hsa05215:Prostate cancer	3	23.0769	0.00799309	CDK2, BCL2, EP300	13	98	8534	20.0958	0.666947	0.047611	0.0364902
KEGG_PATHWAY	hsa04933:AGE-RAGE signaling pathway in diabetic complications	3	23.0769	0.00847268	JUN, CDK4, BCL2	13	101	8534	19.4989	0.688297	0.0483649	0.037068
KEGG_PATHWAY	hsa04137:Mitophagy - animal	3	23.0769	0.009132	JUN, SRC, BCL2L1	13	105	8534	18.756	0.715446	0.0500434	0.0383544
KEGG_PATHWAY	hsa04914:Progesterone-mediated oocyte maturation	3	23.0769	0.0101631	CCNA2, CCNB1, CDK2	13	111	8534	17.7422	0.753271	0.0535515	0.0410431
KEGG_PATHWAY	hsa04919:Thyroid hormone signaling pathway	3	23.0769	0.0121822	HDAC1, SRC, EP300	13	122	8534	16.1425	0.813478	0.0612247	0.046924
KEGG_PATHWAY	hsa04151:PI3K-Akt signaling pathway	4	30.7692	0.0125131	CDK4, CDK2, BCL2, BCL2L1	13	362	8534	7.25372	0.821846	0.0612247	0.046924
KEGG_PATHWAY	hsa04068:FoxO signaling pathway	3	23.0769	0.0143641	CCNB1, CDK2, EP300	13	133	8534	14.8074	0.862227	0.0678578	0.0520078
KEGG_PATHWAY	hsa04915:Estrogen signaling pathway	3	23.0769	0.0156211	JUN, SRC, BCL2	13	139	8534	14.1682	0.884326	0.0713364	0.0546739
KEGG_PATHWAY	hsa04630:JAK-STAT signaling pathway	3	23.0769	0.0223367	BCL2, EP300, BCL2L1	13	168	8534	11.7225	0.954717	0.0977735	0.0749359
KEGG_PATHWAY	hsa04530:Tight junction	3	23.0769	0.0228376	JUN, SRC, CDK4	13	170	8534	11.5846	0.957787	0.0977735	0.0749359
KEGG_PATHWAY	hsa05152:Tuberculosis	3	23.0769	0.0259418	SRC, BCL2, EP300	13	182	8534	10.8208	0.972702	0.10453	0.0801145
KEGG_PATHWAY	hsa05168:Herpes simplex virus 1 infection	3	23.0769	0.0259418	SRC, BCL2, BCL2L1	13	182	8534	10.8208	0.972702	0.10453	0.0801145
KEGG_PATHWAY	hsa05202:Transcriptional misregulation in cancer	3	23.0769	0.0303364	CCNA2, HDAC1, BCL2L1	13	198	8534	9.94639	0.985308	0.118745	0.0910093
KEGG_PATHWAY	hsa04510:Focal adhesion	3	23.0769	0.0317678	JUN, SRC, BCL2	13	203	8534	9.7014	0.988	0.120894	0.0926562
KEGG_PATHWAY	hsa05207:Chemical carcinogenesis - receptor activation	3	23.0769	0.0353127	JUN, SRC, BCL2	13	215	8534	9.15993	0.99274	0.130752	0.100212
KEGG_PATHWAY	hsa04215:Apoptosis - multiple species	2	15.3846	0.0441079	BCL2, BCL2L1	13	32	8534	41.0288	0.99793	0.15902	0.121877
