# Supplementary material for: Elucidating the Multi-Target Anti-Pruritic Mechanism of Polygonatum odoratum via Integrated Network Pharmacology, Molecular Simulations, and GEO Dataset Validation
Source: Curr Issues Mol Biol. 2026 Apr 1;48(4):369. doi: 10.3390/cimb48040369 (PMC13115042; doi:10.3390/cimb48040369)
Supplement: Supplementary file 1 [file cimb-48-00369-s001.zip › Supplementary Table S5. GO functional terms and KEGG enrichment analysis results for 113 potential targets.xlsx]

## Sheet: GO-BP
Supplementary Table S2 GO-BP Functional Analysis of 113 Potential Target Genes
Category	Term	Count	%	PValue	Genes	List Total	Pop Hits	Pop Total	Fold Enrichment	Bonferroni	Benjamini	FDR
GOTERM_BP_DIRECT	GO:0009410~response to xenobiotic stimulus	21	18.5841	1.81883e-17	ABCC1, HSP90AA1, ABCB1, MMP7, SRC, MMP2, FOS, PTGS2, SLC6A2, TNF, SLC6A4, ATP4A, HSD11B2, ADAM17, RPS6KB1, TBXA2R, CDK4, BCL2, ABL1, PPARG, DRD2	112	255	19478	14.3221	3.82681e-14	3.82681e-14	3.5358e-14
GOTERM_BP_DIRECT	GO:0007173~epidermal growth factor receptor signaling pathway	14	12.3894	2.27225e-14	ALK, FLT3, SRC, INSR, BRAF, EGFR, ADAM17, KIT, KDR, ABL1, MET, EPHB4, EPHA2, FGFR1	112	103	19478	23.6383	4.78861e-11	1.6191e-11	1.49597e-11
GOTERM_BP_DIRECT	GO:0030574~collagen catabolic process	11	9.73451	2.3086e-14	MMP12, MMP14, MMP13, MMP7, MMP1, CTSL, MMP2, MMP3, MMP8, MMP9, CTSB	112	41	19478	46.659	4.85869e-11	1.6191e-11	1.49597e-11
GOTERM_BP_DIRECT	GO:0048013~ephrin receptor signaling pathway	13	11.5044	5.9259e-14	ALK, FLT3, SRC, MMP2, INSR, MMP9, EGFR, KIT, KDR, MET, EPHB4, EPHA2, FGFR1	112	85	19478	26.5981	1.24738e-10	3.11702e-11	2.87999e-11
GOTERM_BP_DIRECT	GO:0035791~platelet-derived growth factor receptor-beta signaling pathway	11	9.73451	4.63523e-13	ALK, FLT3, INSR, KIT, ABL1, KDR, MET, EPHB4, EGFR, EPHA2, FGFR1	112	54	19478	35.4263	9.75242e-10	1.9505e-10	1.80218e-10
GOTERM_BP_DIRECT	GO:0038063~collagen-activated tyrosine kinase receptor signaling pathway	11	9.73451	9.91736e-13	ALK, SYK, FLT3, INSR, KIT, KDR, MET, EPHB4, EGFR, EPHA2, FGFR1	112	58	19478	32.9831	2.08667e-09	3.47769e-10	3.21322e-10
GOTERM_BP_DIRECT	GO:0022617~extracellular matrix disassembly	10	8.84956	5.18331e-12	MMP12, MMP14, MMP13, MMP7, MMP1, MMP2, MMP3, PLG, MMP8, MMP9	112	47	19478	37.0023	1.09057e-08	1.55796e-09	1.43948e-09
GOTERM_BP_DIRECT	GO:0036323~vascular endothelial growth factor receptor-1 signaling pathway	10	8.84956	7.74129e-12	ALK, FLT3, INSR, KIT, KDR, MET, EPHB4, EGFR, EPHA2, FGFR1	112	49	19478	35.492	1.62876e-08	2.03596e-09	1.88113e-09
GOTERM_BP_DIRECT	GO:0035790~platelet-derived growth factor receptor-alpha signaling pathway	10	8.84956	9.39605e-12	ALK, FLT3, INSR, KIT, KDR, MET, EPHB4, EGFR, EPHA2, FGFR1	112	50	19478	34.7821	1.97693e-08	2.17204e-09	2.00687e-09
GOTERM_BP_DIRECT	GO:0038145~macrophage colony-stimulating factor signaling pathway	10	8.84956	1.13557e-11	ALK, FLT3, INSR, KIT, KDR, MET, EPHB4, EGFR, EPHA2, FGFR1	112	51	19478	34.1001	2.38924e-08	2.17204e-09	2.00687e-09
GOTERM_BP_DIRECT	GO:0038109~Kit signaling pathway	10	8.84956	1.13557e-11	ALK, FLT3, INSR, KIT, KDR, MET, EPHB4, EGFR, EPHA2, FGFR1	112	51	19478	34.1001	2.38924e-08	2.17204e-09	2.00687e-09
GOTERM_BP_DIRECT	GO:0031547~brain-derived neurotrophic factor receptor signaling pathway	10	8.84956	1.95703e-11	ALK, FLT3, INSR, KIT, KDR, MET, EPHB4, EGFR, EPHA2, FGFR1	112	54	19478	32.2057	4.1176e-08	3.43133e-09	3.17039e-09
GOTERM_BP_DIRECT	GO:0048012~hepatocyte growth factor receptor signaling pathway	10	8.84956	2.76177e-11	ALK, FLT3, INSR, KIT, KDR, MET, EPHB4, EGFR, EPHA2, FGFR1	112	56	19478	31.0555	5.81078e-08	4.46983e-09	4.12992e-09
GOTERM_BP_DIRECT	GO:0048009~insulin-like growth factor receptor signaling pathway	11	9.73451	3.20225e-11	ALK, AR, FLT3, INSR, KIT, KDR, MET, EPHB4, EGFR, EPHA2, FGFR1	112	81	19478	23.6175	6.73753e-08	4.81252e-09	4.44655e-09
GOTERM_BP_DIRECT	GO:0008286~insulin receptor signaling pathway	12	10.6195	7.14202e-11	ALK, GSK3B, FLT3, AKT2, INSR, KIT, KDR, MET, EPHB4, EGFR, EPHA2, FGFR1	112	118	19478	17.6858	1.50268e-07	9.45301e-09	8.73415e-09
GOTERM_BP_DIRECT	GO:0038084~vascular endothelial growth factor signaling pathway	10	8.84956	7.1886e-11	ALK, FLT3, INSR, KIT, KDR, MET, EPHB4, EGFR, EPHA2, FGFR1	112	62	19478	28.0501	1.51248e-07	9.45301e-09	8.73415e-09
GOTERM_BP_DIRECT	GO:0042127~regulation of cell population proliferation	13	11.5044	9.7659e-11	ALK, JUN, MMP7, NOS2, FLT3, BRAF, EGFR, PTGS1, SQLE, SHH, KIT, KDR, AGTR1	112	157	19478	14.4003	2.05474e-07	1.20867e-08	1.11676e-08
GOTERM_BP_DIRECT	GO:0018108~peptidyl-tyrosine phosphorylation	9	7.9646	1.55805e-10	SYK, FLT3, SRC, INSR, ABL1, KDR, PTPN6, EGFR, FGFR1	112	45	19478	34.7821	3.27813e-07	1.82118e-08	1.68269e-08
GOTERM_BP_DIRECT	GO:0046777~protein autophosphorylation	12	10.6195	3.61215e-10	ALK, GSK3B, FLT3, SRC, CHEK2, INSR, KIT, ABL1, KDR, EIF2AK2, EPHB4, FGFR1	112	137	19478	15.2331	7.59997e-07	3.99998e-08	3.6958e-08
GOTERM_BP_DIRECT	GO:0030522~intracellular receptor signaling pathway	8	7.07965	4.82341e-10	AR, VDR, NR1H2, NR1I3, HNF4A, RORC, PPARG, PPARD	112	32	19478	43.4777	1.01484e-06	5.07423e-08	4.68835e-08
GOTERM_BP_DIRECT	GO:1902895~positive regulation of miRNA transcription	9	7.9646	1.97403e-09	AR, JUN, NR1H2, PPARG, FOS, NR3C1, TNF, SREBF2, EGFR	112	61	19478	25.659	4.15335e-06	1.97779e-07	1.82739e-07
GOTERM_BP_DIRECT	GO:0008543~fibroblast growth factor receptor signaling pathway	10	8.84956	6.71832e-09	ALK, FLT3, INSR, KIT, KDR, MET, EPHB4, EGFR, EPHA2, FGFR1	112	102	19478	17.0501	1.41353e-05	6.42516e-07	5.93656e-07
GOTERM_BP_DIRECT	GO:0030518~nuclear receptor-mediated steroid hormone signaling pathway	7	6.19469	1.27581e-08	AR, RXRA, VDR, ESRRB, NR3C1, ESR1, PPARD	112	29	19478	41.9784	2.68428e-05	1.06129e-06	9.80581e-07
GOTERM_BP_DIRECT	GO:0071222~cellular response to lipopolysaccharide	12	10.6195	1.2866e-08	NOS2, TBXA2R, SRC, CDK4, MMP3, SERPINE1, ABL1, MMP8, PTGS2, TNF, MMP9, PPARD	112	192	19478	10.8694	2.70698e-05	1.06129e-06	9.80581e-07
GOTERM_BP_DIRECT	GO:0045944~positive regulation of transcription by RNA polymerase II	26	23.0088	1.30647e-08	THRB, PLA2G1B, HDAC1, NR1I3, NR3C1, TNF, EGFR, SHH, RXRA, HNF4A, ABL1, EP300, DRD2, JUN, VDR, NR1H2, ESRRB, FOS, ESR1, SREBF2, ESR2, MMP12, AR, PPARG, MET, PPARD	112	1205	19478	3.75243	2.74878e-05	1.06129e-06	9.80581e-07
GOTERM_BP_DIRECT	GO:0007169~cell surface receptor protein tyrosine kinase signaling pathway	10	8.84956	1.31148e-08	ALK, SYK, FLT3, INSR, KIT, KDR, MET, EGFR, EPHA2, FGFR1	112	110	19478	15.8101	2.75931e-05	1.06129e-06	9.80581e-07
GOTERM_BP_DIRECT	GO:0045893~positive regulation of DNA-templated transcription	20	17.6991	2.03273e-08	JUN, HDAC1, NR1H2, INSR, ESRRB, RORC, FOS, ESR1, TNF, ESR2, CCNA2, AR, SHH, RXRA, CHEK2, HNF4A, CDK2, EP300, PPARG, PPARD	112	714	19478	4.87145	4.27678e-05	1.58403e-06	1.46357e-06
GOTERM_BP_DIRECT	GO:0043410~positive regulation of MAPK cascade	12	10.6195	2.40989e-08	AR, SYK, FLT3, PLA2G1B, INSR, KIT, KDR, EIF2AK2, DRD2, TNF, EGFR, FGFR1	112	204	19478	10.23	5.07029e-05	1.81086e-06	1.67315e-06
GOTERM_BP_DIRECT	GO:0001666~response to hypoxia	11	9.73451	7.32857e-08	HSD11B2, MMP14, ADAM17, EDNRA, MT-ND4, NOS2, MMP2, EP300, DRD2, TNF, SLC6A4	112	178	19478	10.7473	0.000154181	5.31701e-06	4.91267e-06
GOTERM_BP_DIRECT	GO:0000122~negative regulation of transcription by RNA polymerase II	22	19.469	9.31156e-08	JUN, THRB, HDAC1, SRC, VDR, NR1H2, NR1I3, RORC, NR3C1, ESR1, TNF, SREBF2, ESR2, MMP12, AR, SHH, RXRA, CDK2, EP300, PPARG, FGFR1, PPARD	112	958	19478	3.99377	0.000195896	6.5305e-06	6.03389e-06
GOTERM_BP_DIRECT	GO:0043066~negative regulation of apoptotic process	16	14.1593	2.32634e-07	GSK3B, HSP90AB1, HDAC1, SRC, EIF2AK2, BRAF, TNF, MMP9, EGFR, MTOR, SHH, RPS6KB1, BCL2, MCL1, BCL2L1, PPARD	112	515	19478	5.40305	0.000489343	1.57891e-05	1.45884e-05
GOTERM_BP_DIRECT	GO:0051897~positive regulation of phosphatidylinositol 3-kinase/protein kinase B signal transduction	11	9.73451	2.61923e-07	FLT3, SRC, INSR, KIT, KDR, PTPN6, TNF, EGFR, MTOR, FGFR1, PPARD	112	204	19478	9.37754	0.000550934	1.72214e-05	1.59118e-05
GOTERM_BP_DIRECT	GO:0008630~intrinsic apoptotic signaling pathway in response to DNA damage	7	6.19469	3.42398e-07	CHEK2, BCL2, ABL1, TNF, EPHA2, BCL2L1, MCL1	112	49	19478	24.8444	0.000720147	2.18305e-05	2.01704e-05
GOTERM_BP_DIRECT	GO:0006508~proteolysis	17	15.0442	4.06516e-07	MMP7, MMP1, MMP2, MMP3, PLG, KLK2, MMP8, MMP9, MMP12, BACE1, MMP14, SHH, ADAM17, MMP13, CTSL, ANPEP, CTSB	112	615	19478	4.80729	0.000854944	2.48846e-05	2.29923e-05
GOTERM_BP_DIRECT	GO:0030198~extracellular matrix organization	10	8.84956	4.13955e-07	MMP12, MMP14, MMP13, MMP7, MMP1, MMP2, MMP3, MMP8, TNF, MMP9	112	164	19478	10.6043	0.000870583	2.48846e-05	2.29923e-05
GOTERM_BP_DIRECT	GO:0048146~positive regulation of fibroblast proliferation	7	6.19469	4.91621e-07	CCNA2, CCNB1, PLA2G1B, CDK4, ABL1, ESR1, EGFR	112	52	19478	23.4111	0.00103384	2.87325e-05	2.65476e-05
GOTERM_BP_DIRECT	GO:0008284~positive regulation of cell population proliferation	15	13.2743	1.28345e-06	PLA2G1B, FLT3, HDAC1, INSR, EGFR, AR, SHH, ADAM17, CDK4, KIT, CDK2, KDR, BCL2, PTPN6, FGFR1	112	512	19478	5.09504	0.00269674	7.29833e-05	6.74333e-05
GOTERM_BP_DIRECT	GO:0071230~cellular response to amino acid stimulus	7	6.19469	1.71286e-06	GLRA1, MMP2, MMP3, TNF, EGFR, MTOR, BCL2L1	112	64	19478	19.0215	0.00359737	9.30324e-05	8.59577e-05
GOTERM_BP_DIRECT	GO:1904645~response to amyloid-beta	5	4.42478	1.72446e-06	MMP12, MMP13, MMP2, MMP3, MMP9	112	16	19478	54.3471	0.00362169	9.30324e-05	8.59577e-05
GOTERM_BP_DIRECT	GO:0046718~symbiont entry into host cell	8	7.07965	2.63155e-06	SRC, CTSL, ANPEP, INSR, AGTR1, EGFR, EPHA2, CTSB	112	107	19478	13.0027	0.00552149	0.00013842	0.000127893
GOTERM_BP_DIRECT	GO:0008584~male gonad development	8	7.07965	2.9791e-06	AR, MMP14, INSR, KIT, BCL2, CYP1B1, ESR1, BCL2L1	112	109	19478	12.7641	0.00624843	0.000151555	0.00014003
GOTERM_BP_DIRECT	GO:0001525~angiogenesis	11	9.73451	3.02533e-06	MMP14, SYK, ANPEP, MMP2, SERPINE1, KDR, CYP1B1, PTGS2, EPHB4, EPHA2, FGFR1	112	267	19478	7.16486	0.00634509	0.000151555	0.00014003
GOTERM_BP_DIRECT	GO:0007623~circadian rhythm	7	6.19469	3.16791e-06	GSK3B, NOS2, RORC, EP300, TNF, EGFR, SLC6A4	112	71	19478	17.1461	0.00664313	0.000155007	0.000143219
GOTERM_BP_DIRECT	GO:0001541~ovarian follicle development	6	5.30973	3.94702e-06	MMP14, MMP2, KIT, BCL2, KDR, BCL2L1	112	42	19478	24.8444	0.00827016	0.000188739	0.000174387
GOTERM_BP_DIRECT	GO:0045429~positive regulation of nitric oxide biosynthetic process	6	5.30973	6.95791e-06	HSP90AA1, HSP90AB1, INSR, PTGS2, ESR1, TNF	112	47	19478	22.2014	0.0145329	0.000325321	0.000300582
GOTERM_BP_DIRECT	GO:2001243~negative regulation of intrinsic apoptotic signaling pathway	5	4.42478	9.72031e-06	HDAC1, SRC, BCL2, MMP9, BCL2L1	112	24	19478	36.2314	0.0202439	0.000444598	0.000410789
GOTERM_BP_DIRECT	GO:0050673~epithelial cell proliferation	6	5.30973	1.0464e-05	AR, KIT, KDR, DRD2, EGFR, BCL2L1	112	51	19478	20.4601	0.0217758	0.000468431	0.000432809
GOTERM_BP_DIRECT	GO:0031334~positive regulation of protein-containing complex assembly	6	5.30973	1.15249e-05	GSK3B, VCP, SYK, MMP1, MMP3, TNF	112	52	19478	20.0666	0.0239569	0.000494865	0.000457232
GOTERM_BP_DIRECT	GO:0000086~G2/M transition of mitotic cell cycle	6	5.30973	1.15249e-05	CCNA2, WEE1, CCNB1, ABCB1, CHEK2, CDK2	112	52	19478	20.0666	0.0239569	0.000494865	0.000457232
GOTERM_BP_DIRECT	GO:0030154~cell differentiation	16	14.1593	1.27639e-05	GSK3B, THRB, SYK, SRC, VDR, NR1H2, NR1I3, RXRA, ANPEP, HNF4A, KDR, PTPN6, PPARG, MCL1, FGFR1, PPARD	112	713	19478	3.90262	0.026498	0.000537105	0.00049626
GOTERM_BP_DIRECT	GO:0032869~cellular response to insulin stimulus	7	6.19469	1.6197e-05	RPS6KB1, PLA2G1B, SRC, AKT2, INSR, PPARG, MTOR	112	94	19478	12.9508	0.0335046	0.000658438	0.000608366
GOTERM_BP_DIRECT	GO:0071456~cellular response to hypoxia	8	7.07965	1.62732e-05	CCNA2, SRC, BCL2, PPARG, FOS, PTGS2, MTOR, PPARD	112	141	19478	9.86727	0.0336595	0.000658438	0.000608366
GOTERM_BP_DIRECT	GO:0043627~response to estrogen	6	5.30973	1.81519e-05	MMP14, HSP90AA1, MMP2, EP300, PPARG, ESR1	112	57	19478	18.3064	0.0374718	0.000713891	0.000659603
GOTERM_BP_DIRECT	GO:0043065~positive regulation of apoptotic process	11	9.73451	1.83223e-05	JUN, SRC, BCL2, ABL1, CYP1B1, PPARG, PTGS2, TNF, MMP9, BCL2L1, MCL1	112	328	19478	5.83237	0.0378169	0.000713891	0.000659603
GOTERM_BP_DIRECT	GO:0010507~negative regulation of autophagy	6	5.30973	2.33575e-05	BCL2, EP300, MET, MTOR, BCL2L1, MCL1	112	60	19478	17.3911	0.0479566	0.000893529	0.00082558
GOTERM_BP_DIRECT	GO:0071492~cellular response to UV-A	4	3.53982	2.87469e-05	MMP1, MMP2, MMP3, MMP9	112	11	19478	63.2403	0.0586915	0.00108006	0.000997929
GOTERM_BP_DIRECT	GO:0043525~positive regulation of neuron apoptotic process	6	5.30973	3.71977e-05	BACE1, GSK3B, ABL1, NR3C1, TNF, MCL1	112	66	19478	15.8101	0.075281	0.00137305	0.00126864
GOTERM_BP_DIRECT	GO:0030335~positive regulation of cell migration	10	8.84956	4.03555e-05	MMP14, ADAM17, MMP7, AKT2, MMP2, INSR, KIT, KDR, EGFR, EPHA2	112	288	19478	6.03857	0.0814047	0.00146393	0.0013526
GOTERM_BP_DIRECT	GO:0038083~peptidyl-tyrosine autophosphorylation	4	3.53982	4.94152e-05	ALK, ABL1, KDR, EGFR	112	13	19478	53.511	0.0987496	0.0017622	0.00162819
GOTERM_BP_DIRECT	GO:0071392~cellular response to estradiol stimulus	5	4.42478	6.34998e-05	CCNA2, MMP2, ESR1, ESR2, EGFR	112	38	19478	22.883	0.125067	0.00222673	0.00205739
GOTERM_BP_DIRECT	GO:0006805~xenobiotic metabolic process	7	6.19469	7.06798e-05	BCHE, ABCC1, ABCB1, HNF4A, RORC, CYP1B1, CYP2C19	112	122	19478	9.97848	0.138186	0.00243787	0.00225248
GOTERM_BP_DIRECT	GO:0000082~G1/S transition of mitotic cell cycle	6	5.30973	0.000105648	CCNA2, CCNB1, RPS6KB1, CDK4, CDK2, BCL2	112	82	19478	12.7252	0.199321	0.00358522	0.00331258
GOTERM_BP_DIRECT	GO:0043406~positive regulation of MAP kinase activity	5	4.42478	0.000124302	FLT3, PLA2G1B, INSR, TNF, FGFR1	112	45	19478	19.3234	0.230141	0.0041513	0.00383562
GOTERM_BP_DIRECT	GO:0032355~response to estradiol	6	5.30973	0.000132434	CYP1B1, DRD2, PTGS2, ESR1, CYP19A1, SLC6A4	112	86	19478	12.1333	0.243202	0.00435377	0.00402268
GOTERM_BP_DIRECT	GO:0007165~signal transduction	20	17.6991	0.000141081	ALK, PLA2G1B, SRC, NR1I3, BRAF, NR3C1, ESR1, EGFR, ESR2, AR, HPGDS, EDNRA, RPS6KB1, CDK4, AKT2, KIT, CDK2, PDE5A, PPARG, MET	112	1308	19478	2.65919	0.256849	0.0045667	0.00421942
GOTERM_BP_DIRECT	GO:1904646~cellular response to amyloid-beta	5	4.42478	0.000147507	BACE1, GSK3B, ABCC1, SYK, TNF	112	47	19478	18.5011	0.266831	0.00470236	0.00434477
GOTERM_BP_DIRECT	GO:0042789~mRNA transcription by RNA polymerase II	5	4.42478	0.000160214	RXRA, THRB, VDR, NR1H2, PPARG	112	48	19478	18.1157	0.286175	0.00497952	0.00460085
GOTERM_BP_DIRECT	GO:0016477~cell migration	9	7.9646	0.000162402	RPS6KB1, FLT3, MMP2, KIT, KDR, MET, MMP9, EPHA2, FGFR1	112	271	19478	5.77563	0.289454	0.00497952	0.00460085
GOTERM_BP_DIRECT	GO:2000811~negative regulation of anoikis	4	3.53982	0.000163302	SRC, BCL2, BCL2L1, MCL1	112	19	19478	36.6128	0.290798	0.00497952	0.00460085
GOTERM_BP_DIRECT	GO:0048538~thymus development	5	4.42478	0.000173694	SHH, BCL2, ABL1, BRAF, TYR	112	49	19478	17.746	0.306139	0.00522074	0.00482372
GOTERM_BP_DIRECT	GO:0070374~positive regulation of ERK1 and ERK2 cascade	8	7.07965	0.000184681	SRC, PLA2G2A, ABL1, KDR, BRAF, DRD2, TNF, EGFR	112	207	19478	6.72119	0.321998	0.00547281	0.00505663
GOTERM_BP_DIRECT	GO:0051384~response to glucocorticoid	5	4.42478	0.000187973	HSD11B2, BCHE, BCL2, PTGS2, TNF	112	50	19478	17.3911	0.326679	0.00549299	0.00507527
GOTERM_BP_DIRECT	GO:0006468~protein phosphorylation	9	7.9646	0.000212923	GSK3B, SYK, CDK4, CHEK2, INSR, CDK2, EIF2AK2, BRAF, FGFR1	112	282	19478	5.55034	0.361119	0.00613684	0.00567016
GOTERM_BP_DIRECT	GO:0014911~positive regulation of smooth muscle cell migration	4	3.53982	0.000222286	RPS6KB1, SRC, BCL2, CYP1B1	112	21	19478	33.1259	0.373585	0.00623587	0.00576166
GOTERM_BP_DIRECT	GO:0048384~retinoic acid receptor signaling pathway	4	3.53982	0.000222286	RXRA, THRB, VDR, PPARG	112	21	19478	33.1259	0.373585	0.00623587	0.00576166
GOTERM_BP_DIRECT	GO:1904707~positive regulation of vascular associated smooth muscle cell proliferation	5	4.42478	0.00023589	JUN, SRC, MMP2, TNF, MMP9	112	53	19478	16.4067	0.391264	0.00653043	0.00603382
GOTERM_BP_DIRECT	GO:0048661~positive regulation of smooth muscle cell proliferation	5	4.42478	0.00025365	RPS6KB1, HDAC1, PTGS2, TNF, EGFR	112	54	19478	16.1028	0.413596	0.00693089	0.00640383
GOTERM_BP_DIRECT	GO:0038096~Fc-gamma receptor signaling pathway involved in phagocytosis	4	3.53982	0.000293546	SYK, NOS2, SRC, ABL1	112	23	19478	30.2453	0.460823	0.0079182	0.00731606
GOTERM_BP_DIRECT	GO:0009612~response to mechanical stimulus	5	4.42478	0.00031269	MMP14, RPS6KB1, SRC, MMP2, PPARG	112	57	19478	15.2553	0.482115	0.00832784	0.00769454
GOTERM_BP_DIRECT	GO:0071373~cellular response to luteinizing hormone stimulus	3	2.65487	0.000318259	CCNA2, EDNRA, CYP1B1	112	5	19478	104.346	0.48815	0.00837022	0.0077337
GOTERM_BP_DIRECT	GO:0046697~decidualization	4	3.53982	0.000378079	VDR, PTGS2, CTSB, PPARD	112	25	19478	27.8257	0.548703	0.00982072	0.00907389
GOTERM_BP_DIRECT	GO:0010629~negative regulation of gene expression	9	7.9646	0.000401906	GSK3B, SHH, NOS2, HDAC1, SRC, KDR, PPARG, ESR1, TNF	112	310	19478	5.04902	0.570778	0.0103123	0.00952812
GOTERM_BP_DIRECT	GO:2001233~regulation of apoptotic signaling pathway	3	2.65487	0.00047561	BCL2, BCL2L1, MCL1	112	6	19478	86.9554	0.632459	0.0116359	0.010751
GOTERM_BP_DIRECT	GO:0002320~lymphoid progenitor cell differentiation	3	2.65487	0.00047561	SHH, KIT, BCL2	112	6	19478	86.9554	0.632459	0.0116359	0.010751
GOTERM_BP_DIRECT	GO:1990962~xenobiotic transport across blood-brain barrier	3	2.65487	0.00047561	ABCC1, ABCB1, ABCG2	112	6	19478	86.9554	0.632459	0.0116359	0.010751
GOTERM_BP_DIRECT	GO:0014856~skeletal muscle cell proliferation	3	2.65487	0.00047561	SHH, SRC, FOS	112	6	19478	86.9554	0.632459	0.0116359	0.010751
GOTERM_BP_DIRECT	GO:0030182~neuron differentiation	7	6.19469	0.000486485	SHH, HDAC1, ABL1, FOS, MET, EGFR, EPHA2	112	174	19478	6.99641	0.640777	0.011765	0.0108703
GOTERM_BP_DIRECT	GO:0045471~response to ethanol	6	5.30973	0.000492073	MT-ND4, G6PD, RPS6KB1, TBXA2R, FOS, TNF	112	114	19478	9.1532	0.644978	0.011765	0.0108703
GOTERM_BP_DIRECT	GO:0032757~positive regulation of interleukin-8 production	5	4.42478	0.000517538	SYK, NOS2, PLA2G1B, SERPINE1, TNF	112	65	19478	13.3777	0.663508	0.0122348	0.0113044
GOTERM_BP_DIRECT	GO:0048714~positive regulation of oligodendrocyte differentiation	4	3.53982	0.000590778	SHH, HDAC1, PPARG, MTOR	112	29	19478	23.9877	0.711587	0.0138111	0.0127608
GOTERM_BP_DIRECT	GO:0071300~cellular response to retinoic acid	5	4.42478	0.000649398	GSK3B, PPARG, DRD2, TNF, SLC6A4	112	69	19478	12.6022	0.745073	0.0148483	0.0137191
GOTERM_BP_DIRECT	GO:1902894~negative regulation of miRNA transcription	4	3.53982	0.000653706	PPARG, ESR1, TNF, PPARD	112	30	19478	23.1881	0.747375	0.0148483	0.0137191
GOTERM_BP_DIRECT	GO:0008211~glucocorticoid metabolic process	3	2.65487	0.000663374	HSD11B2, SERPINA6, NR3C1	112	7	19478	74.5332	0.752465	0.0148483	0.0137191
GOTERM_BP_DIRECT	GO:0002318~myeloid progenitor cell differentiation	3	2.65487	0.000663374	FLT3, KIT, BRAF	112	7	19478	74.5332	0.752465	0.0148483	0.0137191
GOTERM_BP_DIRECT	GO:0042981~regulation of apoptotic process	8	7.07965	0.000679273	ALK, VCP, HSP90AA1, FLT3, PTPN6, CTSB, BCL2L1, MCL1	112	257	19478	5.41356	0.760614	0.0150295	0.0138866
GOTERM_BP_DIRECT	GO:0060079~excitatory postsynaptic potential	5	4.42478	0.000685757	GSK3B, GLRA1, HTR3A, DRD2, MET	112	70	19478	12.4222	0.76386	0.0150295	0.0138866
GOTERM_BP_DIRECT	GO:0030336~negative regulation of cell migration	7	6.19469	0.000710566	GSK3B, SHH, HDAC1, SERPINE1, BCL2, CYP1B1, DRD2	112	187	19478	6.51003	0.775877	0.0152232	0.0140655
GOTERM_BP_DIRECT	GO:0070372~regulation of ERK1 and ERK2 cascade	4	3.53982	0.000720756	SYK, PTPN6, HMGCR, EPHA2	112	31	19478	22.4401	0.780635	0.0152232	0.0140655
GOTERM_BP_DIRECT	GO:0045907~positive regulation of vasoconstriction	4	3.53982	0.000720756	TBXA2R, ABL1, PTGS2, EGFR	112	31	19478	22.4401	0.780635	0.0152232	0.0140655
GOTERM_BP_DIRECT	GO:0030183~B cell differentiation	5	4.42478	0.000723535	ADAM17, SYK, FLT3, KIT, EP300	112	71	19478	12.2472	0.781915	0.0152232	0.0140655
GOTERM_BP_DIRECT	GO:0001934~positive regulation of protein phosphorylation	6	5.30973	0.000775609	INSR, ABL1, KDR, TNF, MMP9, EGFR	112	126	19478	8.28146	0.804562	0.0161572	0.0149286
GOTERM_BP_DIRECT	GO:0097192~extrinsic apoptotic signaling pathway in absence of ligand	4	3.53982	0.000792031	GSK3B, BCL2, BCL2L1, MCL1	112	32	19478	21.7388	0.811205	0.0163376	0.0150952
GOTERM_BP_DIRECT	GO:0008285~negative regulation of cell population proliferation	10	8.84956	0.000834872	BCHE, AR, VDR, HNF4A, CYP1B1, EIF2AK2, PTPN6, PLG, DRD2, PTGS2	112	433	19478	4.01641	0.827491	0.0170541	0.0157572
GOTERM_BP_DIRECT	GO:0043491~phosphatidylinositol 3-kinase/protein kinase B signal transduction	5	4.42478	0.000845686	ADAM17, DRD2, TNF, EGFR, PPARD	112	74	19478	11.7507	0.831375	0.0171089	0.0158078
GOTERM_BP_DIRECT	GO:0099171~presynaptic modulation of chemical synaptic transmission	4	3.53982	0.000867636	BACE1, CHRM2, GSK3B, DRD2	112	33	19478	21.0801	0.838992	0.0173858	0.0160637
GOTERM_BP_DIRECT	GO:0061044~negative regulation of vascular wound healing	3	2.65487	0.000881206	ALOX5, SERPINE1, TNF	112	8	19478	65.2165	0.843527	0.0174911	0.016161
GOTERM_BP_DIRECT	GO:0035987~endodermal cell differentiation	4	3.53982	0.000947672	MMP14, MMP2, MMP8, MMP9	112	34	19478	20.4601	0.863966	0.0186346	0.0172175
GOTERM_BP_DIRECT	GO:0009636~response to toxic substance	5	4.42478	0.00118608	RPS6KB1, BCL2, FOS, DRD2, SLC6A4	112	81	19478	10.7352	0.917668	0.0231066	0.0213494
GOTERM_BP_DIRECT	GO:2000352~negative regulation of endothelial cell apoptotic process	4	3.53982	0.00121534	SERPINE1, ABL1, KDR, BRAF	112	37	19478	18.8012	0.92259	0.0232462	0.0214785
GOTERM_BP_DIRECT	GO:2001240~negative regulation of extrinsic apoptotic signaling pathway in absence of ligand	4	3.53982	0.00121534	BCL2, TNF, BCL2L1, MCL1	112	37	19478	18.8012	0.92259	0.0232462	0.0214785
GOTERM_BP_DIRECT	GO:0050830~defense response to Gram-positive bacterium	6	5.30973	0.00124352	ADAM17, MMP7, PLA2G1B, PLA2G2A, TNF, EPHA2	112	140	19478	7.45332	0.927051	0.0235708	0.0217784
GOTERM_BP_DIRECT	GO:0030324~lung development	5	4.42478	0.00135769	HSD11B1, MMP14, SHH, EP300, EGFR	112	84	19478	10.3518	0.942647	0.0250809	0.0231736
GOTERM_BP_DIRECT	GO:0051093~negative regulation of developmental process	3	2.65487	0.0014057	GSK3B, KIT, BCL2L1	112	10	19478	52.1732	0.948165	0.0250809	0.0231736
GOTERM_BP_DIRECT	GO:0150077~regulation of neuroinflammatory response	3	2.65487	0.0014057	MMP3, PTGS2, MMP9	112	10	19478	52.1732	0.948165	0.0250809	0.0231736
GOTERM_BP_DIRECT	GO:0097067~cellular response to thyroid hormone stimulus	3	2.65487	0.0014057	THRB, CTSL, CTSB	112	10	19478	52.1732	0.948165	0.0250809	0.0231736
GOTERM_BP_DIRECT	GO:0070633~transepithelial transport	3	2.65487	0.0014057	ABCC1, ABCB1, ABCG2	112	10	19478	52.1732	0.948165	0.0250809	0.0231736
GOTERM_BP_DIRECT	GO:0140115~export across plasma membrane	3	2.65487	0.0014057	ABCC1, ABCB1, ABCG2	112	10	19478	52.1732	0.948165	0.0250809	0.0231736
GOTERM_BP_DIRECT	GO:0006695~cholesterol biosynthetic process	4	3.53982	0.00141771	G6PD, CHEK2, CYP51A1, HMGCR	112	39	19478	17.837	0.949459	0.0250809	0.0231736
GOTERM_BP_DIRECT	GO:0150104~transport across blood-brain barrier	5	4.42478	0.00141855	ABCC1, ABCB1, INSR, SLC5A1, ABCG2	112	85	19478	10.23	0.949549	0.0250809	0.0231736
GOTERM_BP_DIRECT	GO:0051091~positive regulation of DNA-binding transcription factor activity	5	4.42478	0.00148129	KIT, EP300, ESR1, TNF, ESR2	112	86	19478	10.1111	0.955796	0.0259719	0.0239969
GOTERM_BP_DIRECT	GO:0033077~T cell differentiation in thymus	4	3.53982	0.00152634	ADAM17, SHH, BCL2, BRAF	112	40	19478	17.3911	0.959799	0.0265407	0.0245224
GOTERM_BP_DIRECT	GO:0048511~rhythmic process	5	4.42478	0.00154593	GSK3B, HNF4A, EP300, PPARG, MTOR	112	87	19478	9.99487	0.961425	0.026661	0.0246336
GOTERM_BP_DIRECT	GO:0009755~hormone-mediated signaling pathway	4	3.53982	0.00164005	RXRA, NR1H2, PPARG, PPARD	112	41	19478	16.9669	0.968365	0.0280542	0.0259208
GOTERM_BP_DIRECT	GO:0030307~positive regulation of cell growth	5	4.42478	0.00168107	MMP14, ADAM17, BCL2, EGFR, MTOR	112	89	19478	9.77026	0.970985	0.0283575	0.0262011
GOTERM_BP_DIRECT	GO:1900222~negative regulation of amyloid-beta clearance	3	2.65487	0.00171169	CYP51A1, HMGCR, TNF	112	11	19478	47.4302	0.972799	0.0283575	0.0262011
GOTERM_BP_DIRECT	GO:0019370~leukotriene biosynthetic process	3	2.65487	0.00171169	SYK, PLA2G1B, ALOX5	112	11	19478	47.4302	0.972799	0.0283575	0.0262011
GOTERM_BP_DIRECT	GO:0010887~negative regulation of cholesterol storage	3	2.65487	0.00171169	NR1H2, PPARG, PPARD	112	11	19478	47.4302	0.972799	0.0283575	0.0262011
GOTERM_BP_DIRECT	GO:0035094~response to nicotine	4	3.53982	0.00175893	MT-ND4, MMP2, BCL2, DRD2	112	42	19478	16.5629	0.975376	0.0289125	0.0267138
GOTERM_BP_DIRECT	GO:0042307~positive regulation of protein import into nucleus	4	3.53982	0.00188306	SHH, HSP90AA1, EP300, PTGS2	112	43	19478	16.1777	0.981045	0.0307129	0.0283773
GOTERM_BP_DIRECT	GO:0010628~positive regulation of gene expression	10	8.84956	0.00193592	GSK3B, AR, SHH, HDAC1, VDR, BRAF, PPARG, TNF, SLC6A4, PPARD	112	489	19478	3.55646	0.983044	0.0313321	0.0289495
GOTERM_BP_DIRECT	GO:0019372~lipoxygenase pathway	3	2.65487	0.0020464	ALOX5, ALOX12, PTGS2	112	12	19478	43.4777	0.986567	0.0328674	0.0303679
GOTERM_BP_DIRECT	GO:0007566~embryo implantation	4	3.53982	0.0021474	MMP2, PTGS2, MMP9, PPARD	112	45	19478	15.4587	0.989143	0.0342282	0.0316253
GOTERM_BP_DIRECT	GO:0050796~regulation of insulin secretion	4	3.53982	0.00228776	NOS2, ALOX5, HNF4A, TNF	112	46	19478	15.1227	0.991925	0.0356552	0.0329437
GOTERM_BP_DIRECT	GO:0034614~cellular response to reactive oxygen species	4	3.53982	0.00228776	SRC, MMP2, MMP3, FOS	112	46	19478	15.1227	0.991925	0.0356552	0.0329437
GOTERM_BP_DIRECT	GO:0042177~negative regulation of protein catabolic process	4	3.53982	0.00228776	NOS2, CYP51A1, HMGCR, EGFR	112	46	19478	15.1227	0.991925	0.0356552	0.0329437
GOTERM_BP_DIRECT	GO:0051450~myoblast proliferation	3	2.65487	0.00240949	SRC, ABL1, FOS	112	13	19478	40.1332	0.993753	0.0370041	0.0341901
GOTERM_BP_DIRECT	GO:0051128~regulation of cellular component organization	3	2.65487	0.00240949	ADAM17, ABL1, MTOR	112	13	19478	40.1332	0.993753	0.0370041	0.0341901
GOTERM_BP_DIRECT	GO:0031667~response to nutrient levels	4	3.53982	0.00243369	RPS6KB1, SRC, TNF, MTOR	112	47	19478	14.8009	0.994064	0.0371049	0.0342832
GOTERM_BP_DIRECT	GO:0071498~cellular response to fluid shear stress	3	2.65487	0.00280063	SRC, MMP2, PTGS2	112	14	19478	37.2666	0.997263	0.0412065	0.0380729
GOTERM_BP_DIRECT	GO:2001028~positive regulation of endothelial cell chemotaxis	3	2.65487	0.00280063	KDR, MET, FGFR1	112	14	19478	37.2666	0.997263	0.0412065	0.0380729
GOTERM_BP_DIRECT	GO:1902531~regulation of intracellular signal transduction	3	2.65487	0.00280063	BCL2, BCL2L1, MCL1	112	14	19478	37.2666	0.997263	0.0412065	0.0380729
GOTERM_BP_DIRECT	GO:0045598~regulation of fat cell differentiation	3	2.65487	0.00280063	ALOX5, RORC, TNF	112	14	19478	37.2666	0.997263	0.0412065	0.0380729
GOTERM_BP_DIRECT	GO:0048771~tissue remodeling	3	2.65487	0.00280063	MMP14, MMP2, PLG	112	14	19478	37.2666	0.997263	0.0412065	0.0380729
GOTERM_BP_DIRECT	GO:0043536~positive regulation of blood vessel endothelial cell migration	4	3.53982	0.00290558	ADAM17, KDR, PLG, FGFR1	112	50	19478	13.9129	0.997806	0.042161	0.0389548
GOTERM_BP_DIRECT	GO:0042130~negative regulation of T cell proliferation	4	3.53982	0.00290558	SHH, PLA2G2A, PTPN6, PDE5A	112	50	19478	13.9129	0.997806	0.042161	0.0389548
GOTERM_BP_DIRECT	GO:0014823~response to activity	4	3.53982	0.00307449	MMP2, FOS, TNF, PPARD	112	51	19478	13.6401	0.998464	0.0440049	0.0406585
GOTERM_BP_DIRECT	GO:0042311~vasodilation	4	3.53982	0.00307449	SRC, TNF, EGFR, PPARD	112	51	19478	13.6401	0.998464	0.0440049	0.0406585
GOTERM_BP_DIRECT	GO:1900034~regulation of cellular response to heat	3	2.65487	0.0032195	GSK3B, EP300, MTOR	112	15	19478	34.7821	0.998869	0.045577	0.0421111
GOTERM_BP_DIRECT	GO:0008542~visual learning	4	3.53982	0.00324931	KIT, BRAF, HMGCR, DRD2	112	52	19478	13.3777	0.998938	0.045577	0.0421111
GOTERM_BP_DIRECT	GO:0072089~stem cell proliferation	4	3.53982	0.00324931	SHH, ABCB1, KDR, FGFR1	112	52	19478	13.3777	0.998938	0.045577	0.0421111
GOTERM_BP_DIRECT	GO:0006954~inflammatory response	9	7.9646	0.00331748	NOS2, TBXA2R, KIT, PLA2G2A, AGTR1, FOS, TNF, MTOR, EPHA2	112	432	19478	3.62314	0.99908	0.046225	0.0427098
GOTERM_BP_DIRECT	GO:1904263~positive regulation of TORC1 signaling	4	3.53982	0.00380993	SYK, RPS6KB1, SRC, EP300	112	55	19478	12.6481	0.999675	0.0527374	0.048727
GOTERM_BP_DIRECT	GO:0050729~positive regulation of inflammatory response	5	4.42478	0.00386986	ABCC1, PLA2G2A, SERPINE1, AGTR1, TNF	112	112	19478	7.76387	0.999714	0.0532168	0.0491699
GOTERM_BP_DIRECT	GO:0006629~lipid metabolic process	7	6.19469	0.00390585	G6PD, NR1H2, HNF4A, PPARG, ALOX12, SREBF2, PPARD	112	262	19478	4.64647	0.999735	0.0533631	0.0493051
GOTERM_BP_DIRECT	GO:0034605~cellular response to heat	4	3.53982	0.00400905	VCP, HSP90AA1, HSP90AB1, PTGS2	112	56	19478	12.4222	0.999787	0.0544197	0.0502813
GOTERM_BP_DIRECT	GO:2000573~positive regulation of DNA biosynthetic process	3	2.65487	0.00413914	CCNA2, CYP1B1, TNF	112	17	19478	30.6901	0.999838	0.0554698	0.0512516
GOTERM_BP_DIRECT	GO:0071732~cellular response to nitric oxide	3	2.65487	0.00413914	CCNA2, CDK2, MMP3	112	17	19478	30.6901	0.999838	0.0554698	0.0512516
GOTERM_BP_DIRECT	GO:0016125~sterol metabolic process	3	2.65487	0.00463928	CYP51A1, CYP1B1, CYP19A1	112	18	19478	28.9851	0.999944	0.0610689	0.0564249
GOTERM_BP_DIRECT	GO:0007584~response to nutrient	4	3.53982	0.00464402	TBXA2R, CYP1B1, PPARG, SLC6A4	112	59	19478	11.7906	0.999944	0.0610689	0.0564249
GOTERM_BP_DIRECT	GO:0050853~B cell receptor signaling pathway	4	3.53982	0.00464402	SYK, BCL2, ABL1, PTPN6	112	59	19478	11.7906	0.999944	0.0610689	0.0564249
GOTERM_BP_DIRECT	GO:0045597~positive regulation of cell differentiation	4	3.53982	0.00486839	GSK3B, AR, HSP90AB1, FGFR1	112	60	19478	11.594	0.999965	0.0636217	0.0587836
GOTERM_BP_DIRECT	GO:0030308~negative regulation of cell growth	5	4.42478	0.0049441	HNF4A, BCL2, PPARG, ESR2, PPARD	112	120	19478	7.24628	0.99997	0.0638183	0.0589652
GOTERM_BP_DIRECT	GO:0051092~positive regulation of NF-kappaB transcription factor activity	5	4.42478	0.0049441	ALK, AR, PLA2G1B, EIF2AK2, TNF	112	120	19478	7.24628	0.99997	0.0638183	0.0589652
GOTERM_BP_DIRECT	GO:0060065~uterus development	3	2.65487	0.00516586	SRC, ESR1, CYP19A1	112	19	19478	27.4596	0.999981	0.0658726	0.0608632
GOTERM_BP_DIRECT	GO:0071391~cellular response to estrogen stimulus	3	2.65487	0.00516586	AR, ESR1, ESR2	112	19	19478	27.4596	0.999981	0.0658726	0.0608632
GOTERM_BP_DIRECT	GO:0000165~MAPK cascade	5	4.42478	0.00524091	AR, PTPN6, BRAF, EGFR, FGFR1	112	122	19478	7.12749	0.999984	0.066427	0.0613755
GOTERM_BP_DIRECT	GO:0001516~prostaglandin biosynthetic process	3	2.65487	0.00571859	HPGDS, PTGS2, PTGS1	112	20	19478	26.0866	0.999994	0.0720474	0.0665685
GOTERM_BP_DIRECT	GO:0006338~chromatin remodeling	11	9.73451	0.00581996	GSK3B, RPS6KB1, HDAC1, CHEK2, AKT2, CDK2, EIF2AK2, PTPN6, BRAF, ESR1, MTOR	112	686	19478	2.78866	0.999995	0.0725922	0.0670719
GOTERM_BP_DIRECT	GO:0006006~glucose metabolic process	4	3.53982	0.00583084	G6PD, AKT2, TNF, PPARD	112	64	19478	10.8694	0.999995	0.0725922	0.0670719
GOTERM_BP_DIRECT	GO:0006979~response to oxidative stress	5	4.42478	0.00620243	MMP14, ABL1, PTGS2, EGFR, PTGS1	112	128	19478	6.79339	0.999998	0.0767642	0.0709267
GOTERM_BP_DIRECT	GO:0045780~positive regulation of bone resorption	3	2.65487	0.00629715	SYK, SRC, EGFR	112	21	19478	24.8444	0.999998	0.0774807	0.0715886
GOTERM_BP_DIRECT	GO:0042752~regulation of circadian rhythm	4	3.53982	0.00662222	GSK3B, HNF4A, PPARG, MTOR	112	67	19478	10.3827	0.999999	0.0810067	0.0748465
GOTERM_BP_DIRECT	GO:0001501~skeletal system development	5	4.42478	0.00672441	MMP14, VDR, MMP9, EPHA2, FGFR1	112	131	19478	6.63781	0.999999	0.0817812	0.0755621
GOTERM_BP_DIRECT	GO:0050709~negative regulation of protein secretion	3	2.65487	0.00690123	CYP51A1, HMGCR, DRD2	112	22	19478	23.7151	1	0.0829725	0.0766628
GOTERM_BP_DIRECT	GO:0010744~positive regulation of macrophage derived foam cell differentiation	3	2.65487	0.00690123	PLA2G2A, AGTR1, TNF	112	22	19478	23.7151	1	0.0829725	0.0766628
GOTERM_BP_DIRECT	GO:0048754~branching morphogenesis of an epithelial tube	3	2.65487	0.00753053	MMP14, SHH, MET	112	23	19478	22.684	1	0.0875372	0.0808804
GOTERM_BP_DIRECT	GO:0035855~megakaryocyte development	3	2.65487	0.00753053	KIT, EP300, PTPN6	112	23	19478	22.684	1	0.0875372	0.0808804
GOTERM_BP_DIRECT	GO:0002223~stimulatory C-type lectin receptor signaling pathway	3	2.65487	0.00753053	SYK, SRC, EP300	112	23	19478	22.684	1	0.0875372	0.0808804
GOTERM_BP_DIRECT	GO:0043473~pigmentation	3	2.65487	0.00753053	KIT, TYR, DRD2	112	23	19478	22.684	1	0.0875372	0.0808804
GOTERM_BP_DIRECT	GO:0030520~estrogen receptor signaling pathway	3	2.65487	0.00753053	AR, ESR1, ESR2	112	23	19478	22.684	1	0.0875372	0.0808804
GOTERM_BP_DIRECT	GO:0071404~cellular response to low-density lipoprotein particle stimulus	3	2.65487	0.00753053	SYK, PPARG, SREBF2	112	23	19478	22.684	1	0.0875372	0.0808804
GOTERM_BP_DIRECT	GO:0071466~cellular response to xenobiotic stimulus	4	3.53982	0.00807716	NOS2, CHEK2, BRAF, EGFR	112	72	19478	9.66171	1	0.0925845	0.0855439
GOTERM_BP_DIRECT	GO:2000378~negative regulation of reactive oxygen species metabolic process	3	2.65487	0.00818475	G6PD, MMP3, BCL2	112	24	19478	21.7388	1	0.0925845	0.0855439
GOTERM_BP_DIRECT	GO:0006509~membrane protein ectodomain proteolysis	3	2.65487	0.00818475	BACE1, ADAM17, MMP7	112	24	19478	21.7388	1	0.0925845	0.0855439
GOTERM_BP_DIRECT	GO:0045821~positive regulation of glycolytic process	3	2.65487	0.00818475	SRC, INSR, MTOR	112	24	19478	21.7388	1	0.0925845	0.0855439
GOTERM_BP_DIRECT	GO:0031638~zymogen activation	3	2.65487	0.00818475	MMP14, CTSL, KLK2	112	24	19478	21.7388	1	0.0925845	0.0855439
GOTERM_BP_DIRECT	GO:0036120~cellular response to platelet-derived growth factor stimulus	3	2.65487	0.00886359	CCNA2, HDAC1, SRC	112	25	19478	20.8693	1	0.0991968	0.0916533
GOTERM_BP_DIRECT	GO:0030325~adrenal gland development	3	2.65487	0.00886359	INSR, CYP1B1, NR3C1	112	25	19478	20.8693	1	0.0991968	0.0916533
GOTERM_BP_DIRECT	GO:0001701~in utero embryonic development	6	5.30973	0.00904252	AR, EDNRA, MT-ND4, CCNB1, FGFR1, BCL2L1	112	223	19478	4.67921	1	0.100664	0.0930088
GOTERM_BP_DIRECT	GO:0007204~positive regulation of cytosolic calcium ion concentration	5	4.42478	0.00910179	EDNRA, TBXA2R, ABL1, AGTR1, ESR1	112	143	19478	6.08079	1	0.10079	0.0931257
GOTERM_BP_DIRECT	GO:0030163~protein catabolic process	4	3.53982	0.00936619	MMP14, CHEK2, MMP2, MMP3	112	76	19478	9.1532	1	0.103175	0.0953292
GOTERM_BP_DIRECT	GO:0031016~pancreas development	3	2.65487	0.00956676	SHH, HNF4A, MET	112	26	19478	20.0666	1	0.103755	0.0958648
GOTERM_BP_DIRECT	GO:0001836~release of cytochrome c from mitochondria	3	2.65487	0.00956676	BCL2, BCL2L1, MCL1	112	26	19478	20.0666	1	0.103755	0.0958648
GOTERM_BP_DIRECT	GO:0051247~positive regulation of protein metabolic process	3	2.65487	0.00956676	NR1H2, AGTR1, MTOR	112	26	19478	20.0666	1	0.103755	0.0958648
GOTERM_BP_DIRECT	GO:0050731~positive regulation of peptidyl-tyrosine phosphorylation	4	3.53982	0.0097061	SYK, SRC, ABL1, MTOR	112	77	19478	9.03432	1	0.104726	0.0967623
GOTERM_BP_DIRECT	GO:0008217~regulation of blood pressure	4	3.53982	0.0100531	EDNRA, PPARG, PTGS2, PTGS1	112	78	19478	8.9185	1	0.107917	0.0997107
GOTERM_BP_DIRECT	GO:0002092~positive regulation of receptor internalization	3	2.65487	0.010294	SYK, INSR, DRD2	112	27	19478	19.3234	1	0.108837	0.10056
GOTERM_BP_DIRECT	GO:0003009~skeletal muscle contraction	3	2.65487	0.010294	HSP90AA1, RPS6KB1, TNF	112	27	19478	19.3234	1	0.108837	0.10056
GOTERM_BP_DIRECT	GO:0050482~arachidonate secretion	3	2.65487	0.010294	PLA2G1B, PLA2G2A, DRD2	112	27	19478	19.3234	1	0.108837	0.10056
GOTERM_BP_DIRECT	GO:0045930~negative regulation of mitotic cell cycle	3	2.65487	0.0110449	ABL1, TNF, EGFR	112	28	19478	18.6333	1	0.114964	0.106222
GOTERM_BP_DIRECT	GO:0010875~positive regulation of cholesterol efflux	3	2.65487	0.0110449	RXRA, NR1H2, PPARG	112	28	19478	18.6333	1	0.114964	0.106222
GOTERM_BP_DIRECT	GO:0045732~positive regulation of protein catabolic process	4	3.53982	0.0111372	GSK3B, VCP, HSP90AA1, TNF	112	81	19478	8.58818	1	0.114964	0.106222
GOTERM_BP_DIRECT	GO:0097048~dendritic cell apoptotic process	2	1.76991	0.0113653	BCL2, BCL2L1	112	2	19478	173.911	1	0.114964	0.106222
GOTERM_BP_DIRECT	GO:1903210~podocyte apoptotic process	2	1.76991	0.0113653	EDNRA, ABL1	112	2	19478	173.911	1	0.114964	0.106222
GOTERM_BP_DIRECT	GO:1990646~cellular response to prolactin	2	1.76991	0.0113653	SRC, FOS	112	2	19478	173.911	1	0.114964	0.106222
GOTERM_BP_DIRECT	GO:0060685~regulation of prostatic bud formation	2	1.76991	0.0113653	AR, SHH	112	2	19478	173.911	1	0.114964	0.106222
GOTERM_BP_DIRECT	GO:0000017~alpha-glucoside transport	2	1.76991	0.0113653	SLC5A1, SLC5A2	112	2	19478	173.911	1	0.114964	0.106222
GOTERM_BP_DIRECT	GO:0006581~acetylcholine catabolic process	2	1.76991	0.0113653	ACHE, BCHE	112	2	19478	173.911	1	0.114964	0.106222
GOTERM_BP_DIRECT	GO:0071549~cellular response to dexamethasone stimulus	3	2.65487	0.0126168	RPS6KB1, NR3C1, EGFR	112	30	19478	17.3911	1	0.126408	0.116796
GOTERM_BP_DIRECT	GO:1902042~negative regulation of extrinsic apoptotic signaling pathway via death domain receptors	3	2.65487	0.0126168	GSK3B, SERPINE1, BCL2L1	112	30	19478	17.3911	1	0.126408	0.116796
GOTERM_BP_DIRECT	GO:0050821~protein stabilization	6	5.30973	0.0133954	HSP90AA1, HSP90AB1, CHEK2, AKT2, EP300, MTOR	112	246	19478	4.24172	1	0.133358	0.123217
GOTERM_BP_DIRECT	GO:0097421~liver regeneration	3	2.65487	0.0134372	FLT3, TNF, EGFR	112	31	19478	16.8301	1	0.133358	0.123217
GOTERM_BP_DIRECT	GO:0060326~cell chemotaxis	4	3.53982	0.0135011	ABCC1, KIT, AGTR1, EPHA2	112	87	19478	7.99589	1	0.133363	0.123222
GOTERM_BP_DIRECT	GO:0008203~cholesterol metabolic process	4	3.53982	0.0139207	SQLE, CYP51A1, SREBF2, PPARD	112	88	19478	7.90503	1	0.136866	0.126458
GOTERM_BP_DIRECT	GO:0030878~thyroid gland development	3	2.65487	0.0142802	SHH, EDNRA, BRAF	112	32	19478	16.3041	1	0.138459	0.12793
GOTERM_BP_DIRECT	GO:0001569~branching involved in blood vessel morphogenesis	3	2.65487	0.0142802	SHH, EDNRA, KDR	112	32	19478	16.3041	1	0.138459	0.12793
GOTERM_BP_DIRECT	GO:0045740~positive regulation of DNA replication	3	2.65487	0.0142802	WEE1, CDK2, EGFR	112	32	19478	16.3041	1	0.138459	0.12793
GOTERM_BP_DIRECT	GO:0045892~negative regulation of DNA-templated transcription	9	7.9646	0.0167776	JUN, HDAC1, VDR, NR1H2, HNF4A, PPARG, NR3C1, TNF, PPARD	112	573	19478	2.73158	1	0.156876	0.144946
GOTERM_BP_DIRECT	GO:0045931~positive regulation of mitotic cell cycle	3	2.65487	0.0169421	CCNB1, RPS6KB1, ABL1	112	35	19478	14.9066	1	0.156876	0.144946
GOTERM_BP_DIRECT	GO:0090050~positive regulation of cell migration involved in sprouting angiogenesis	3	2.65487	0.0169421	ABL1, KDR, PTGS2	112	35	19478	14.9066	1	0.156876	0.144946
GOTERM_BP_DIRECT	GO:0060523~prostate epithelial cord elongation	2	1.76991	0.0169998	SHH, ESR1	112	3	19478	115.94	1	0.156876	0.144946
GOTERM_BP_DIRECT	GO:0060309~elastin catabolic process	2	1.76991	0.0169998	MMP12, CTSL	112	3	19478	115.94	1	0.156876	0.144946
GOTERM_BP_DIRECT	GO:0043369~CD4-positive or CD8-positive, alpha-beta T cell lineage commitment	2	1.76991	0.0169998	SHH, BRAF	112	3	19478	115.94	1	0.156876	0.144946
GOTERM_BP_DIRECT	GO:1903940~negative regulation of TORC2 signaling	2	1.76991	0.0169998	GSK3B, RPS6KB1	112	3	19478	115.94	1	0.156876	0.144946
GOTERM_BP_DIRECT	GO:1904339~negative regulation of dopaminergic neuron differentiation	2	1.76991	0.0169998	GSK3B, SHH	112	3	19478	115.94	1	0.156876	0.144946
GOTERM_BP_DIRECT	GO:0002157~positive regulation of thyroid hormone receptor signaling pathway	2	1.76991	0.0169998	RXRA, THRB	112	3	19478	115.94	1	0.156876	0.144946
GOTERM_BP_DIRECT	GO:0060769~positive regulation of epithelial cell proliferation involved in prostate gland development	2	1.76991	0.0169998	AR, SHH	112	3	19478	115.94	1	0.156876	0.144946
GOTERM_BP_DIRECT	GO:1904999~positive regulation of leukocyte adhesion to arterial endothelial cell	2	1.76991	0.0169998	ALOX5, TNF	112	3	19478	115.94	1	0.156876	0.144946
GOTERM_BP_DIRECT	GO:0006694~steroid biosynthetic process	3	2.65487	0.0178727	CYP51A1, CYP19A1, CYP17A1	112	36	19478	14.4926	1	0.163496	0.151063
GOTERM_BP_DIRECT	GO:0031669~cellular response to nutrient levels	3	2.65487	0.0178727	EP300, MTOR, PPARD	112	36	19478	14.4926	1	0.163496	0.151063
GOTERM_BP_DIRECT	GO:0035556~intracellular signal transduction	8	7.07965	0.0180728	GSK3B, SYK, PLA2G1B, SRC, AKT2, KIT, ABL1, DRD2	112	470	19478	2.96018	1	0.164611	0.152093
GOTERM_BP_DIRECT	GO:0031100~animal organ regeneration	3	2.65487	0.0188245	CCNA2, FLT3, PPARG	112	37	19478	14.1009	1	0.169986	0.15706
GOTERM_BP_DIRECT	GO:0048709~oligodendrocyte differentiation	3	2.65487	0.0188245	SHH, HDAC1, MTOR	112	37	19478	14.1009	1	0.169986	0.15706
GOTERM_BP_DIRECT	GO:2001237~negative regulation of extrinsic apoptotic signaling pathway	3	2.65487	0.0197973	AR, RPS6KB1, SRC	112	38	19478	13.7298	1	0.177249	0.16377
GOTERM_BP_DIRECT	GO:0031333~negative regulation of protein-containing complex assembly	3	2.65487	0.0197973	GSK3B, SRC, EP300	112	38	19478	13.7298	1	0.177249	0.16377
GOTERM_BP_DIRECT	GO:0050727~regulation of inflammatory response	4	3.53982	0.0200506	ALOX5, AGTR1, PTGS2, ESR1	112	101	19478	6.88755	1	0.178756	0.165163
GOTERM_BP_DIRECT	GO:0019369~arachidonate metabolic process	3	2.65487	0.0207908	ALOX5, CYP1B1, ALOX12	112	39	19478	13.3777	1	0.183798	0.169821
GOTERM_BP_DIRECT	GO:0051591~response to cAMP	3	2.65487	0.0207908	BRAF, FOS, TYR	112	39	19478	13.3777	1	0.183798	0.169821
GOTERM_BP_DIRECT	GO:0034599~cellular response to oxidative stress	4	3.53982	0.0211057	EDNRA, ABCC1, G6PD, ABL1	112	103	19478	6.75381	1	0.185801	0.171671
GOTERM_BP_DIRECT	GO:0048536~spleen development	3	2.65487	0.0218047	ADAM17, BCL2, ABL1	112	40	19478	13.0433	1	0.190362	0.175886
GOTERM_BP_DIRECT	GO:0007281~germ cell development	3	2.65487	0.0218047	RPS6KB1, MTOR, BCL2L1	112	40	19478	13.0433	1	0.190362	0.175886
GOTERM_BP_DIRECT	GO:0060571~morphogenesis of an epithelial fold	2	1.76991	0.0226026	AR, EGFR	112	4	19478	86.9554	1	0.193316	0.178615
GOTERM_BP_DIRECT	GO:0032765~positive regulation of mast cell cytokine production	2	1.76991	0.0226026	SYK, KIT	112	4	19478	86.9554	1	0.193316	0.178615
GOTERM_BP_DIRECT	GO:0060745~mammary gland branching involved in pregnancy	2	1.76991	0.0226026	VDR, ESR1	112	4	19478	86.9554	1	0.193316	0.178615
GOTERM_BP_DIRECT	GO:1903378~positive regulation of oxidative stress-induced neuron intrinsic apoptotic signaling pathway	2	1.76991	0.0226026	MMP2, MCL1	112	4	19478	86.9554	1	0.193316	0.178615
GOTERM_BP_DIRECT	GO:0035623~renal D-glucose absorption	2	1.76991	0.0226026	SLC5A1, SLC5A2	112	4	19478	86.9554	1	0.193316	0.178615
GOTERM_BP_DIRECT	GO:0046427~positive regulation of receptor signaling pathway via JAK-STAT	3	2.65487	0.0238928	KIT, EP300, CYP1B1	112	42	19478	12.4222	1	0.203524	0.188047
GOTERM_BP_DIRECT	GO:0031295~T cell costimulation	3	2.65487	0.0249665	SRC, PTPN6, MTOR	112	43	19478	12.1333	1	0.209854	0.193895
GOTERM_BP_DIRECT	GO:0030501~positive regulation of bone mineralization	3	2.65487	0.0249665	RXRA, VDR, ALOX5	112	43	19478	12.1333	1	0.209854	0.193895
GOTERM_BP_DIRECT	GO:1901796~regulation of signal transduction by p53 class mediator	3	2.65487	0.0249665	CHEK2, EP300, MTOR	112	43	19478	12.1333	1	0.209854	0.193895
GOTERM_BP_DIRECT	GO:0006874~intracellular calcium ion homeostasis	4	3.53982	0.0250348	EDNRA, VDR, TRPM8, DRD2	112	110	19478	6.32403	1	0.209854	0.193895
GOTERM_BP_DIRECT	GO:0042098~T cell proliferation	3	2.65487	0.0260595	SHH, PTPN6, PDE5A	112	44	19478	11.8575	1	0.216381	0.199927
GOTERM_BP_DIRECT	GO:0048870~cell motility	3	2.65487	0.0260595	MMP14, ADAM17, EPHA2	112	44	19478	11.8575	1	0.216381	0.199927
GOTERM_BP_DIRECT	GO:0051301~cell division	7	6.19469	0.0261697	CCNA2, WEE1, CCNB1, CDK4, CHEK2, CDK2, NR3C1	112	397	19478	3.06644	1	0.216381	0.199927
GOTERM_BP_DIRECT	GO:0009615~response to virus	4	3.53982	0.0262249	CHRM2, EIF2AK2, TNF, BCL2L1	112	112	19478	6.2111	1	0.216381	0.199927
GOTERM_BP_DIRECT	GO:0007200~phospholipase C-activating G protein-coupled receptor signaling pathway	4	3.53982	0.0268312	EDNRA, AGTR1, DRD2, ESR1	112	113	19478	6.15613	1	0.220362	0.203604
GOTERM_BP_DIRECT	GO:0032722~positive regulation of chemokine production	3	2.65487	0.0271717	ADAM17, EIF2AK2, TNF	112	45	19478	11.594	1	0.220362	0.203604
GOTERM_BP_DIRECT	GO:0033138~positive regulation of peptidyl-serine phosphorylation	3	2.65487	0.0271717	BRAF, TNF, EGFR	112	45	19478	11.594	1	0.220362	0.203604
GOTERM_BP_DIRECT	GO:0019722~calcium-mediated signaling	4	3.53982	0.0280662	SYK, AGTR1, TRPM8, TNF	112	115	19478	6.04907	1	0.220362	0.203604
GOTERM_BP_DIRECT	GO:0098708~D-glucose import across plasma membrane	2	1.76991	0.0281736	SLC5A1, SLC5A2	112	5	19478	69.5643	1	0.220362	0.203604
GOTERM_BP_DIRECT	GO:0032310~prostaglandin secretion	2	1.76991	0.0281736	NOS2, PTGS2	112	5	19478	69.5643	1	0.220362	0.203604
GOTERM_BP_DIRECT	GO:0032227~negative regulation of synaptic transmission, dopaminergic	2	1.76991	0.0281736	PTGS2, SLC6A4	112	5	19478	69.5643	1	0.220362	0.203604
GOTERM_BP_DIRECT	GO:0048645~animal organ formation	2	1.76991	0.0281736	AR, SHH	112	5	19478	69.5643	1	0.220362	0.203604
GOTERM_BP_DIRECT	GO:0043243~positive regulation of protein-containing complex disassembly	2	1.76991	0.0281736	INSR, TNF	112	5	19478	69.5643	1	0.220362	0.203604
GOTERM_BP_DIRECT	GO:0051222~positive regulation of protein transport	2	1.76991	0.0281736	SRC, TNF	112	5	19478	69.5643	1	0.220362	0.203604
GOTERM_BP_DIRECT	GO:0060664~epithelial cell proliferation involved in salivary gland morphogenesis	2	1.76991	0.0281736	SHH, TNF	112	5	19478	69.5643	1	0.220362	0.203604
GOTERM_BP_DIRECT	GO:1901532~regulation of hematopoietic progenitor cell differentiation	2	1.76991	0.0281736	KDR, EIF2AK2	112	5	19478	69.5643	1	0.220362	0.203604
GOTERM_BP_DIRECT	GO:0031622~positive regulation of fever generation	2	1.76991	0.0281736	PTGS2, TNF	112	5	19478	69.5643	1	0.220362	0.203604
GOTERM_BP_DIRECT	GO:0045923~positive regulation of fatty acid metabolic process	2	1.76991	0.0281736	PPARG, PPARD	112	5	19478	69.5643	1	0.220362	0.203604
GOTERM_BP_DIRECT	GO:0030316~osteoclast differentiation	3	2.65487	0.0283028	FOS, TNF, EPHA2	112	46	19478	11.342	1	0.220552	0.20378
GOTERM_BP_DIRECT	GO:0042593~glucose homeostasis	4	3.53982	0.0293311	ALOX5, HNF4A, INSR, PPARG	112	117	19478	5.94567	1	0.22699	0.209728
GOTERM_BP_DIRECT	GO:0034097~response to cytokine	3	2.65487	0.0294525	BCL2, BCL2L1, MCL1	112	47	19478	11.1007	1	0.22699	0.209728
GOTERM_BP_DIRECT	GO:0003007~heart morphogenesis	3	2.65487	0.0294525	INSR, EPHB4, MTOR	112	47	19478	11.1007	1	0.22699	0.209728
GOTERM_BP_DIRECT	GO:0034446~substrate adhesion-dependent cell spreading	3	2.65487	0.0306207	SRC, ABL1, BRAF	112	48	19478	10.8694	1	0.235131	0.21725
GOTERM_BP_DIRECT	GO:0007507~heart development	5	4.42478	0.032687	SHH, MMP2, EP300, PPARG, PPARD	112	211	19478	4.12111	1	0.250086	0.231068
GOTERM_BP_DIRECT	GO:0006974~DNA damage response	6	5.30973	0.0335311	VCP, CHEK2, BCL2, ABL1, MTOR, MCL1	112	313	19478	3.33375	1	0.253331	0.234066
GOTERM_BP_DIRECT	GO:0009750~response to fructose	2	1.76991	0.0337132	PTGS2, TNF	112	6	19478	57.9702	1	0.253331	0.234066
GOTERM_BP_DIRECT	GO:1905323~telomerase holoenzyme complex assembly	2	1.76991	0.0337132	HSP90AA1, HSP90AB1	112	6	19478	57.9702	1	0.253331	0.234066
GOTERM_BP_DIRECT	GO:0070564~positive regulation of vitamin D receptor signaling pathway	2	1.76991	0.0337132	RXRA, VDR	112	6	19478	57.9702	1	0.253331	0.234066
GOTERM_BP_DIRECT	GO:0051583~dopamine uptake involved in synaptic transmission	2	1.76991	0.0337132	DRD2, SLC6A2	112	6	19478	57.9702	1	0.253331	0.234066
GOTERM_BP_DIRECT	GO:0008202~steroid metabolic process	3	2.65487	0.0354725	CYP1B1, CYP2C19, CYP17A1	112	52	19478	10.0333	1	0.265602	0.245404
GOTERM_BP_DIRECT	GO:0051496~positive regulation of stress fiber assembly	3	2.65487	0.036729	ABL1, BRAF, MTOR	112	53	19478	9.844	1	0.274035	0.253196
GOTERM_BP_DIRECT	GO:0031648~protein destabilization	3	2.65487	0.0380026	SRC, EP300, MTOR	112	54	19478	9.66171	1	0.28154	0.26013
GOTERM_BP_DIRECT	GO:0048863~stem cell differentiation	3	2.65487	0.0380026	KIT, ESR1, FGFR1	112	54	19478	9.66171	1	0.28154	0.26013
GOTERM_BP_DIRECT	GO:0060736~prostate gland growth	2	1.76991	0.0392216	AR, CYP19A1	112	7	19478	49.6888	1	0.281646	0.260228
GOTERM_BP_DIRECT	GO:0051902~negative regulation of mitochondrial depolarization	2	1.76991	0.0392216	SRC, BCL2	112	7	19478	49.6888	1	0.281646	0.260228
GOTERM_BP_DIRECT	GO:0034440~lipid oxidation	2	1.76991	0.0392216	ALOX5, ALOX12	112	7	19478	49.6888	1	0.281646	0.260228
GOTERM_BP_DIRECT	GO:1903573~negative regulation of response to endoplasmic reticulum stress	2	1.76991	0.0392216	NR1H2, ALOX5	112	7	19478	49.6888	1	0.281646	0.260228
GOTERM_BP_DIRECT	GO:0046321~positive regulation of fatty acid oxidation	2	1.76991	0.0392216	PPARG, PPARD	112	7	19478	49.6888	1	0.281646	0.260228
GOTERM_BP_DIRECT	GO:0006704~glucocorticoid biosynthetic process	2	1.76991	0.0392216	SERPINA6, CYP17A1	112	7	19478	49.6888	1	0.281646	0.260228
GOTERM_BP_DIRECT	GO:0048864~stem cell development	2	1.76991	0.0392216	SHH, BCL2	112	7	19478	49.6888	1	0.281646	0.260228
GOTERM_BP_DIRECT	GO:0071393~cellular response to progesterone stimulus	2	1.76991	0.0392216	SRC, CYP1B1	112	7	19478	49.6888	1	0.281646	0.260228
GOTERM_BP_DIRECT	GO:0032376~positive regulation of cholesterol transport	2	1.76991	0.0392216	NR1H2, PPARG	112	7	19478	49.6888	1	0.281646	0.260228
GOTERM_BP_DIRECT	GO:0031623~receptor internalization	3	2.65487	0.0405997	ACHE, SYK, INSR	112	56	19478	9.31665	1	0.29055	0.268455
GOTERM_BP_DIRECT	GO:0016525~negative regulation of angiogenesis	4	3.53982	0.0412773	ALOX5, PTPN6, PPARG, EPHA2	112	134	19478	5.19136	1	0.294398	0.27201
GOTERM_BP_DIRECT	GO:0045165~cell fate commitment	3	2.65487	0.0419228	SHH, KDR, PPARG	112	57	19478	9.1532	1	0.295867	0.273368
GOTERM_BP_DIRECT	GO:0050680~negative regulation of epithelial cell proliferation	3	2.65487	0.0419228	AR, DRD2, PPARD	112	57	19478	9.1532	1	0.295867	0.273368
GOTERM_BP_DIRECT	GO:0035019~somatic stem cell population maintenance	3	2.65487	0.0419228	ESRRB, KIT, BRAF	112	57	19478	9.1532	1	0.295867	0.273368
GOTERM_BP_DIRECT	GO:0000278~mitotic cell cycle	4	3.53982	0.0420457	EDNRA, WEE1, ABL1, PTPN6	112	135	19478	5.15291	1	0.295867	0.273368
GOTERM_BP_DIRECT	GO:1903078~positive regulation of protein localization to plasma membrane	3	2.65487	0.0432619	TNF, EGFR, EPHA2	112	58	19478	8.99538	1	0.30341	0.280337
GOTERM_BP_DIRECT	GO:0031670~cellular response to nutrient	2	1.76991	0.0446987	RPS6KB1, MTOR	112	8	19478	43.4777	1	0.308348	0.2849
GOTERM_BP_DIRECT	GO:2000272~negative regulation of signaling receptor activity	2	1.76991	0.0446987	PPARG, TNF	112	8	19478	43.4777	1	0.308348	0.2849
GOTERM_BP_DIRECT	GO:1902564~negative regulation of neutrophil activation	2	1.76991	0.0446987	SRC, PTPN6	112	8	19478	43.4777	1	0.308348	0.2849
GOTERM_BP_DIRECT	GO:0060336~negative regulation of type II interferon-mediated signaling pathway	2	1.76991	0.0446987	NR1H2, PPARG	112	8	19478	43.4777	1	0.308348	0.2849
GOTERM_BP_DIRECT	GO:0060740~prostate gland epithelium morphogenesis	2	1.76991	0.0446987	AR, MMP2	112	8	19478	43.4777	1	0.308348	0.2849
GOTERM_BP_DIRECT	GO:0007612~learning	3	2.65487	0.0459876	BCHE, INSR, PTGS2	112	60	19478	8.69554	1	0.315228	0.291256
GOTERM_BP_DIRECT	GO:0032496~response to lipopolysaccharide	4	3.53982	0.0459957	ADAM17, RPS6KB1, NOS2, FOS	112	140	19478	4.96888	1	0.315228	0.291256
GOTERM_BP_DIRECT	GO:0051726~regulation of cell cycle	5	4.42478	0.0491568	JUN, HSP90AB1, CDK4, AKT2, ABL1	112	241	19478	3.60811	1	0.33313	0.307796

## Sheet: GO-CC
Supplementary Table S2 GO-CC Functional Analysis of 113 Potential Target Genes
Category	Term	Count	%	PValue	Genes	List Total	Pop Hits	Pop Total	Fold Enrichment	Bonferroni	Benjamini	FDR
GOTERM_CC_DIRECT	GO:0043235~receptor complex	13	11.5044	2.17283e-09	ALK, FLT3, VDR, INSR, EGFR, RXRA, KIT, KDR, PPARG, MET, EPHB4, EPHA2, FGFR1	113	217	20795	11.0246	5.23653e-07	5.23653e-07	4.49776e-07
GOTERM_CC_DIRECT	GO:0043231~intracellular membrane-bounded organelle	21	18.5841	4.95747e-07	G6PD, VCP, SRC, CYP51A1, BRAF, TYR, PTGS2, CYP2C19, SREBF2, ESR2, PTGS1, HSD11B1, GLRA1, SQLE, HSD11B2, HPGDS, CTSL, AKT2, CYP1B1, PPARG, GUSB	113	1022	20795	3.78137	0.000119468	5.97375e-05	5.13098e-05
GOTERM_CC_DIRECT	GO:0005576~extracellular region	31	27.4336	3.31544e-06	ACHE, VCP, HSP90AB1, PLA2G1B, SERPINE1, PLG, KLK2, SERPINA6, TNF, SHH, CTSL, ALOX5, KDR, GUSB, EPHB4, CTSB, BCHE, HSP90AA1, MMP7, MMP1, MMP2, PLA2G2A, MMP3, MMP8, MMP9, MMP12, MMP13, PTPN6, SHBG, MET, FGFR1	113	2313	20795	2.46642	0.000798704	0.000266341	0.000228766
GOTERM_CC_DIRECT	GO:0005615~extracellular space	27	23.8938	5.0473e-06	ACHE, PLA2G1B, SERPINE1, PLG, KLK2, SERPINA6, TNF, EGFR, SHH, CTSL, ANPEP, ALOX5, GUSB, CTSB, BCHE, MMP7, MMP1, MMP2, PLA2G2A, MMP3, MMP8, MMP9, MMP12, ATP4A, MMP14, MMP13, KIT	113	1867	20795	2.66134	0.00121566	0.0003041	0.000261198
GOTERM_CC_DIRECT	GO:0005886~plasma membrane	53	46.9027	7.2441e-06	CHRM2, ALK, ACHE, GSK3B, HSP90AB1, FLT3, SERPINE1, SLC6A2, TNF, SLC6A4, SHH, EDNRA, CTSL, ANPEP, AKT2, KDR, EPHB4, ABCC1, HSP90AA1, SYK, MMP2, HTR3A, BACE1, AR, ADAM17, MMP14, KIT, AGTR1, MET, EPHA2, ABCG2, ABCB1, SRC, PLG, SLC5A1, CYP2C19, SLC5A2, EGFR, GLRA1, TBXA2R, ABL1, TRPM8, DRD2, BCHE, NOS2, INSR, PLA2G2A, BRAF, ESR1, MTOR, ATP4A, PTPN6, FGFR1	113	5597	20795	1.74261	0.00174431	0.000349165	0.000299906
GOTERM_CC_DIRECT	GO:0000785~chromatin	20	17.6991	9.40706e-06	JUN, THRB, HDAC1, VDR, NR1H2, NR1I3, ESRRB, RORC, FOS, NR3C1, ESR1, SREBF2, ESR2, AR, RXRA, CDK4, HNF4A, EP300, PPARG, PPARD	113	1133	20795	3.24848	0.00226454	0.00037785	0.000324543
GOTERM_CC_DIRECT	GO:0048471~perinuclear region of cytoplasm	16	14.1593	1.20282e-05	ACHE, VCP, HSP90AA1, HSP90AB1, NOS2, SRC, PLA2G2A, EIF2AK2, SLC5A1, TYR, EGFR, RPS6KB1, ALOX5, ABL1, PPARG, CTSB	113	750	20795	3.9259	0.00289461	0.000390357	0.000335286
GOTERM_CC_DIRECT	GO:0009986~cell surface	15	13.2743	1.29579e-05	ACHE, HSP90AA1, ABCB1, HSP90AB1, PLA2G1B, PLG, SLC6A2, TNF, EGFR, BACE1, SHH, ADAM17, RPS6KB1, MET, EPHA2	113	662	20795	4.16979	0.003118	0.000390357	0.000335286
GOTERM_CC_DIRECT	GO:0045121~membrane raft	9	7.9646	1.8953e-05	BACE1, ADAM17, SHH, SRC, KDR, TNF, EGFR, SLC6A4, ABCG2	113	211	20795	7.84947	0.00455729	0.000502856	0.000431913
GOTERM_CC_DIRECT	GO:0032991~protein-containing complex	15	13.2743	2.08654e-05	ALK, VCP, HSP90AA1, HSP90AB1, SYK, HDAC1, PTGS2, NR3C1, ESR1, TNF, EGFR, AR, BCL2, ABL1, PTPN6	113	691	20795	3.99479	0.00501599	0.000502856	0.000431913
GOTERM_CC_DIRECT	GO:0031012~extracellular matrix	9	7.9646	2.81767e-05	MMP12, MMP14, MMP13, MMP7, MMP1, MMP2, MMP3, MMP8, MMP9	113	223	20795	7.42708	0.00676767	0.000617325	0.000530234
GOTERM_CC_DIRECT	GO:0043025~neuronal cell body	11	9.73451	3.11504e-05	BACE1, CHRM2, GLRA1, HSP90AA1, HSP90AB1, HDAC1, SRC, INSR, ABL1, TNF, CYP17A1	113	369	20795	5.48589	0.00747926	0.000625605	0.000537345
GOTERM_CC_DIRECT	GO:0070062~extracellular exosome	28	24.7788	4.45066e-05	ALK, VCP, ABCB1, HSP90AB1, SRC, SERPINE1, PLG, ALOX12, KLK2, SLC5A1, SERPINA6, SLC5A2, PTGS1, ALDH2, CTSL, ANPEP, GUSB, EPHB4, CTSB, ABCC1, G6PD, HSP90AA1, MMP7, INSR, PLA2G2A, MMP9, PTPN6, SHBG	113	2242	20795	2.29828	0.010669	0.000825084	0.000708682
GOTERM_CC_DIRECT	GO:0005654~nucleoplasm	41	36.2832	5.7012e-05	GSK3B, VCP, THRB, HSP90AB1, HDAC1, SRC, NR1I3, RORC, NR3C1, HPGDS, CCNB1, RXRA, CHEK2, AKT2, HNF4A, ALOX5, ABL1, EP300, MCL1, JUN, HSP90AA1, NOS2, VDR, NR1H2, ESRRB, EIF2AK2, FOS, ESR1, SREBF2, MTOR, ESR2, CCNA2, AR, WEE1, RPS6KB1, CDK4, CDK2, PTPN6, PPARG, ABCG2, PPARD	113	4107	20795	1.83713	0.0136463	0.000881398	0.000757051
GOTERM_CC_DIRECT	GO:0005789~endoplasmic reticulum membrane	19	16.8142	6.17615e-05	VCP, PLA2G2A, CYP51A1, HMGCR, PTGS2, CYP2C19, CYP19A1, SREBF2, EGFR, MTOR, PTGS1, CYP17A1, HSD11B1, SQLE, HSD11B2, SHH, BCL2, CYP1B1, TRPM8	113	1186	20795	2.94815	0.0147748	0.000881398	0.000757051
GOTERM_CC_DIRECT	GO:0090575~RNA polymerase II transcription regulator complex	7	6.19469	6.21733e-05	JUN, RXRA, THRB, VDR, NR1H2, PPARG, FOS	113	126	20795	10.2237	0.0148725	0.000881398	0.000757051
GOTERM_CC_DIRECT	GO:1904813~ficolin-1-rich granule lumen	7	6.19469	6.21733e-05	VCP, HSP90AA1, HSP90AB1, ALOX5, GUSB, MMP9, CTSB	113	126	20795	10.2237	0.0148725	0.000881398	0.000757051
GOTERM_CC_DIRECT	GO:0016324~apical plasma membrane	11	9.73451	8.15933e-05	ATP4A, ADAM17, HSP90AA1, ABCC1, ABCB1, CTSL, SLC5A1, SLC5A2, EGFR, CTSB, ABCG2	113	414	20795	4.88959	0.0194727	0.00109244	0.000938323
GOTERM_CC_DIRECT	GO:0016020~membrane	47	41.5929	0.00036331	CHRM2, ALK, ACHE, MT-ND4, ABCB1, HSP90AB1, FLT3, ALOX12, HMGCR, NR3C1, SLC5A2, SLC6A2, TNF, CYP19A1, EGFR, SLC6A4, HSD11B1, HSD11B2, GLRA1, CCNB1, CYP1B1, TRPM8, GUSB, MCL1, ABCC1, G6PD, HSP90AA1, INSR, CYP51A1, EIF2AK2, HTR3A, ESR1, MTOR, BACE1, AR, ATP4A, SQLE, ADAM17, MMP14, MMP13, KIT, BCL2, AGTR1, PTPN6, MET, FGFR1, EPHA2	113	5415	20795	1.59728	0.0838485	0.0046083	0.00395816
GOTERM_CC_DIRECT	GO:0044294~dendritic growth cone	3	2.65487	0.00100976	HSP90AA1, HSP90AB1, SRC	113	9	20795	61.3422	0.216101	0.0115882	0.00995337
GOTERM_CC_DIRECT	GO:0097136~Bcl-2 family protein complex	3	2.65487	0.00100976	BCL2, BCL2L1, MCL1	113	9	20795	61.3422	0.216101	0.0115882	0.00995337
GOTERM_CC_DIRECT	GO:0062023~collagen-containing extracellular matrix	9	7.9646	0.00118352	SHH, HSP90AA1, CTSL, MMP2, SERPINE1, PLG, MMP8, MMP9, CTSB	113	387	20795	4.27969	0.248284	0.0129649	0.0111358
GOTERM_CC_DIRECT	GO:0005829~cytosol	47	41.5929	0.00126589	GSK3B, VCP, HSP90AB1, HDAC1, SRC, NR1I3, ALOX12, NR3C1, PTGS2, EGFR, SHH, HPGDS, CCNB1, RXRA, AKT2, ALOX5, ABL1, EP300, EPHB4, MCL1, G6PD, HSP90AA1, SYK, NOS2, VDR, NR1H2, MMP3, ESRRB, EIF2AK2, BRAF, FOS, ESR1, SREBF2, MTOR, CCNA2, AR, ADAM17, MMP14, RPS6KB1, CDK4, CDK2, BCL2, PDE5A, PTPN6, PPARG, FGFR1, BCL2L1	113	5713	20795	1.51396	0.263078	0.0132644	0.011393
GOTERM_CC_DIRECT	GO:0005634~nucleus	50	44.2478	0.00141609	ACHE, GSK3B, THRB, HSP90AB1, RORC, NR3C1, CTSL, CHEK2, AKT2, HNF4A, KDR, EP300, HSP90AA1, SYK, MMP2, MMP3, FOS, SREBF2, MMP12, CCNA2, AR, MMP14, PPARG, PPARD, VCP, SRC, HDAC1, NR1I3, EGFR, CCNB1, RXRA, ABL1, MCL1, JUN, NOS2, VDR, NR1H2, ESRRB, EIF2AK2, BRAF, ESR1, MTOR, ESR2, WEE1, RPS6KB1, CDK4, CDK2, BCL2, PTPN6, FGFR1	113	6244	20795	1.47363	0.28931	0.0142199	0.0122138
GOTERM_CC_DIRECT	GO:0005764~lysosome	8	7.07965	0.0016861	BACE1, SRC, CTSL, INSR, TYR, GUSB, MTOR, CTSB	113	318	20795	4.6296	0.334152	0.016254	0.0139609
GOTERM_CC_DIRECT	GO:0009897~external side of plasma membrane	9	7.9646	0.00178332	GLRA1, ANPEP, INSR, KIT, KDR, PLG, TRPM8, TNF, CTSB	113	413	20795	4.01026	0.349597	0.01653	0.0141979
GOTERM_CC_DIRECT	GO:0005737~cytoplasm	48	42.4779	0.00203326	GSK3B, VCP, ABCB1, HSP90AB1, HDAC1, SRC, NR1I3, ALOX12, CYP2C19, NR3C1, PTGS2, EGFR, PTGS1, HPGDS, CCNB1, CHEK2, AKT2, ANPEP, HNF4A, ABL1, EP300, MCL1, G6PD, HSP90AA1, SYK, NOS2, VDR, NR1H2, ESRRB, EIF2AK2, BRAF, TYR, ESR1, SREBF2, MTOR, MMP12, CCNA2, AR, ADAM17, MMP14, WEE1, RPS6KB1, CDK4, CDK2, BCL2, PTPN6, PPARG, BCL2L1	113	6004	20795	1.47123	0.387689	0.0181488	0.0155884
GOTERM_CC_DIRECT	GO:0005783~endoplasmic reticulum	16	14.1593	0.00216212	VCP, FLT3, PLA2G2A, FOS, HMGCR, PTGS2, CYP19A1, SREBF2, MTOR, CYP17A1, BACE1, SQLE, SHH, KDR, BCL2, BCL2L1	113	1213	20795	2.42739	0.406451	0.0181493	0.0155888
GOTERM_CC_DIRECT	GO:0032587~ruffle membrane	5	4.42478	0.00225925	ADAM17, SRC, AKT2, EGFR, EPHA2	113	102	20795	9.02091	0.420214	0.0181493	0.0155888
GOTERM_CC_DIRECT	GO:0042470~melanosome	5	4.42478	0.00225925	MMP14, HSP90AA1, HSP90AB1, TYR, CTSB	113	102	20795	9.02091	0.420214	0.0181493	0.0155888
GOTERM_CC_DIRECT	GO:0031965~nuclear membrane	7	6.19469	0.00369936	CDK4, ALOX5, BCL2, ABL1, SLC5A1, EGFR, BCL2L1	113	274	20795	4.70141	0.590656	0.0287595	0.0247022
GOTERM_CC_DIRECT	GO:0098794~postsynapse	6	5.30973	0.00438643	GSK3B, RPS6KB1, ABL1, BRAF, MET, FGFR1	113	198	20795	5.57656	0.653355	0.0330353	0.0283747
GOTERM_CC_DIRECT	GO:0098978~glutamatergic synapse	10	8.84956	0.00452902	CHRM2, GSK3B, VCP, RPS6KB1, SRC, ABL1, BRAF, DRD2, EGFR, FGFR1	113	588	20795	3.1297	0.665117	0.0330756	0.0284093
GOTERM_CC_DIRECT	GO:0005667~transcription regulator complex	6	5.30973	0.00719543	JUN, RXRA, CDK4, CDK2, EP300, ESR1	113	223	20795	4.95139	0.824544	0.0510029	0.0438075
GOTERM_CC_DIRECT	GO:0005741~mitochondrial outer membrane	6	5.30973	0.00773931	RPS6KB1, PLA2G2A, BCL2, MTOR, BCL2L1, MCL1	113	227	20795	4.86414	0.84625	0.0532907	0.0457725
GOTERM_CC_DIRECT	GO:0043005~neuron projection	7	6.19469	0.00895972	GLRA1, RPS6KB1, BRAF, HTR3A, PTGS2, SLC6A4, PTGS1	113	330	20795	3.90359	0.885711	0.0599804	0.0515184
GOTERM_CC_DIRECT	GO:0005739~mitochondrion	18	15.9292	0.0105764	GSK3B, HSP90AA1, MT-ND4, HSP90AB1, SRC, MMP2, MMP3, BRAF, NR3C1, ESR2, RXRA, RPS6KB1, ALDH2, BCL2, ABL1, CYP1B1, MCL1, BCL2L1	113	1721	20795	1.92474	0.922887	0.0688896	0.0591707
GOTERM_CC_DIRECT	GO:0030425~dendrite	8	7.07965	0.0129741	BACE1, CHRM2, GSK3B, GLRA1, INSR, ABL1, DRD2, MTOR	113	465	20795	3.16605	0.957028	0.0822828	0.0706745
GOTERM_CC_DIRECT	GO:0097124~cyclin A2-CDK2 complex	2	1.76991	0.0160716	CCNA2, CDK2	113	3	20795	122.684	0.979854	0.0993144	0.0853033
GOTERM_CC_DIRECT	GO:1904090~peptidase inhibitor complex	2	1.76991	0.0213717	SERPINE1, CTSB	113	4	20795	92.0133	0.994519	0.128765	0.110599
GOTERM_CC_DIRECT	GO:0045202~synapse	8	7.07965	0.0243897	CHRM2, GLRA1, ACHE, RPS6KB1, HTR3A, DRD2, NR3C1, SLC6A4	113	529	20795	2.78301	0.997396	0.143364	0.123138
GOTERM_CC_DIRECT	GO:0000307~cyclin-dependent protein kinase holoenzyme complex	3	2.65487	0.0255076	CCNA2, CDK4, CDK2	113	46	20795	12.0017	0.998025	0.145523	0.124992
GOTERM_CC_DIRECT	GO:0034774~secretory granule lumen	4	3.53982	0.0259646	VCP, HSP90AA1, HSP90AB1, ALOX5	113	118	20795	6.23819	0.998236	0.145523	0.124992
GOTERM_CC_DIRECT	GO:0036021~endolysosome lumen	2	1.76991	0.0266436	CTSL, CTSB	113	5	20795	73.6106	0.998509	0.145934	0.125346
GOTERM_CC_DIRECT	GO:0045211~postsynaptic membrane	5	4.42478	0.0286364	CHRM2, GLRA1, HTR3A, DRD2, SLC6A4	113	214	20795	4.29969	0.99909	0.151431	0.130068
GOTERM_CC_DIRECT	GO:0005788~endoplasmic reticulum lumen	6	5.30973	0.0289039	BACE1, BCHE, ADAM17, SHH, FLT3, PTGS2	113	318	20795	3.4722	0.999148	0.151431	0.130068
GOTERM_CC_DIRECT	GO:0098591~external side of apical plasma membrane	2	1.76991	0.0318872	ABCB1, ABCG2	113	6	20795	61.3422	0.999594	0.1601	0.137514
GOTERM_CC_DIRECT	GO:0035976~transcription factor AP-1 complex	2	1.76991	0.0318872	JUN, FOS	113	6	20795	61.3422	0.999594	0.1601	0.137514
GOTERM_CC_DIRECT	GO:1904724~tertiary granule lumen	3	2.65487	0.036662	PTPN6, MMP8, MMP9	113	56	20795	9.85857	0.999877	0.180317	0.154878
GOTERM_CC_DIRECT	GO:0031526~brush border membrane	3	2.65487	0.0440959	HSP90AA1, SLC5A1, ABCG2	113	62	20795	8.90451	0.999981	0.209982	0.180358
GOTERM_CC_DIRECT	GO:0030424~axon	6	5.30973	0.044436	BACE1, GSK3B, INSR, DRD2, SLC6A2, CYP17A1	113	358	20795	3.08424	0.999983	0.209982	0.180358
GOTERM_CC_DIRECT	GO:0042734~presynaptic membrane	4	3.53982	0.046694	CHRM2, DRD2, SLC6A2, SLC6A4	113	149	20795	4.94031	0.99999	0.216409	0.185878

## Sheet: GO-MF
Supplementary Table S2 GO-MF Functional Analysis of 113 Potential Target Genes
Category	Term	Count	%	PValue	Genes	List Total	Pop Hits	Pop Total	Fold Enrichment	Bonferroni	Benjamini	FDR
GOTERM_MF_DIRECT	GO:0004879~nuclear receptor activity	14	12.3894	3.81408e-18	THRB, VDR, NR1H2, NR1I3, ESRRB, RORC, NR3C1, ESR1, ESR2, AR, RXRA, HNF4A, PPARG, PPARD	113	54	19253	44.1727	2.09775e-15	2.09775e-15	1.74304e-15
GOTERM_MF_DIRECT	GO:0140801~histone H2AXY142 kinase activity	15	13.2743	6.16125e-15	ALK, SYK, FLT3, SRC, INSR, EIF2AK2, EGFR, WEE1, KIT, KDR, ABL1, MET, EPHB4, EPHA2, FGFR1	113	117	19253	21.8437	3.35842e-12	8.47172e-13	7.03923e-13
GOTERM_MF_DIRECT	GO:0035401~histone H3Y41 kinase activity	15	13.2743	6.16125e-15	ALK, SYK, FLT3, SRC, INSR, EIF2AK2, EGFR, WEE1, KIT, KDR, ABL1, MET, EPHB4, EPHA2, FGFR1	113	117	19253	21.8437	3.35842e-12	8.47172e-13	7.03923e-13
GOTERM_MF_DIRECT	GO:0004713~protein tyrosine kinase activity	15	13.2743	6.16125e-15	ALK, SYK, FLT3, SRC, INSR, BRAF, EGFR, MTOR, WEE1, KIT, KDR, ABL1, MET, EPHA2, FGFR1	113	117	19253	21.8437	3.35842e-12	8.47172e-13	7.03923e-13
GOTERM_MF_DIRECT	GO:0004175~endopeptidase activity	13	11.5044	1.58327e-14	MMP7, MMP1, MMP2, MMP3, PLG, MMP8, MMP9, MMP12, BACE1, MMP14, SHH, ADAM17, MMP13	113	75	19253	29.5326	8.7319e-12	1.7416e-12	1.44711e-12
GOTERM_MF_DIRECT	GO:0005496~steroid binding	9	7.9646	7.18161e-12	HSD11B1, HSD11B2, AR, ESRRB, SERPINA6, NR3C1, SHBG, ESR1, ESR2	113	31	19253	49.4653	3.94987e-09	4.6924e-10	3.89896e-10
GOTERM_MF_DIRECT	GO:0005018~platelet-derived growth factor alpha-receptor activity	10	8.84956	1.36506e-11	ALK, FLT3, INSR, KIT, KDR, MET, EPHB4, EGFR, EPHA2, FGFR1	113	51	19253	33.4079	7.50785e-09	4.6924e-10	3.89896e-10
GOTERM_MF_DIRECT	GO:0005009~insulin receptor activity	10	8.84956	1.36506e-11	ALK, FLT3, INSR, KIT, KDR, MET, EPHB4, EGFR, EPHA2, FGFR1	113	51	19253	33.4079	7.50785e-09	4.6924e-10	3.89896e-10
GOTERM_MF_DIRECT	GO:0060175~brain-derived neurotrophic factor receptor activity	10	8.84956	1.36506e-11	ALK, FLT3, INSR, KIT, KDR, MET, EPHB4, EGFR, EPHA2, FGFR1	113	51	19253	33.4079	7.50785e-09	4.6924e-10	3.89896e-10
GOTERM_MF_DIRECT	GO:0005020~stem cell factor receptor activity	10	8.84956	1.36506e-11	ALK, FLT3, INSR, KIT, KDR, MET, EPHB4, EGFR, EPHA2, FGFR1	113	51	19253	33.4079	7.50785e-09	4.6924e-10	3.89896e-10
GOTERM_MF_DIRECT	GO:0038062~protein tyrosine kinase collagen receptor activity	10	8.84956	1.36506e-11	ALK, FLT3, INSR, KIT, KDR, MET, EPHB4, EGFR, EPHA2, FGFR1	113	51	19253	33.4079	7.50785e-09	4.6924e-10	3.89896e-10
GOTERM_MF_DIRECT	GO:0036332~placental growth factor receptor activity	10	8.84956	1.36506e-11	ALK, FLT3, INSR, KIT, KDR, MET, EPHB4, EGFR, EPHA2, FGFR1	113	51	19253	33.4079	7.50785e-09	4.6924e-10	3.89896e-10
GOTERM_MF_DIRECT	GO:0008288~boss receptor activity	10	8.84956	1.36506e-11	ALK, FLT3, INSR, KIT, KDR, MET, EPHB4, EGFR, EPHA2, FGFR1	113	51	19253	33.4079	7.50785e-09	4.6924e-10	3.89896e-10
GOTERM_MF_DIRECT	GO:0005011~macrophage colony-stimulating factor receptor activity	10	8.84956	1.36506e-11	ALK, FLT3, INSR, KIT, KDR, MET, EPHB4, EGFR, EPHA2, FGFR1	113	51	19253	33.4079	7.50785e-09	4.6924e-10	3.89896e-10
GOTERM_MF_DIRECT	GO:0005008~hepatocyte growth factor receptor activity	10	8.84956	1.36506e-11	ALK, FLT3, INSR, KIT, KDR, MET, EPHB4, EGFR, EPHA2, FGFR1	113	51	19253	33.4079	7.50785e-09	4.6924e-10	3.89896e-10
GOTERM_MF_DIRECT	GO:0005004~GPI-linked ephrin receptor activity	10	8.84956	1.36506e-11	ALK, FLT3, INSR, KIT, KDR, MET, EPHB4, EGFR, EPHA2, FGFR1	113	51	19253	33.4079	7.50785e-09	4.6924e-10	3.89896e-10
GOTERM_MF_DIRECT	GO:0005007~fibroblast growth factor receptor activity	10	8.84956	1.64283e-11	ALK, FLT3, INSR, KIT, KDR, MET, EPHB4, EGFR, EPHA2, FGFR1	113	52	19253	32.7655	9.03557e-09	4.75555e-10	3.95143e-10
GOTERM_MF_DIRECT	GO:0005019~platelet-derived growth factor beta-receptor activity	10	8.84956	1.64283e-11	ALK, FLT3, INSR, KIT, KDR, MET, EPHB4, EGFR, EPHA2, FGFR1	113	52	19253	32.7655	9.03557e-09	4.75555e-10	3.95143e-10
GOTERM_MF_DIRECT	GO:0005006~epidermal growth factor receptor activity	10	8.84956	1.64283e-11	ALK, FLT3, INSR, KIT, KDR, MET, EPHB4, EGFR, EPHA2, FGFR1	113	52	19253	32.7655	9.03557e-09	4.75555e-10	3.95143e-10
GOTERM_MF_DIRECT	GO:0005010~insulin-like growth factor receptor activity	10	8.84956	1.96932e-11	ALK, FLT3, INSR, KIT, KDR, MET, EPHB4, EGFR, EPHA2, FGFR1	113	53	19253	32.1473	1.08313e-08	5.41564e-10	4.4999e-10
GOTERM_MF_DIRECT	GO:0005021~vascular endothelial growth factor receptor activity	10	8.84956	2.3518e-11	ALK, FLT3, INSR, KIT, KDR, MET, EPHB4, EGFR, EPHA2, FGFR1	113	54	19253	31.552	1.29349e-08	6.15949e-10	5.11798e-10
GOTERM_MF_DIRECT	GO:0005005~transmembrane-ephrin receptor activity	10	8.84956	2.7984e-11	ALK, FLT3, INSR, KIT, KDR, MET, EPHB4, EGFR, EPHA2, FGFR1	113	55	19253	30.9783	1.53912e-08	6.99599e-10	5.81304e-10
GOTERM_MF_DIRECT	GO:0004672~protein kinase activity	15	13.2743	2.55361e-09	ALK, GSK3B, SYK, FLT3, SRC, EIF2AK2, BRAF, EGFR, MTOR, WEE1, RPS6KB1, CHEK2, CDK2, ABL1, MET	113	303	19253	8.43468	1.40448e-06	6.10646e-08	5.07391e-08
GOTERM_MF_DIRECT	GO:0042802~identical protein binding	33	29.2035	3.99206e-09	ALK, VCP, HSP90AB1, NR3C1, TNF, EGFR, SLC6A4, GLRA1, RXRA, CHEK2, KDR, TRPM8, DRD2, BCHE, JUN, G6PD, HSP90AA1, INSR, EIF2AK2, HTR3A, BRAF, FOS, TYR, MMP9, ESR1, MTOR, RPS6KB1, BCL2, PPARG, MET, FGFR1, ABCG2, BCL2L1	113	1777	19253	3.16407	2.19563e-06	9.14846e-08	7.60154e-08
GOTERM_MF_DIRECT	GO:0003707~nuclear steroid receptor activity	7	6.19469	4.18384e-09	RXRA, VDR, HNF4A, ESRRB, ESR1, ESR2, PPARD	113	24	19253	49.6943	2.30111e-06	9.20445e-08	7.64806e-08
GOTERM_MF_DIRECT	GO:0005524~ATP binding	30	26.5487	1.07291e-08	ALK, GSK3B, VCP, ABCB1, HSP90AB1, FLT3, SRC, EGFR, CHEK2, AKT2, KDR, ABL1, EPHB4, ABCC1, HSP90AA1, SYK, INSR, EIF2AK2, BRAF, MTOR, ATP4A, WEE1, RPS6KB1, CDK4, KIT, CDK2, MET, FGFR1, ABCG2, EPHA2	113	1546	19253	3.30622	5.90097e-06	2.26961e-07	1.88584e-07
GOTERM_MF_DIRECT	GO:0043565~sequence-specific DNA binding	15	13.2743	1.15137e-08	THRB, VDR, NR1H2, NR1I3, ESRRB, RORC, ESR1, ESR2, MMP12, AR, RXRA, HNF4A, BCL2, PPARG, PPARD	113	341	19253	7.49474	6.33252e-06	2.34538e-07	1.9488e-07
GOTERM_MF_DIRECT	GO:0004222~metalloendopeptidase activity	10	8.84956	1.44579e-08	MMP12, MMP14, ADAM17, MMP13, MMP7, MMP1, MMP2, MMP3, MMP8, MMP9	113	109	19253	15.6312	7.9518e-06	2.83994e-07	2.35973e-07
GOTERM_MF_DIRECT	GO:0004714~transmembrane receptor protein tyrosine kinase activity	7	6.19469	3.29944e-08	ALK, FLT3, KIT, KDR, EPHB4, EGFR, EPHA2	113	33	19253	36.1413	1.81468e-05	6.25757e-07	5.19947e-07
GOTERM_MF_DIRECT	GO:0019899~enzyme binding	15	13.2743	3.79226e-08	BCHE, JUN, THRB, HDAC1, SRC, PLG, PTGS2, CYP2C19, ESR1, EGFR, ESR2, BACE1, AR, RXRA, PPARG	113	375	19253	6.81522	2.08572e-05	6.95248e-07	5.77688e-07
GOTERM_MF_DIRECT	GO:0004252~serine-type endopeptidase activity	11	9.73451	1.80436e-07	MMP12, MMP14, MMP13, MMP7, MMP1, MMP2, MMP3, PLG, KLK2, MMP8, MMP9	113	192	19253	9.76138	9.92348e-05	3.20128e-06	2.65997e-06
GOTERM_MF_DIRECT	GO:0034056~estrogen response element binding	5	4.42478	3.47013e-07	AR, ESRRB, NR3C1, ESR1, ESR2	113	11	19253	77.4457	0.000190839	5.96428e-06	4.95578e-06
GOTERM_MF_DIRECT	GO:0008233~peptidase activity	8	7.07965	1.78796e-06	BACE1, ADAM17, SHH, MMP1, MMP3, MMP8, MMP9, CTSB	113	99	19253	13.7681	0.000982895	2.97993e-05	2.47605e-05
GOTERM_MF_DIRECT	GO:0003700~DNA-binding transcription factor activity	16	14.1593	2.51605e-06	JUN, THRB, VDR, NR1H2, NR1I3, ESRRB, RORC, FOS, NR3C1, ESR1, ESR2, AR, RXRA, HNF4A, PPARG, PPARD	113	610	19253	4.469	0.00138287	4.07008e-05	3.38186e-05
GOTERM_MF_DIRECT	GO:0020037~heme binding	9	7.9646	3.61771e-06	NOS2, SRC, CYP51A1, CYP1B1, CYP2C19, PTGS2, CYP19A1, CYP17A1, PTGS1	113	156	19253	9.82965	0.00198777	5.68498e-05	4.7237e-05
GOTERM_MF_DIRECT	GO:0042169~SH2 domain binding	6	5.30973	3.86144e-06	SYK, SRC, KIT, ABL1, PTPN6, FGFR1	113	41	19253	24.9337	0.00212154	5.89942e-05	4.90188e-05
GOTERM_MF_DIRECT	GO:1990837~sequence-specific double-stranded DNA binding	15	13.2743	5.4456e-06	JUN, THRB, NR1I3, ESRRB, RORC, FOS, NR3C1, ESR1, SREBF2, ESR2, AR, RXRA, HNF4A, ABL1, PPARD	113	568	19253	4.49949	0.00299061	8.09481e-05	6.72605e-05
GOTERM_MF_DIRECT	GO:0001223~transcription coactivator binding	6	5.30973	9.46862e-06	AR, THRB, EP300, PPARG, ESR1, PPARD	113	49	19253	20.8629	0.00519423	0.000137046	0.000113873
GOTERM_MF_DIRECT	GO:0016702~oxidoreductase activity, acting on single donors with incorporation of molecular oxygen, incorporation of two atoms of oxygen	4	3.53982	4.05799e-05	ALOX5, ALOX12, PTGS2, PTGS1	113	12	19253	56.7935	0.0220721	0.00057228	0.000475513
GOTERM_MF_DIRECT	GO:0005518~collagen binding	6	5.30973	5.45407e-05	MMP12, ACHE, MMP13, CTSL, MMP9, CTSB	113	70	19253	14.604	0.0295527	0.00073508	0.000610785
GOTERM_MF_DIRECT	GO:0016301~kinase activity	9	7.9646	5.47969e-05	ALK, GSK3B, SYK, CDK4, CHEK2, ABL1, EIF2AK2, EGFR, EPHA2	113	227	19253	6.75518	0.0296895	0.00073508	0.000610785
GOTERM_MF_DIRECT	GO:0001221~transcription coregulator binding	5	4.42478	6.18045e-05	RXRA, EP300, PPARG, FOS, ESR1	113	37	19253	23.0244	0.0334223	0.000809345	0.000672492
GOTERM_MF_DIRECT	GO:0042277~peptide binding	5	4.42478	7.6284e-05	RXRA, HSP90AB1, RPS6KB1, ANPEP, PPARG	113	39	19253	21.8437	0.0410898	0.000975726	0.000810739
GOTERM_MF_DIRECT	GO:0008395~steroid hydroxylase activity	4	3.53982	8.28644e-05	CYP1B1, CYP2C19, CYP19A1, CYP17A1	113	15	19253	45.4348	0.0445543	0.00103581	0.00086066
GOTERM_MF_DIRECT	GO:0008237~metallopeptidase activity	6	5.30973	9.74321e-05	ADAM17, MMP7, ANPEP, MMP2, MMP3, MMP9	113	79	19253	12.9403	0.0521796	0.00119084	0.000989477
GOTERM_MF_DIRECT	GO:0061629~RNA polymerase II-specific DNA-binding transcription factor binding	8	7.07965	0.000101131	GSK3B, AR, JUN, HDAC1, HNF4A, ESRRB, EP300, FOS	113	184	19253	7.40785	0.054106	0.00120917	0.00100471
GOTERM_MF_DIRECT	GO:0008270~zinc ion binding	28	24.7788	0.00010873	THRB, NR1I3, RORC, NR3C1, GLRA1, SHH, RXRA, ANPEP, HNF4A, EP300, MMP7, MMP1, VDR, NR1H2, MMP2, MMP3, ESRRB, BRAF, MMP8, MMP9, ESR1, ESR2, MMP12, AR, MMP14, MMP13, PPARG, PPARD	113	2187	19253	2.18137	0.0580517	0.00127238	0.00105723
GOTERM_MF_DIRECT	GO:0004715~non-membrane spanning protein tyrosine kinase activity	5	4.42478	0.000146681	WEE1, SYK, SRC, ABL1, EIF2AK2	113	46	19253	18.5196	0.0775116	0.00168072	0.00139653
GOTERM_MF_DIRECT	GO:0005506~iron ion binding	7	6.19469	0.000204361	ALOX5, CYP51A1, CYP1B1, ALOX12, CYP2C19, CYP19A1, CYP17A1	113	145	19253	8.22527	0.106322	0.00229385	0.00190598
GOTERM_MF_DIRECT	GO:0030235~nitric-oxide synthase regulator activity	3	2.65487	0.000331586	HSP90AA1, HSP90AB1, ESR1	113	5	19253	102.228	0.166734	0.00364745	0.0030307
GOTERM_MF_DIRECT	GO:0005178~integrin binding	7	6.19469	0.000347279	MMP14, ADAM17, SYK, SRC, KDR, EGFR, SLC6A4	113	160	19253	7.45415	0.173898	0.00374517	0.00311189
GOTERM_MF_DIRECT	GO:0016705~oxidoreductase activity, acting on paired donors, with incorporation or reduction of molecular oxygen	5	4.42478	0.00038602	CYP51A1, CYP1B1, CYP2C19, CYP19A1, CYP17A1	113	59	19253	14.439	0.19132	0.0040829	0.00339252
GOTERM_MF_DIRECT	GO:0004674~protein serine/threonine kinase activity	10	8.84956	0.000402469	GSK3B, SYK, RPS6KB1, CDK4, CHEK2, AKT2, CDK2, EIF2AK2, BRAF, MTOR	113	383	19253	4.44858	0.198606	0.00412309	0.00342592
GOTERM_MF_DIRECT	GO:0031625~ubiquitin protein ligase binding	9	7.9646	0.000404813	GSK3B, VCP, HSP90AA1, JUN, ABCB1, HSP90AB1, CHEK2, BCL2, EGFR	113	304	19253	5.04416	0.199639	0.00412309	0.00342592
GOTERM_MF_DIRECT	GO:0042803~protein homodimerization activity	14	12.3894	0.000433963	ACHE, G6PD, HSP90AA1, HSP90AB1, NOS2, TYR, PTGS2, HSD11B1, HPGDS, CHEK2, HNF4A, KIT, FGFR1, ABCG2	113	753	19253	3.16777	0.212374	0.00433963	0.00360584
GOTERM_MF_DIRECT	GO:0000978~RNA polymerase II cis-regulatory region sequence-specific DNA binding	18	15.9292	0.000443716	JUN, THRB, HDAC1, VDR, NR1H2, NR1I3, ESRRB, RORC, FOS, NR3C1, ESR1, SREBF2, ESR2, AR, RXRA, HNF4A, PPARG, PPARD	113	1176	19253	2.60787	0.216589	0.00435792	0.00362104
GOTERM_MF_DIRECT	GO:0051434~BH3 domain binding	3	2.65487	0.000495487	BCL2, BCL2L1, MCL1	113	6	19253	85.1903	0.238592	0.00472455	0.00392567
GOTERM_MF_DIRECT	GO:0002020~protease binding	6	5.30973	0.000498225	GSK3B, KIT, SERPINE1, BCL2, PLG, TNF	113	112	19253	9.12753	0.239738	0.00472455	0.00392567
GOTERM_MF_DIRECT	GO:0019901~protein kinase binding	11	9.73451	0.000627188	CCNA2, GSK3B, CCNB1, HSP90AB1, SYK, CHEK2, PTPN6, NR3C1, ESR1, EGFR, BCL2L1	113	495	19253	3.78623	0.291823	0.00584667	0.00485805
GOTERM_MF_DIRECT	GO:0097110~scaffold protein binding	5	4.42478	0.000740461	GSK3B, HSP90AA1, SYK, SRC, BRAF	113	70	19253	12.17	0.334625	0.00678756	0.00563984
GOTERM_MF_DIRECT	GO:0004497~monooxygenase activity	5	4.42478	0.000912814	CYP51A1, CYP1B1, CYP2C19, CYP19A1, CYP17A1	113	74	19253	11.5122	0.394849	0.00823029	0.00683862
GOTERM_MF_DIRECT	GO:0051059~NF-kappaB binding	4	3.53982	0.00118974	GSK3B, HDAC1, EP300, PPARD	113	36	19253	18.9312	0.480426	0.0103866	0.00863034
GOTERM_MF_DIRECT	GO:0016712~oxidoreductase activity, acting on paired donors, with incorporation or reduction of molecular oxygen, reduced flavin or flavoprotein as one donor, and incorporation of one atom of oxygen	4	3.53982	0.00118974	CYP51A1, CYP1B1, CYP2C19, CYP19A1	113	36	19253	18.9312	0.480426	0.0103866	0.00863034
GOTERM_MF_DIRECT	GO:0106310~protein serine kinase activity	9	7.9646	0.00132691	GSK3B, RPS6KB1, CDK4, CHEK2, AKT2, CDK2, EIF2AK2, BRAF, MTOR	113	365	19253	4.20116	0.518228	0.0114031	0.00947497
GOTERM_MF_DIRECT	GO:0019838~growth factor binding	4	3.53982	0.00139388	FLT3, KIT, KDR, EPHA2	113	38	19253	17.9348	0.535674	0.0117944	0.00980004
GOTERM_MF_DIRECT	GO:0051117~ATPase binding	5	4.42478	0.00159712	AR, SRC, NR1H2, ESR1, EGFR	113	86	19253	9.90584	0.584852	0.0133093	0.0110589
GOTERM_MF_DIRECT	GO:0019903~protein phosphatase binding	5	4.42478	0.0017383	VCP, HSP90AA1, PPARG, MET, EGFR	113	88	19253	9.68071	0.615917	0.0142696	0.0118568
GOTERM_MF_DIRECT	GO:0050661~NADP binding	4	3.53982	0.00199656	HSD11B1, G6PD, NOS2, HMGCR	113	43	19253	15.8494	0.666865	0.0161487	0.0134181
GOTERM_MF_DIRECT	GO:0048156~tau protein binding	4	3.53982	0.00213364	GSK3B, HSP90AA1, HSP90AB1, EP300	113	44	19253	15.4891	0.691106	0.0170073	0.0141315
GOTERM_MF_DIRECT	GO:0016491~oxidoreductase activity	7	6.19469	0.00227436	HSD11B1, MT-ND4, ALOX5, CYP51A1, TYR, CYP2C19, CYP17A1	113	230	19253	5.18549	0.714161	0.01787	0.0148483
GOTERM_MF_DIRECT	GO:0001228~DNA-binding transcription activator activity, RNA polymerase II-specific	10	8.84956	0.00248247	AR, JUN, NR1H2, NR1I3, HNF4A, ESRRB, PPARG, FOS, NR3C1, ESR1	113	497	19253	3.42818	0.745143	0.0191312	0.0158963
GOTERM_MF_DIRECT	GO:0000981~DNA-binding transcription factor activity, RNA polymerase II-specific	17	15.0442	0.00250445	JUN, THRB, VDR, NR1H2, NR1I3, ESRRB, RORC, FOS, NR3C1, ESR1, SREBF2, ESR2, AR, RXRA, HNF4A, PPARG, PPARD	113	1258	19253	2.30244	0.748213	0.0191312	0.0158963
GOTERM_MF_DIRECT	GO:0000976~transcription cis-regulatory region binding	7	6.19469	0.00286846	AR, JUN, RXRA, HNF4A, PPARG, FOS, TNF	113	241	19253	4.94881	0.794009	0.0208999	0.0173659
GOTERM_MF_DIRECT	GO:0015562~efflux transmembrane transporter activity	3	2.65487	0.00291586	ABCC1, ABCB1, ABCG2	113	14	19253	36.5101	0.799324	0.0208999	0.0173659
GOTERM_MF_DIRECT	GO:0008559~ABC-type xenobiotic transporter activity	3	2.65487	0.00291586	ABCC1, ABCB1, ABCG2	113	14	19253	36.5101	0.799324	0.0208999	0.0173659
GOTERM_MF_DIRECT	GO:0004711~ribosomal protein S6 kinase activity	7	6.19469	0.0034354	GSK3B, RPS6KB1, CHEK2, AKT2, EIF2AK2, BRAF, MTOR	113	250	19253	4.77065	0.849339	0.0208999	0.0173659
GOTERM_MF_DIRECT	GO:0044025~histone H2BS14 kinase activity	7	6.19469	0.0034354	GSK3B, RPS6KB1, CHEK2, AKT2, EIF2AK2, BRAF, MTOR	113	250	19253	4.77065	0.849339	0.0208999	0.0173659
GOTERM_MF_DIRECT	GO:0035175~histone H3S10 kinase activity	7	6.19469	0.0034354	GSK3B, RPS6KB1, CHEK2, AKT2, EIF2AK2, BRAF, MTOR	113	250	19253	4.77065	0.849339	0.0208999	0.0173659
GOTERM_MF_DIRECT	GO:0035979~histone H2AXS139 kinase activity	7	6.19469	0.0034354	GSK3B, RPS6KB1, CHEK2, AKT2, EIF2AK2, BRAF, MTOR	113	250	19253	4.77065	0.849339	0.0208999	0.0173659
GOTERM_MF_DIRECT	GO:0004694~eukaryotic translation initiation factor 2alpha kinase activity	7	6.19469	0.0034354	GSK3B, RPS6KB1, CHEK2, AKT2, EIF2AK2, BRAF, MTOR	113	250	19253	4.77065	0.849339	0.0208999	0.0173659
GOTERM_MF_DIRECT	GO:0072371~histone H2AS121 kinase activity	7	6.19469	0.0034354	GSK3B, RPS6KB1, CHEK2, AKT2, EIF2AK2, BRAF, MTOR	113	250	19253	4.77065	0.849339	0.0208999	0.0173659
GOTERM_MF_DIRECT	GO:1990244~histone H2AT120 kinase activity	7	6.19469	0.0034354	GSK3B, RPS6KB1, CHEK2, AKT2, EIF2AK2, BRAF, MTOR	113	250	19253	4.77065	0.849339	0.0208999	0.0173659
GOTERM_MF_DIRECT	GO:0140823~histone H2BS36 kinase activity	7	6.19469	0.0034354	GSK3B, RPS6KB1, CHEK2, AKT2, EIF2AK2, BRAF, MTOR	113	250	19253	4.77065	0.849339	0.0208999	0.0173659
GOTERM_MF_DIRECT	GO:0044022~histone H3S28 kinase activity	7	6.19469	0.0034354	GSK3B, RPS6KB1, CHEK2, AKT2, EIF2AK2, BRAF, MTOR	113	250	19253	4.77065	0.849339	0.0208999	0.0173659
GOTERM_MF_DIRECT	GO:0140855~histone H3S57 kinase activity	7	6.19469	0.0034354	GSK3B, RPS6KB1, CHEK2, AKT2, EIF2AK2, BRAF, MTOR	113	250	19253	4.77065	0.849339	0.0208999	0.0173659
GOTERM_MF_DIRECT	GO:0044023~histone H4S1 kinase activity	7	6.19469	0.0034354	GSK3B, RPS6KB1, CHEK2, AKT2, EIF2AK2, BRAF, MTOR	113	250	19253	4.77065	0.849339	0.0208999	0.0173659
GOTERM_MF_DIRECT	GO:0072518~Rho-dependent protein serine/threonine kinase activity	7	6.19469	0.0034354	GSK3B, RPS6KB1, CHEK2, AKT2, EIF2AK2, BRAF, MTOR	113	250	19253	4.77065	0.849339	0.0208999	0.0173659
GOTERM_MF_DIRECT	GO:0004676~3-phosphoinositide-dependent protein kinase activity	7	6.19469	0.0034354	GSK3B, RPS6KB1, CHEK2, AKT2, EIF2AK2, BRAF, MTOR	113	250	19253	4.77065	0.849339	0.0208999	0.0173659
GOTERM_MF_DIRECT	GO:0044024~histone H2AS1 kinase activity	7	6.19469	0.0034354	GSK3B, RPS6KB1, CHEK2, AKT2, EIF2AK2, BRAF, MTOR	113	250	19253	4.77065	0.849339	0.0208999	0.0173659
GOTERM_MF_DIRECT	GO:0072354~histone H3T3 kinase activity	7	6.19469	0.0034354	GSK3B, RPS6KB1, CHEK2, AKT2, EIF2AK2, BRAF, MTOR	113	250	19253	4.77065	0.849339	0.0208999	0.0173659
GOTERM_MF_DIRECT	GO:0140857~histone H3T45 kinase activity	7	6.19469	0.0035032	GSK3B, RPS6KB1, CHEK2, AKT2, EIF2AK2, BRAF, MTOR	113	251	19253	4.75165	0.854872	0.0208999	0.0173659
GOTERM_MF_DIRECT	GO:0004677~DNA-dependent protein kinase activity	7	6.19469	0.0035032	GSK3B, RPS6KB1, CHEK2, AKT2, EIF2AK2, BRAF, MTOR	113	251	19253	4.75165	0.854872	0.0208999	0.0173659
GOTERM_MF_DIRECT	GO:0035402~histone H3T11 kinase activity	7	6.19469	0.00357198	GSK3B, RPS6KB1, CHEK2, AKT2, EIF2AK2, BRAF, MTOR	113	252	19253	4.73279	0.860279	0.0208999	0.0173659
GOTERM_MF_DIRECT	GO:0035403~histone H3T6 kinase activity	7	6.19469	0.00357198	GSK3B, RPS6KB1, CHEK2, AKT2, EIF2AK2, BRAF, MTOR	113	252	19253	4.73279	0.860279	0.0208999	0.0173659
GOTERM_MF_DIRECT	GO:0004679~AMP-activated protein kinase activity	7	6.19469	0.00364176	GSK3B, RPS6KB1, CHEK2, AKT2, EIF2AK2, BRAF, MTOR	113	253	19253	4.71409	0.865559	0.0210839	0.0175188
GOTERM_MF_DIRECT	GO:0001046~core promoter sequence-specific DNA binding	3	2.65487	0.00430844	MMP12, HDAC1, NR3C1	113	17	19253	30.0672	0.906963	0.0246837	0.0205099
GOTERM_MF_DIRECT	GO:0046965~nuclear retinoid X receptor binding	3	2.65487	0.00482865	VDR, NR1H2, PPARG	113	18	19253	28.3968	0.930205	0.0273789	0.0227494
GOTERM_MF_DIRECT	GO:0000979~RNA polymerase II core promoter sequence-specific DNA binding	3	2.65487	0.00718071	AR, HDAC1, FOS	113	22	19253	23.2337	0.981006	0.0399698	0.0332113
GOTERM_MF_DIRECT	GO:0005102~signaling receptor binding	8	7.07965	0.00719457	AR, SYK, PLA2G1B, SRC, HNF4A, SERPINE1, PLG, GUSB	113	384	19253	3.54959	0.981151	0.0399698	0.0332113
GOTERM_MF_DIRECT	GO:0019904~protein domain specific binding	6	5.30973	0.00879985	CCNA2, VCP, INSR, CDK2, PLG, GUSB	113	217	19253	4.71098	0.99226	0.0483992	0.0402153
GOTERM_MF_DIRECT	GO:0044389~ubiquitin-like protein ligase binding	3	2.65487	0.00922042	VCP, CCNB1, JUN	113	25	19253	20.4457	0.993871	0.0497179	0.0413111
GOTERM_MF_DIRECT	GO:0042910~xenobiotic transmembrane transporter activity	3	2.65487	0.00922042	ABCC1, ABCB1, ABCG2	113	25	19253	20.4457	0.993871	0.0497179	0.0413111
GOTERM_MF_DIRECT	GO:0005515~protein binding	92	81.4159	0.00946923	ALK, ACHE, GSK3B, THRB, HSP90AB1, FLT3, SERPINE1, RORC, NR3C1, SLC6A2, TNF, SLC6A4, HPGDS, SHH, EDNRA, CTSL, CHEK2, AKT2, HNF4A, KDR, CYP1B1, EP300, EPHB4, CTSB, G6PD, HSP90AA1, MMP7, SYK, MMP2, MMP3, HTR3A, FOS, MMP9, SREBF2, BACE1, CCNA2, AR, ADAM17, MMP14, KIT, AGTR1, PDE5A, PPARG, MET, EPHA2, ABCG2, PPARD, VCP, ABCB1, SRC, HDAC1, NR1I3, PLG, ALOX12, HMGCR, SLC5A1, PTGS2, SLC5A2, EGFR, PTGS1, …	113	13690	19253	1.145	0.994662	0.0505638	0.0420139
GOTERM_MF_DIRECT	GO:0070412~R-SMAD binding	3	2.65487	0.00995113	JUN, PPARG, FOS	113	26	19253	19.6593	0.995915	0.0521249	0.0433111
GOTERM_MF_DIRECT	GO:0015267~channel activity	3	2.65487	0.00995113	BCL2, BCL2L1, MCL1	113	26	19253	19.6593	0.995915	0.0521249	0.0433111
GOTERM_MF_DIRECT	GO:0140677~molecular function activator activity	3	2.65487	0.0107067	AKT2, MET, EPHA2	113	27	19253	18.9312	0.997316	0.0555537	0.0461601
GOTERM_MF_DIRECT	GO:0003990~acetylcholinesterase activity	2	1.76991	0.011601	ACHE, BCHE	113	2	19253	170.381	0.998368	0.0585372	0.0486391
GOTERM_MF_DIRECT	GO:0015151~alpha-glucoside transmembrane transporter activity	2	1.76991	0.011601	SLC5A1, SLC5A2	113	2	19253	170.381	0.998368	0.0585372	0.0486391
GOTERM_MF_DIRECT	GO:0016701~oxidoreductase activity, acting on single donors with incorporation of molecular oxygen	2	1.76991	0.011601	ALOX5, PTGS2	113	2	19253	170.381	0.998368	0.0585372	0.0486391
GOTERM_MF_DIRECT	GO:0003677~DNA binding	17	15.0442	0.0131031	JUN, THRB, VDR, NR1H2, NR1I3, RORC, FOS, NR3C1, ESR1, SREBF2, ESR2, AR, HNF4A, ABL1, EP300, PPARG, PPARD	113	1500	19253	1.93098	0.999293	0.0655154	0.0544373
GOTERM_MF_DIRECT	GO:0001540~amyloid-beta binding	4	3.53982	0.0134005	BACE1, ACHE, BCHE, INSR	113	85	19253	8.01791	0.999401	0.0663988	0.0551713
GOTERM_MF_DIRECT	GO:0016538~cyclin-dependent protein serine/threonine kinase regulator activity	3	2.65487	0.0148471	CCNA2, CCNB1, CDK4	113	32	19253	15.9732	0.999733	0.0729101	0.0605816
GOTERM_MF_DIRECT	GO:0046943~carboxylic acid transmembrane transporter activity	2	1.76991	0.0173514	ABCC1, ABCB1	113	3	19253	113.587	0.999934	0.0822696	0.0683585
GOTERM_MF_DIRECT	GO:0070644~vitamin D response element binding	2	1.76991	0.0173514	RXRA, VDR	113	3	19253	113.587	0.999934	0.0822696	0.0683585
GOTERM_MF_DIRECT	GO:0004666~prostaglandin-endoperoxide synthase activity	2	1.76991	0.0173514	PTGS2, PTGS1	113	3	19253	113.587	0.999934	0.0822696	0.0683585
GOTERM_MF_DIRECT	GO:0004104~cholinesterase activity	2	1.76991	0.0173514	ACHE, BCHE	113	3	19253	113.587	0.999934	0.0822696	0.0683585
GOTERM_MF_DIRECT	GO:0019825~oxygen binding	3	2.65487	0.0205739	CYP2C19, CYP19A1, CYP17A1	113	38	19253	13.4511	0.999989	0.0958951	0.0796801
GOTERM_MF_DIRECT	GO:0042626~ATPase-coupled transmembrane transporter activity	3	2.65487	0.0205739	ABCC1, ABCB1, ABCG2	113	38	19253	13.4511	0.999989	0.0958951	0.0796801
GOTERM_MF_DIRECT	GO:0001227~DNA-binding transcription repressor activity, RNA polymerase II-specific	6	5.30973	0.0214327	JUN, RORC, PPARG, NR3C1, SREBF2, PPARD	113	272	19253	3.75839	0.999993	0.0990588	0.0823088
GOTERM_MF_DIRECT	GO:0004052~arachidonate 12(S)-lipoxygenase activity	2	1.76991	0.0230686	ALOX5, ALOX12	113	4	19253	85.1903	0.999997	0.103152	0.0857103
GOTERM_MF_DIRECT	GO:0030284~nuclear estrogen receptor activity	2	1.76991	0.0230686	ESR1, ESR2	113	4	19253	85.1903	0.999997	0.103152	0.0857103
GOTERM_MF_DIRECT	GO:0046624~sphingolipid transporter activity	2	1.76991	0.0230686	ABCC1, ABCG2	113	4	19253	85.1903	0.999997	0.103152	0.0857103
GOTERM_MF_DIRECT	GO:0050692~DNA binding domain binding	2	1.76991	0.0230686	RXRA, PPARG	113	4	19253	85.1903	0.999997	0.103152	0.0857103
GOTERM_MF_DIRECT	GO:0030331~nuclear estrogen receptor binding	3	2.65487	0.0237293	SRC, PPARG, ESR1	113	41	19253	12.4669	0.999998	0.105251	0.0874538
GOTERM_MF_DIRECT	GO:0003690~double-stranded DNA binding	4	3.53982	0.0270151	JUN, RXRA, PPARG, EGFR	113	111	19253	6.13984	1	0.11723	0.0974071
GOTERM_MF_DIRECT	GO:0008013~beta-catenin binding	4	3.53982	0.0270151	GSK3B, AR, EP300, ESR1	113	111	19253	6.13984	1	0.11723	0.0974071
GOTERM_MF_DIRECT	GO:0140359~ABC-type transporter activity	3	2.65487	0.0270694	ABCC1, ABCB1, ABCG2	113	44	19253	11.6169	1	0.11723	0.0974071
GOTERM_MF_DIRECT	GO:0005497~androgen binding	2	1.76991	0.0287529	AR, SHBG	113	5	19253	68.1522	1	0.123548	0.102657
GOTERM_MF_DIRECT	GO:0001784~phosphotyrosine residue binding	3	2.65487	0.0317977	SYK, ABL1, PTPN6	113	48	19253	10.6488	1	0.135572	0.112648
GOTERM_MF_DIRECT	GO:0005412~D-glucose:sodium symporter activity	2	1.76991	0.0344044	SLC5A1, SLC5A2	113	6	19253	56.7935	1	0.145557	0.120945
GOTERM_MF_DIRECT	GO:0030911~TPR domain binding	2	1.76991	0.0400233	HSP90AA1, HSP90AB1	113	7	19253	48.6802	1	0.166764	0.138565
GOTERM_MF_DIRECT	GO:0050693~LBD domain binding	2	1.76991	0.0400233	RXRA, PPARG	113	7	19253	48.6802	1	0.166764	0.138565
GOTERM_MF_DIRECT	GO:0016887~ATP hydrolysis activity	7	6.19469	0.0405156	ATP4A, VCP, HSP90AA1, ABCC1, ABCB1, HSP90AB1, ABCG2	113	432	19253	2.7608	1	0.167546	0.139215
GOTERM_MF_DIRECT	GO:0005113~patched binding	2	1.76991	0.0456097	SHH, CCNB1	113	8	19253	42.5951	1	0.185817	0.154397
GOTERM_MF_DIRECT	GO:0043120~tumor necrosis factor binding	2	1.76991	0.0456097	ADAM17, MMP8	113	8	19253	42.5951	1	0.185817	0.154397
GOTERM_MF_DIRECT	GO:0070888~E-box binding	3	2.65487	0.0462938	HDAC1, PPARG, SREBF2	113	59	19253	8.66342	1	0.187218	0.155561

## Sheet: KEGG
Supplementary Table S3 KEGG enrichment analysis of 113 potential targets
Category	Term	Count	%	PValue	Genes	List Total	Pop Hits	Pop Total	Fold Enrichment	Bonferroni	Benjamini	FDR
KEGG_PATHWAY	hsa05200:Pathways in cancer	37	32.7434	3.66793e-18	ALK, GSK3B, HSP90AB1, FLT3, HDAC1, PTGS2, EGFR, SHH, EDNRA, RXRA, AKT2, ABL1, EP300, JUN, HSP90AA1, NOS2, MMP1, MMP2, BRAF, FOS, MMP9, ESR1, MTOR, ESR2, CCNA2, AR, RPS6KB1, CDK4, KIT, CDK2, BCL2, AGTR1, PPARG, MET, FGFR1, BCL2L1, PPARD	106	533	8534	5.58884	9.2065e-16	9.2065e-16	5.53857e-16
KEGG_PATHWAY	hsa05215:Prostate cancer	14	12.3894	1.56912e-10	GSK3B, HSP90AA1, HSP90AB1, MMP3, BRAF, MMP9, EGFR, MTOR, AR, AKT2, CDK2, BCL2, EP300, FGFR1	106	98	8534	11.5013	3.93849e-08	1.49606e-08	9.00019e-09
KEGG_PATHWAY	hsa01522:Endocrine resistance	14	12.3894	1.78812e-10	JUN, SRC, MMP2, BRAF, FOS, ESR1, MMP9, EGFR, MTOR, ESR2, RPS6KB1, CDK4, AKT2, BCL2	106	99	8534	11.3852	4.48817e-08	1.49606e-08	9.00019e-09
KEGG_PATHWAY	hsa04151:PI3K-Akt signaling pathway	22	19.469	2.06203e-09	CHRM2, GSK3B, HSP90AA1, HSP90AB1, SYK, FLT3, INSR, EGFR, MTOR, RXRA, RPS6KB1, CDK4, AKT2, KIT, CDK2, KDR, BCL2, MET, MCL1, EPHA2, FGFR1, BCL2L1	106	362	8534	4.89284	5.17568e-07	1.29392e-07	7.78415e-08
KEGG_PATHWAY	hsa05207:Chemical carcinogenesis - receptor activation	17	15.0442	6.50931e-09	JUN, HSP90AA1, HSP90AB1, SRC, VDR, NR1I3, FOS, ESR1, EGFR, MTOR, ESR2, AR, RXRA, RPS6KB1, AKT2, BCL2, CYP1B1	106	215	8534	6.36586	1.63384e-06	3.26767e-07	1.96581e-07
KEGG_PATHWAY	hsa05205:Proteoglycans in cancer	16	14.1593	2.38092e-08	SRC, MMP2, BRAF, ESR1, TNF, MMP9, EGFR, MTOR, SHH, RPS6KB1, CTSL, AKT2, KDR, PTPN6, MET, FGFR1	106	204	8534	6.31447	5.97609e-06	9.96018e-07	5.99198e-07
KEGG_PATHWAY	hsa01521:EGFR tyrosine kinase inhibitor resistance	11	9.73451	4.14405e-08	GSK3B, RPS6KB1, SRC, AKT2, BCL2, KDR, BRAF, MET, EGFR, MTOR, BCL2L1	106	80	8534	11.07	1.04015e-05	1.48594e-06	8.93931e-07
KEGG_PATHWAY	hsa04657:IL-17 signaling pathway	11	9.73451	2.18261e-07	GSK3B, HSP90AA1, JUN, MMP13, HSP90AB1, MMP1, MMP3, FOS, PTGS2, TNF, MMP9	106	95	8534	9.32214	5.47821e-05	6.45395e-06	3.88266e-06
KEGG_PATHWAY	hsa05224:Breast cancer	13	11.5044	2.31417e-07	GSK3B, JUN, BRAF, FOS, ESR1, EGFR, MTOR, ESR2, RPS6KB1, CDK4, AKT2, KIT, FGFR1	106	148	8534	7.07177	5.80839e-05	6.45395e-06	3.88266e-06
KEGG_PATHWAY	hsa05417:Lipid and atherosclerosis	15	13.2743	3.48511e-07	GSK3B, JUN, HSP90AA1, HSP90AB1, MMP1, SRC, MMP3, FOS, TNF, MMP9, RXRA, AKT2, BCL2, PPARG, BCL2L1	106	216	8534	5.59093	8.74725e-05	8.74763e-06	5.26252e-06
KEGG_PATHWAY	hsa04915:Estrogen signaling pathway	12	10.6195	9.71384e-07	HSP90AA1, JUN, HSP90AB1, SRC, AKT2, MMP2, BCL2, FOS, ESR1, MMP9, ESR2, EGFR	106	139	8534	6.95045	0.000243788	2.21652e-05	1.33344e-05
KEGG_PATHWAY	hsa05418:Fluid shear stress and atherosclerosis	12	10.6195	1.12033e-06	HSP90AA1, JUN, HSP90AB1, SRC, CTSL, AKT2, MMP2, BCL2, KDR, FOS, TNF, MMP9	106	141	8534	6.85187	0.000281164	2.34336e-05	1.40975e-05
KEGG_PATHWAY	hsa05226:Gastric cancer	12	10.6195	2.06897e-06	GSK3B, SHH, RXRA, ABCB1, RPS6KB1, AKT2, CDK2, BCL2, BRAF, MET, EGFR, MTOR	106	150	8534	6.44075	0.000519176	3.99469e-05	2.40318e-05
KEGG_PATHWAY	hsa05219:Bladder cancer	7	6.19469	9.52747e-06	MMP1, SRC, CDK4, MMP2, BRAF, MMP9, EGFR	106	41	8534	13.7455	0.00238855	0.000161239	9.70006e-05
KEGG_PATHWAY	hsa04012:ErbB signaling pathway	9	7.9646	9.63582e-06	GSK3B, JUN, RPS6KB1, SRC, AKT2, ABL1, BRAF, EGFR, MTOR	106	86	8534	8.42541	0.00241568	0.000161239	9.70006e-05
KEGG_PATHWAY	hsa05210:Colorectal cancer	9	7.9646	1.05046e-05	GSK3B, JUN, RPS6KB1, AKT2, BCL2, BRAF, FOS, EGFR, MTOR	106	87	8534	8.32856	0.00263318	0.000161957	9.74323e-05
KEGG_PATHWAY	hsa00590:Arachidonic acid metabolism	8	7.07965	1.09692e-05	HPGDS, PLA2G1B, ALOX5, PLA2G2A, ALOX12, CYP2C19, PTGS2, PTGS1	106	63	8534	10.2234	0.0027495	0.000161957	9.74323e-05
KEGG_PATHWAY	hsa05221:Acute myeloid leukemia	8	7.07965	1.82768e-05	CCNA2, RPS6KB1, FLT3, AKT2, KIT, BRAF, MTOR, PPARD	106	68	8534	9.4717	0.004577	0.000254859	0.000153322
KEGG_PATHWAY	hsa05230:Central carbon metabolism in cancer	8	7.07965	2.43265e-05	G6PD, FLT3, AKT2, KIT, MET, EGFR, MTOR, FGFR1	106	71	8534	9.07149	0.00608743	0.000321366	0.000193332
KEGG_PATHWAY	hsa04926:Relaxin signaling pathway	10	8.84956	2.9288e-05	JUN, MMP13, NOS2, MMP1, SRC, AKT2, MMP2, FOS, MMP9, EGFR	106	130	8534	6.19303	0.00732444	0.000355253	0.000213718
KEGG_PATHWAY	hsa05161:Hepatitis B	11	9.73451	2.97223e-05	CCNA2, JUN, SRC, AKT2, CDK2, BCL2, EP300, BRAF, FOS, TNF, MMP9	106	163	8534	5.43315	0.00743266	0.000355253	0.000213718
KEGG_PATHWAY	hsa04014:Ras signaling pathway	13	11.5044	3.29706e-05	PLA2G1B, FLT3, INSR, PLA2G2A, EGFR, AKT2, KIT, KDR, ABL1, MET, EPHA2, FGFR1, BCL2L1	106	238	8534	4.39757	0.00824162	0.000376165	0.000226299
KEGG_PATHWAY	hsa04066:HIF-1 signaling pathway	9	7.9646	5.83414e-05	RPS6KB1, NOS2, AKT2, INSR, SERPINE1, BCL2, EP300, EGFR, MTOR	106	110	8534	6.58714	0.0145374	0.000636682	0.000383024
KEGG_PATHWAY	hsa04928:Parathyroid hormone synthesis, secretion and action	9	7.9646	8.00687e-05	MMP14, RXRA, MMP13, VDR, BCL2, BRAF, FOS, EGFR, FGFR1	106	115	8534	6.30074	0.0198974	0.000837385	0.000503766
KEGG_PATHWAY	hsa04668:TNF signaling pathway	9	7.9646	0.000101949	MMP14, ADAM17, JUN, AKT2, MMP3, FOS, PTGS2, TNF, MMP9	106	119	8534	6.08895	0.0252659	0.00102357	0.000615774
KEGG_PATHWAY	hsa05235:PD-L1 expression and PD-1 checkpoint pathway in cancer	8	7.07965	0.0001129	ALK, JUN, RPS6KB1, AKT2, PTPN6, FOS, EGFR, MTOR	106	90	8534	7.15639	0.0279418	0.00108992	0.000655691
KEGG_PATHWAY	hsa04919:Thyroid hormone signaling pathway	9	7.9646	0.000121429	GSK3B, RXRA, THRB, HDAC1, SRC, AKT2, EP300, ESR1, MTOR	106	122	8534	5.93922	0.0300207	0.00112884	0.000679104
KEGG_PATHWAY	hsa04110:Cell cycle	10	8.84956	0.000134163	CCNA2, GSK3B, WEE1, CCNB1, HDAC1, CDK4, CHEK2, CDK2, ABL1, EP300	106	158	8534	5.09553	0.0331165	0.00117792	0.00070863
KEGG_PATHWAY	hsa05222:Small cell lung cancer	8	7.07965	0.000138907	RXRA, NOS2, CDK4, AKT2, CDK2, BCL2, PTGS2, BCL2L1	106	93	8534	6.92554	0.0342671	0.00117792	0.00070863
KEGG_PATHWAY	hsa05167:Kaposi sarcoma-associated herpesvirus infection	11	9.73451	0.000140787	GSK3B, JUN, SYK, SRC, CDK4, AKT2, EP300, EIF2AK2, FOS, PTGS2, MTOR	106	196	8534	4.51839	0.034723	0.00117792	0.00070863
KEGG_PATHWAY	hsa04917:Prolactin signaling pathway	7	6.19469	0.000225215	GSK3B, SRC, AKT2, FOS, ESR1, ESR2, CYP17A1	106	71	8534	7.93755	0.0549669	0.00182352	0.00109702
KEGG_PATHWAY	hsa04933:AGE-RAGE signaling pathway in diabetic complications	8	7.07965	0.000232725	JUN, CDK4, AKT2, MMP2, SERPINE1, BCL2, AGTR1, TNF	106	101	8534	6.37698	0.056747	0.00182544	0.00109817
KEGG_PATHWAY	hsa04210:Apoptosis	9	7.9646	0.000257589	JUN, CTSL, AKT2, BCL2, FOS, TNF, CTSB, BCL2L1, MCL1	106	136	8534	5.32783	0.0626169	0.00191381	0.00115134
KEGG_PATHWAY	hsa05223:Non-small cell lung cancer	7	6.19469	0.000262433	ALK, RXRA, CDK4, AKT2, BRAF, MET, EGFR	106	73	8534	7.72008	0.0637562	0.00191381	0.00115134
KEGG_PATHWAY	hsa04015:Rap1 signaling pathway	11	9.73451	0.000266866	SRC, AKT2, INSR, KIT, KDR, BRAF, DRD2, MET, EGFR, EPHA2, FGFR1	106	212	8534	4.17738	0.0647977	0.00191381	0.00115134
KEGG_PATHWAY	hsa04010:MAPK signaling pathway	13	11.5044	0.000298728	JUN, FLT3, INSR, BRAF, FOS, TNF, EGFR, AKT2, KIT, KDR, MET, EPHA2, FGFR1	106	300	8534	3.48874	0.0722491	0.00201016	0.0012093
KEGG_PATHWAY	hsa05162:Measles	9	7.9646	0.000298927	GSK3B, JUN, CDK4, AKT2, CDK2, BCL2, EIF2AK2, FOS, BCL2L1	106	139	8534	5.21284	0.0722953	0.00201016	0.0012093
KEGG_PATHWAY	hsa04115:p53 signaling pathway	7	6.19469	0.000304327	CCNB1, CDK4, CHEK2, CDK2, SERPINE1, BCL2, BCL2L1	106	75	8534	7.51421	0.0735523	0.00201016	0.0012093
KEGG_PATHWAY	hsa05212:Pancreatic cancer	7	6.19469	0.0003513	RPS6KB1, CDK4, AKT2, BRAF, EGFR, MTOR, BCL2L1	106	77	8534	7.31904	0.0844147	0.00226093	0.00136016
KEGG_PATHWAY	hsa05166:Human T-cell leukemia virus 1 infection	11	9.73451	0.000414369	CCNA2, JUN, MMP7, CDK4, CHEK2, AKT2, CDK2, EP300, FOS, TNF, BCL2L1	106	224	8534	3.95359	0.0988001	0.00255043	0.00153432
KEGG_PATHWAY	hsa04913:Ovarian steroidogenesis	6	5.30973	0.000420727	ALOX5, INSR, CYP1B1, PTGS2, CYP19A1, CYP17A1	106	52	8534	9.28955	0.100238	0.00255043	0.00153432
KEGG_PATHWAY	hsa05206:MicroRNAs in cancer	13	11.5044	0.000426765	ABCC1, ABCB1, HDAC1, PTGS2, MMP9, EGFR, MTOR, BCL2, ABL1, CYP1B1, EP300, MET, MCL1	106	312	8534	3.35456	0.101601	0.00255043	0.00153432
KEGG_PATHWAY	hsa04726:Serotonergic synapse	8	7.07965	0.000515174	ALOX5, BRAF, HTR3A, ALOX12, CYP2C19, PTGS2, SLC6A4, PTGS1	106	115	8534	5.60066	0.121327	0.00300718	0.0018091
KEGG_PATHWAY	hsa04152:AMPK signaling pathway	8	7.07965	0.000734266	CCNA2, RPS6KB1, AKT2, HNF4A, INSR, PPARG, HMGCR, MTOR	106	122	8534	5.27931	0.168371	0.00409938	0.00246616
KEGG_PATHWAY	hsa05160:Hepatitis C	9	7.9646	0.000734949	GSK3B, RXRA, CDK4, AKT2, CDK2, EIF2AK2, BRAF, TNF, EGFR	106	159	8534	4.55714	0.168513	0.00409938	0.00246616
KEGG_PATHWAY	hsa05165:Human papillomavirus infection	13	11.5044	0.000762756	GSK3B, HDAC1, EIF2AK2, PTGS2, TNF, EGFR, MTOR, CCNA2, RPS6KB1, CDK4, AKT2, CDK2, EP300	106	333	8534	3.14301	0.174301	0.00416199	0.00250383
KEGG_PATHWAY	hsa05169:Epstein-Barr virus infection	10	8.84956	0.000884106	CCNA2, JUN, SYK, HDAC1, CDK4, AKT2, CDK2, BCL2, EIF2AK2, TNF	106	204	8534	3.94654	0.199092	0.0047215	0.00284042
KEGG_PATHWAY	hsa04520:Adherens junction	7	6.19469	0.00096396	SRC, INSR, EP300, PTPN6, MET, EGFR, FGFR1	106	93	8534	6.05985	0.214999	0.00504071	0.00303246
KEGG_PATHWAY	hsa05225:Hepatocellular carcinoma	9	7.9646	0.00113648	GSK3B, RPS6KB1, CDK4, AKT2, BRAF, MET, EGFR, MTOR, BCL2L1	106	170	8534	4.26226	0.2483	0.00582155	0.00350221
KEGG_PATHWAY	hsa05170:Human immunodeficiency virus 1 infection	10	8.84956	0.00119927	WEE1, CCNB1, JUN, RPS6KB1, AKT2, BCL2, FOS, TNF, MTOR, BCL2L1	106	213	8534	3.77979	0.260069	0.00602036	0.00362181
KEGG_PATHWAY	hsa05208:Chemical carcinogenesis - reactive oxygen species	10	8.84956	0.00186519	MT-ND4, JUN, SRC, AKT2, ABL1, CYP1B1, BRAF, FOS, MET, EGFR	106	227	8534	3.54667	0.374123	0.00917968	0.00552244
KEGG_PATHWAY	hsa05218:Melanoma	6	5.30973	0.0019832	CDK4, AKT2, BRAF, MET, EGFR, FGFR1	106	73	8534	6.61721	0.392424	0.00957278	0.00575892
KEGG_PATHWAY	hsa04931:Insulin resistance	7	6.19469	0.00218661	GSK3B, RPS6KB1, NR1H2, AKT2, INSR, TNF, MTOR	106	109	8534	5.17033	0.422727	0.0101637	0.00611441
KEGG_PATHWAY	hsa04659:Th17 cell differentiation	7	6.19469	0.00218661	HSP90AA1, JUN, RXRA, HSP90AB1, RORC, FOS, MTOR	106	109	8534	5.17033	0.422727	0.0101637	0.00611441
KEGG_PATHWAY	hsa04914:Progesterone-mediated oocyte maturation	7	6.19469	0.00239717	CCNA2, HSP90AA1, CCNB1, HSP90AB1, AKT2, CDK2, BRAF	106	111	8534	5.07717	0.452511	0.0109398	0.00658133
KEGG_PATHWAY	hsa05220:Chronic myeloid leukemia	6	5.30973	0.00250966	HDAC1, CDK4, AKT2, ABL1, BRAF, BCL2L1	106	77	8534	6.27346	0.46779	0.0112487	0.00676713
KEGG_PATHWAY	hsa05171:Coronavirus disease - COVID-19	10	8.84956	0.00257355	ADAM17, JUN, SYK, MMP1, MMP3, AGTR1, EIF2AK2, FOS, TNF, EGFR	106	238	8534	3.38275	0.476278	0.0113327	0.00681765
KEGG_PATHWAY	hsa05140:Leishmaniasis	6	5.30973	0.00280791	JUN, NOS2, PTPN6, FOS, PTGS2, TNF	106	79	8534	6.11464	0.506275	0.0121515	0.00731025
KEGG_PATHWAY	hsa05202:Transcriptional misregulation in cancer	9	7.9646	0.00297267	CCNA2, RXRA, FLT3, HDAC1, MMP3, PPARG, MET, MMP9, BCL2L1	106	198	8534	3.65952	0.526333	0.0126464	0.00760801
KEGG_PATHWAY	hsa04218:Cellular senescence	8	7.07965	0.003147	CCNA2, CCNB1, CDK4, CHEK2, AKT2, CDK2, SERPINE1, MTOR	106	157	8534	4.10239	0.546674	0.0127403	0.00766448
KEGG_PATHWAY	hsa04932:Non-alcoholic fatty liver disease	8	7.07965	0.003147	GSK3B, JUN, RXRA, AKT2, INSR, PPARG, FOS, TNF	106	157	8534	4.10239	0.546674	0.0127403	0.00766448
KEGG_PATHWAY	hsa04148:Efferocytosis	8	7.07965	0.003147	ADAM17, RXRA, NR1H2, ALOX5, PTPN6, PPARG, PTGS2, PPARD	106	157	8534	4.10239	0.546674	0.0127403	0.00766448
KEGG_PATHWAY	hsa04510:Focal adhesion	9	7.9646	0.00346331	GSK3B, JUN, SRC, AKT2, BCL2, KDR, BRAF, MET, EGFR	106	203	8534	3.56938	0.581383	0.0137983	0.00830094
KEGG_PATHWAY	hsa05131:Shigellosis	10	8.84956	0.00357477	GSK3B, JUN, RPS6KB1, SRC, AKT2, BCL2, TNF, EGFR, MTOR, BCL2L1	106	250	8534	3.22038	0.592972	0.0139812	0.00841099
KEGG_PATHWAY	hsa05415:Diabetic cardiomyopathy	9	7.9646	0.00367633	GSK3B, MT-ND4, G6PD, AKT2, MMP2, INSR, AGTR1, MMP9, MTOR	106	205	8534	3.53456	0.603254	0.0139812	0.00841099
KEGG_PATHWAY	hsa05203:Viral carcinogenesis	9	7.9646	0.00367633	CCNA2, JUN, SYK, HDAC1, SRC, CDK4, CDK2, EP300, EIF2AK2	106	205	8534	3.53456	0.603254	0.0139812	0.00841099
KEGG_PATHWAY	hsa04660:T cell receptor signaling pathway	7	6.19469	0.00383997	GSK3B, JUN, CDK4, AKT2, PTPN6, FOS, TNF	106	122	8534	4.61939	0.619279	0.0143856	0.00865426
KEGG_PATHWAY	hsa04630:JAK-STAT signaling pathway	8	7.07965	0.00457138	AKT2, BCL2, EP300, PTPN6, EGFR, MTOR, BCL2L1, MCL1	106	168	8534	3.83378	0.683378	0.0168738	0.0101512
KEGG_PATHWAY	hsa04662:B cell receptor signaling pathway	6	5.30973	0.00516013	GSK3B, JUN, SYK, AKT2, PTPN6, FOS	106	91	8534	5.30831	0.727071	0.0187709	0.0112924
KEGG_PATHWAY	hsa01523:Antifolate resistance	4	3.53982	0.00577266	ABCC1, ALOX12, TNF, ABCG2	106	30	8534	10.7346	0.766164	0.0206668	0.012433
KEGG_PATHWAY	hsa04068:FoxO signaling pathway	7	6.19469	0.005846	CCNB1, AKT2, INSR, CDK2, EP300, BRAF, EGFR	106	133	8534	4.23734	0.770454	0.0206668	0.012433
KEGG_PATHWAY	hsa05323:Rheumatoid arthritis	6	5.30973	0.00618601	JUN, MMP1, CTSL, MMP3, FOS, TNF	106	95	8534	5.08481	0.78934	0.0215651	0.0129734
KEGG_PATHWAY	hsa05163:Human cytomegalovirus infection	9	7.9646	0.0065801	GSK3B, RPS6KB1, SRC, CDK4, AKT2, PTGS2, TNF, EGFR, MTOR	106	226	8534	3.20613	0.809302	0.0226247	0.0136109
KEGG_PATHWAY	hsa04213:Longevity regulating pathway - multiple species	5	4.42478	0.00698756	RPS6KB1, HDAC1, AKT2, INSR, MTOR	106	62	8534	6.4927	0.827961	0.0232278	0.0139737
KEGG_PATHWAY	hsa05152:Tuberculosis	8	7.07965	0.00703311	SYK, NOS2, SRC, VDR, AKT2, BCL2, EP300, TNF	106	182	8534	3.53888	0.82993	0.0232278	0.0139737
KEGG_PATHWAY	hsa05168:Herpes simplex virus 1 infection	8	7.07965	0.00703311	SYK, SRC, AKT2, BCL2, EIF2AK2, TNF, MTOR, BCL2L1	106	182	8534	3.53888	0.82993	0.0232278	0.0139737
KEGG_PATHWAY	hsa05231:Choline metabolism in cancer	6	5.30973	0.00734776	JUN, RPS6KB1, AKT2, FOS, EGFR, MTOR	106	99	8534	4.87936	0.842935	0.023787	0.0143101
KEGG_PATHWAY	hsa00140:Steroid hormone biosynthesis	5	4.42478	0.00739197	HSD11B1, HSD11B2, CYP1B1, CYP19A1, CYP17A1	106	63	8534	6.38964	0.844681	0.023787	0.0143101
KEGG_PATHWAY	hsa05010:Alzheimer disease	12	10.6195	0.00843422	BACE1, GSK3B, ADAM17, MT-ND4, NOS2, AKT2, INSR, EIF2AK2, BRAF, PTGS2, TNF, MTOR	106	391	8534	2.47088	0.880683	0.0267973	0.0161211
KEGG_PATHWAY	hsa05142:Chagas disease	6	5.30973	0.00865402	JUN, NOS2, AKT2, SERPINE1, FOS, TNF	106	103	8534	4.68987	0.887141	0.027152	0.0163345
KEGG_PATHWAY	hsa04625:C-type lectin receptor signaling pathway	6	5.30973	0.00936398	JUN, SYK, SRC, AKT2, PTGS2, TNF	106	105	8534	4.60054	0.905715	0.0290168	0.0174563
KEGG_PATHWAY	hsa04072:Phospholipase D signaling pathway	7	6.19469	0.0100027	SYK, AKT2, INSR, KIT, AGTR1, EGFR, MTOR	106	149	8534	3.78232	0.919808	0.0306181	0.0184197
KEGG_PATHWAY	hsa05211:Renal cell carcinoma	5	4.42478	0.0106596	JUN, AKT2, EP300, BRAF, MET	106	70	8534	5.75067	0.932115	0.0322358	0.0193929
KEGG_PATHWAY	hsa05120:Epithelial cell signaling in Helicobacter pylori infection	5	4.42478	0.0111914	ADAM17, JUN, SRC, MET, EGFR	106	71	8534	5.66968	0.940684	0.0330476	0.0198812
KEGG_PATHWAY	hsa05204:Chemical carcinogenesis - DNA adducts	5	4.42478	0.0111914	HSD11B1, HPGDS, CYP1B1, CYP2C19, PTGS2	106	71	8534	5.66968	0.940684	0.0330476	0.0198812
KEGG_PATHWAY	hsa04934:Cushing syndrome	7	6.19469	0.0120012	GSK3B, CDK4, CDK2, AGTR1, BRAF, EGFR, CYP17A1	106	155	8534	3.63591	0.951709	0.0350267	0.0210718
KEGG_PATHWAY	hsa05145:Toxoplasmosis	6	5.30973	0.0121644	NOS2, AKT2, ALOX5, BCL2, TNF, BCL2L1	106	112	8534	4.31301	0.953671	0.035095	0.0211129
KEGG_PATHWAY	hsa04020:Calcium signaling pathway	9	7.9646	0.0128284	CHRM2, EDNRA, NOS2, TBXA2R, AGTR1, KDR, MET, EGFR, FGFR1	106	254	8534	2.8527	0.960866	0.03659	0.0220123
KEGG_PATHWAY	hsa04150:mTOR signaling pathway	7	6.19469	0.0130995	GSK3B, RPS6KB1, AKT2, INSR, BRAF, TNF, MTOR	106	158	8534	3.56687	0.963472	0.0369434	0.0222249
KEGG_PATHWAY	hsa05214:Glioma	5	4.42478	0.0141063	CDK4, AKT2, BRAF, EGFR, MTOR	106	76	8534	5.29667	0.971728	0.039341	0.0236673
KEGG_PATHWAY	hsa04722:Neurotrophin signaling pathway	6	5.30973	0.0160062	GSK3B, JUN, AKT2, BCL2, ABL1, BRAF	106	120	8534	4.02547	0.982579	0.044149	0.0265597
KEGG_PATHWAY	hsa04612:Antigen processing and presentation	5	4.42478	0.0174636	HSP90AA1, HSP90AB1, CTSL, TNF, CTSB	106	81	8534	4.96972	0.987991	0.0476454	0.0286632
KEGG_PATHWAY	hsa04140:Autophagy - animal	7	6.19469	0.0177308	RPS6KB1, CTSL, AKT2, BCL2, MTOR, CTSB, BCL2L1	106	169	8534	3.33471	0.988783	0.0478542	0.0287888
KEGG_PATHWAY	hsa04024:cAMP signaling pathway	8	7.07965	0.0211813	CHRM2, EDNRA, JUN, AKT2, EP300, BRAF, FOS, DRD2	106	226	8534	2.84989	0.995363	0.0565587	0.0340253
KEGG_PATHWAY	hsa04976:Bile secretion	5	4.42478	0.0246779	RXRA, ABCB1, HMGCR, SLC5A1, ABCG2	106	90	8534	4.47275	0.998111	0.0645225	0.0388163
KEGG_PATHWAY	hsa04211:Longevity regulating pathway	5	4.42478	0.0246779	RPS6KB1, AKT2, INSR, PPARG, MTOR	106	90	8534	4.47275	0.998111	0.0645225	0.0388163
KEGG_PATHWAY	hsa04360:Axon guidance	7	6.19469	0.0257091	GSK3B, SHH, SRC, ABL1, MET, EPHB4, EPHA2	106	184	8534	3.06286	0.998552	0.0665255	0.0400213
KEGG_PATHWAY	hsa05135:Yersinia infection	6	5.30973	0.0274171	GSK3B, JUN, SRC, AKT2, FOS, TNF	106	138	8534	3.50041	0.999068	0.0688458	0.0414172
KEGG_PATHWAY	hsa04910:Insulin signaling pathway	6	5.30973	0.0274171	GSK3B, RPS6KB1, AKT2, INSR, BRAF, MTOR	106	138	8534	3.50041	0.999068	0.0688458	0.0414172
KEGG_PATHWAY	hsa04912:GnRH signaling pathway	5	4.42478	0.0274286	MMP14, JUN, SRC, MMP2, EGFR	106	93	8534	4.32846	0.99907	0.0688458	0.0414172
KEGG_PATHWAY	hsa04621:NOD-like receptor signaling pathway	7	6.19469	0.0288274	HSP90AA1, JUN, HSP90AB1, BCL2, TNF, CTSB, BCL2L1	106	189	8534	2.98183	0.999352	0.0712091	0.0428389
KEGG_PATHWAY	hsa04371:Apelin signaling pathway	6	5.30973	0.0289376	RPS6KB1, NOS2, AKT2, SERPINE1, AGTR1, MTOR	106	140	8534	3.4504	0.99937	0.0712091	0.0428389
KEGG_PATHWAY	hsa04380:Osteoclast differentiation	6	5.30973	0.031317	JUN, SYK, AKT2, PPARG, FOS, TNF	106	143	8534	3.37802	0.99966	0.0763162	0.0459113
KEGG_PATHWAY	hsa04614:Renin-angiotensin system	3	2.65487	0.0320691	ANPEP, AGTR1, KLK2	106	23	8534	10.5012	0.99972	0.0773975	0.0465618
KEGG_PATHWAY	hsa05213:Endometrial cancer	4	3.53982	0.035804	GSK3B, AKT2, BRAF, EGFR	106	59	8534	5.45827	0.999894	0.0847812	0.0510038
KEGG_PATHWAY	hsa04923:Regulation of lipolysis in adipocytes	4	3.53982	0.035804	AKT2, INSR, PTGS2, PTGS1	106	59	8534	5.45827	0.999894	0.0847812	0.0510038
KEGG_PATHWAY	hsa04370:VEGF signaling pathway	4	3.53982	0.0373609	SRC, AKT2, KDR, PTGS2	106	60	8534	5.3673	0.999929	0.087641	0.0527243
KEGG_PATHWAY	hsa04064:NF-kappa B signaling pathway	5	4.42478	0.040212	SYK, BCL2, PTGS2, TNF, BCL2L1	106	105	8534	3.83378	0.999966	0.0934557	0.0562224
