# Supplementary material for: Elucidating the Multi-Target Anti-Pruritic Mechanism of Polygonatum odoratum via Integrated Network Pharmacology, Molecular Simulations, and GEO Dataset Validation
Source: Curr Issues Mol Biol. 2026 Apr 1;48(4):369. doi: 10.3390/cimb48040369 (PMC13115042; doi:10.3390/cimb48040369)
Supplement: Supplementary file 1 [file cimb-48-00369-s001.zip › Supplementary Table S6. GO functional terms and KEGG enrichment analysis results for 26 targets of levocetirizine acting on pruritus.xlsx]

## Sheet: Levocetirizine-BP
GO-BP functional item results for 26 targets of Levocetirizine's effects on pruritus
Category	Term	Count	%	PValue	Genes	List Total	Pop Hits	Pop Total	Fold Enrichment	Bonferroni	Benjamini	FDR
GOTERM_BP_DIRECT	GO:0006954~inflammatory response	11	42.3077	2.69996e-11	SELP, IL6, HRH1, CCL11, VCAM1, CXCL8, IL5, CSF1, SELE, TNF, TLR3	25	422	19734	20.5757	1.73068e-08	1.73067e-08	1.54438e-08
GOTERM_BP_DIRECT	GO:0042531~positive regulation of tyrosine phosphorylation of STAT protein	5	19.2308	1.22504e-06	IL4, IL6, CSF2, EPO, TNF	25	67	19734	58.9075	0.000784944	0.000189889	0.000169448
GOTERM_BP_DIRECT	GO:0006955~immune response	8	30.7692	1.63524e-06	IL10, IL4, CCL11, CXCL8, CSF2, IL5, IL7, TNF	25	505	19734	12.5047	0.00104764	0.000189889	0.000169448
GOTERM_BP_DIRECT	GO:0008284~positive regulation of cell population proliferation	8	30.7692	1.65691e-06	IL4, IL6, KITLG, CSF2, CSF1, IL7, EPO, INS	25	506	19734	12.48	0.00106152	0.000189889	0.000169448
GOTERM_BP_DIRECT	GO:0010628~positive regulation of gene expression	8	30.7692	1.72337e-06	IL4, IL6, CXCL8, CSF2, CSF1, TNF, TLR3, INS	25	509	19734	12.4064	0.00110407	0.000189889	0.000169448
GOTERM_BP_DIRECT	GO:0050901~leukocyte tethering or rolling	4	15.3846	1.77743e-06	SELP, VCAM1, SELE, TNF	25	20	19734	157.872	0.00113868	0.000189889	0.000169448
GOTERM_BP_DIRECT	GO:0007159~leukocyte cell-cell adhesion	4	15.3846	7.65964e-06	SELP, VCAM1, SELE, ICAM1	25	32	19734	98.67	0.00489782	0.000701404	0.000625902
GOTERM_BP_DIRECT	GO:0046427~positive regulation of receptor signaling pathway via JAK-STAT	4	15.3846	1.88914e-05	IL10, IL6, IL5, TNF	25	43	19734	73.4288	0.0120365	0.00134549	0.00120065
GOTERM_BP_DIRECT	GO:0032722~positive regulation of chemokine production	4	15.3846	1.88914e-05	IL6, IL7, TNF, TLR3	25	43	19734	73.4288	0.0120365	0.00134549	0.00120065
GOTERM_BP_DIRECT	GO:0090594~inflammatory response to wounding	3	11.5385	2.96576e-05	IL6, TNF, TLR3	25	7	19734	338.297	0.0188312	0.00190105	0.00169641
GOTERM_BP_DIRECT	GO:0042102~positive regulation of T cell proliferation	4	15.3846	5.43071e-05	IL4, IL6, KITLG, VCAM1	25	61	19734	51.7613	0.0342129	0.00316462	0.00282397
GOTERM_BP_DIRECT	GO:0071803~positive regulation of podosome assembly	3	11.5385	6.34104e-05	CSF2, IL5, TNF	25	10	19734	236.808	0.0398323	0.00338717	0.00302256
GOTERM_BP_DIRECT	GO:0071222~cellular response to lipopolysaccharide	5	19.2308	7.76451e-05	IL10, IL6, CXCL8, CSF2, TNF	25	191	19734	20.6639	0.0485541	0.0038285	0.00341638
GOTERM_BP_DIRECT	GO:0007157~heterophilic cell-cell adhesion via plasma membrane cell adhesion molecules	4	15.3846	8.92074e-05	SELP, VCAM1, SELE, ICAM1	25	72	19734	43.8533	0.0555802	0.00408443	0.00364476
GOTERM_BP_DIRECT	GO:0002687~positive regulation of leukocyte migration	3	11.5385	0.000168342	SELP, KITLG, SELE	25	16	19734	148.005	0.102297	0.00719382	0.00641944
GOTERM_BP_DIRECT	GO:0007155~cell adhesion	6	23.0769	0.000340554	SELP, KITLG, CCL11, VCAM1, SELE, ICAM1	25	517	19734	9.16085	0.196142	0.0129851	0.0115873
GOTERM_BP_DIRECT	GO:0046579~positive regulation of Ras protein signal transduction	3	11.5385	0.00035308	KITLG, CSF1, EPO	25	23	19734	102.96	0.202573	0.0129851	0.0115873
GOTERM_BP_DIRECT	GO:0030335~positive regulation of cell migration	5	19.2308	0.00037003	IL4, CCL11, CSF2, CSF1, INS	25	287	19734	13.7519	0.211193	0.0129851	0.0115873
GOTERM_BP_DIRECT	GO:0050768~negative regulation of neurogenesis	3	11.5385	0.000384893	IL6, CCL11, TNF	25	24	19734	98.67	0.218675	0.0129851	0.0115873
GOTERM_BP_DIRECT	GO:0002639~positive regulation of immunoglobulin production	3	11.5385	0.000488394	IL10, IL6, IL5	25	27	19734	87.7067	0.26885	0.015653	0.0139681
GOTERM_BP_DIRECT	GO:0001774~microglial cell activation	3	11.5385	0.000564084	IL4, TNF, TLR3	25	29	19734	81.6579	0.303495	0.017218	0.0153646
GOTERM_BP_DIRECT	GO:0032496~response to lipopolysaccharide	4	15.3846	0.000621044	SELP, VCAM1, EPO, SELE	25	139	19734	22.7154	0.328481	0.0179786	0.0160433
GOTERM_BP_DIRECT	GO:0097421~liver regeneration	3	11.5385	0.000645099	IL10, IL6, TNF	25	31	19734	76.3897	0.338762	0.0179786	0.0160433
GOTERM_BP_DIRECT	GO:1900017~positive regulation of cytokine production involved in inflammatory response	3	11.5385	0.000687595	IL6, TNF, TLR3	25	32	19734	74.0025	0.356543	0.0183645	0.0163877
GOTERM_BP_DIRECT	GO:2001240~negative regulation of extrinsic apoptotic signaling pathway in absence of ligand	3	11.5385	0.000919842	CSF2, IL7, TNF	25	37	19734	64.0022	0.445612	0.0235847	0.021046
GOTERM_BP_DIRECT	GO:2000352~negative regulation of endothelial cell apoptotic process	3	11.5385	0.000970224	IL10, IL4, ICAM1	25	38	19734	62.3179	0.463246	0.0239198	0.0213449
GOTERM_BP_DIRECT	GO:0006953~acute-phase response	3	11.5385	0.0010749	IL6, EPO, INS	25	40	19734	59.202	0.498113	0.0255188	0.0227719
GOTERM_BP_DIRECT	GO:0001666~response to hypoxia	4	15.3846	0.00124992	VCAM1, EPO, PLAT, TNF	25	177	19734	17.8386	0.551434	0.0286142	0.0255341
GOTERM_BP_DIRECT	GO:1904646~cellular response to amyloid-beta	3	11.5385	0.00135924	VCAM1, TNF, ICAM1	25	45	19734	52.624	0.581829	0.0300439	0.0268098
GOTERM_BP_DIRECT	GO:0030890~positive regulation of B cell proliferation	3	11.5385	0.00141997	IL4, IL5, IL7	25	46	19734	51.48	0.597817	0.0301214	0.026879
GOTERM_BP_DIRECT	GO:0045893~positive regulation of DNA-templated transcription	6	23.0769	0.00145673	IL10, IL4, IL6, IL5, EPO, TNF	25	713	19734	6.64258	0.607195	0.0301214	0.026879
GOTERM_BP_DIRECT	GO:0051384~response to glucocorticoid	3	11.5385	0.00167566	IL10, IL6, TNF	25	50	19734	47.3616	0.658702	0.0325485	0.0290448
GOTERM_BP_DIRECT	GO:0014823~response to activity	3	11.5385	0.00167566	IL10, IL6, TNF	25	50	19734	47.3616	0.658702	0.0325485	0.0290448
GOTERM_BP_DIRECT	GO:0097191~extrinsic apoptotic signaling pathway	3	11.5385	0.00188076	IL7, TNF, TLR3	25	53	19734	44.6808	0.700818	0.0354579	0.031641
GOTERM_BP_DIRECT	GO:0002439~chronic inflammatory response to antigenic stimulus	2	7.69231	0.00243093	IL10, TNF	25	2	19734	789.36	0.78989	0.0445208	0.0397284
GOTERM_BP_DIRECT	GO:0070374~positive regulation of ERK1 and ERK2 cascade	4	15.3846	0.00257508	CCL11, EPO, TNF, ICAM1	25	228	19734	13.8484	0.808479	0.0458378	0.0409036
GOTERM_BP_DIRECT	GO:0006959~humoral immune response	3	11.5385	0.00264586	IL6, IL7, TNF	25	63	19734	37.5886	0.816996	0.0458378	0.0409036
GOTERM_BP_DIRECT	GO:0032757~positive regulation of interleukin-8 production	3	11.5385	0.00272919	IL6, TNF, TLR3	25	64	19734	37.0012	0.826539	0.0460371	0.0410815
GOTERM_BP_DIRECT	GO:0043066~negative regulation of apoptotic process	5	19.2308	0.00304088	IL10, IL4, IL6, IL7, TNF	25	507	19734	7.78462	0.858034	0.0492729	0.0439689
GOTERM_BP_DIRECT	GO:0001819~positive regulation of cytokine production	3	11.5385	0.00307475	IL10, TNF, INS	25	68	19734	34.8247	0.861093	0.0492729	0.0439689
GOTERM_BP_DIRECT	GO:0050731~positive regulation of peptidyl-tyrosine phosphorylation	3	11.5385	0.00464984	IL6, KITLG, IL5	25	84	19734	28.1914	0.949587	0.0723913	0.0645988
GOTERM_BP_DIRECT	GO:0060763~mammary duct terminal end bud growth	2	7.69231	0.0048562	CCL11, CSF1	25	4	19734	394.68	0.955861	0.0723913	0.0645988
GOTERM_BP_DIRECT	GO:0045191~regulation of isotype switching	2	7.69231	0.0048562	IL10, IL4	25	4	19734	394.68	0.955861	0.0723913	0.0645988
GOTERM_BP_DIRECT	GO:0030183~B cell differentiation	3	11.5385	0.00531844	IL10, IL4, VCAM1	25	90	19734	26.312	0.967229	0.0774801	0.0691398
GOTERM_BP_DIRECT	GO:0051091~positive regulation of DNA-binding transcription factor activity	3	11.5385	0.00578732	IL10, IL6, TNF	25	94	19734	25.1923	0.975777	0.0810159	0.072295
GOTERM_BP_DIRECT	GO:0050829~defense response to Gram-negative bacterium	3	11.5385	0.00590741	SELP, IL6, RNASE3	25	95	19734	24.9272	0.977582	0.0810159	0.072295
GOTERM_BP_DIRECT	GO:0071677~positive regulation of mononuclear cell migration	2	7.69231	0.00606672	IL4, TNF	25	5	19734	315.744	0.97977	0.0810159	0.072295
GOTERM_BP_DIRECT	GO:0022614~membrane to membrane docking	2	7.69231	0.00606672	VCAM1, ICAM1	25	5	19734	315.744	0.97977	0.0810159	0.072295
GOTERM_BP_DIRECT	GO:0032755~positive regulation of interleukin-6 production	3	11.5385	0.00690898	IL6, TNF, TLR3	25	103	19734	22.9911	0.988251	0.0885731	0.0790387
GOTERM_BP_DIRECT	GO:0071346~cellular response to type II interferon	3	11.5385	0.00690898	CCL11, TNF, TLR3	25	103	19734	22.9911	0.988251	0.0885731	0.0790387
GOTERM_BP_DIRECT	GO:0061844~antimicrobial humoral immune response mediated by antimicrobial peptide	3	11.5385	0.00770726	CCL11, CXCL8, RNASE3	25	109	19734	21.7255	0.992984	0.0968697	0.0864423
GOTERM_BP_DIRECT	GO:0002719~negative regulation of cytokine production involved in immune response	2	7.69231	0.00848351	IL10, TNF	25	7	19734	225.531	0.995751	0.102602	0.0915579
GOTERM_BP_DIRECT	GO:0010573~vascular endothelial growth factor production	2	7.69231	0.00848351	IL6, TNF	25	7	19734	225.531	0.995751	0.102602	0.0915579
GOTERM_BP_DIRECT	GO:0006935~chemotaxis	3	11.5385	0.0094225	CCL11, CXCL8, RNASE3	25	121	19734	19.5709	0.997685	0.107089	0.0955615
GOTERM_BP_DIRECT	GO:0019722~calcium-mediated signaling	3	11.5385	0.00957247	CXCL8, SELE, TNF	25	122	19734	19.4105	0.997899	0.107089	0.0955615
GOTERM_BP_DIRECT	GO:0002674~negative regulation of acute inflammatory response	2	7.69231	0.0096898	IL4, INS	25	8	19734	197.34	0.998053	0.107089	0.0955615
GOTERM_BP_DIRECT	GO:0097527~necroptotic signaling pathway	2	7.69231	0.0096898	TNF, TLR3	25	8	19734	197.34	0.998053	0.107089	0.0955615
GOTERM_BP_DIRECT	GO:0042092~type 2 immune response	2	7.69231	0.0096898	IL10, IL4	25	8	19734	197.34	0.998053	0.107089	0.0955615
GOTERM_BP_DIRECT	GO:2000553~positive regulation of T-helper 2 cell cytokine production	2	7.69231	0.0108947	IL4, IL6	25	9	19734	175.413	0.999108	0.111616	0.0996008
GOTERM_BP_DIRECT	GO:0009651~response to salt stress	2	7.69231	0.0108947	EPO, TNF	25	9	19734	175.413	0.999108	0.111616	0.0996008
GOTERM_BP_DIRECT	GO:0002237~response to molecule of bacterial origin	2	7.69231	0.0108947	IL10, CXCL8	25	9	19734	175.413	0.999108	0.111616	0.0996008
GOTERM_BP_DIRECT	GO:0002544~chronic inflammatory response	2	7.69231	0.0108947	CCL11, VCAM1	25	9	19734	175.413	0.999108	0.111616	0.0996008
GOTERM_BP_DIRECT	GO:0050830~defense response to Gram-positive bacterium	3	11.5385	0.01097	IL6, RNASE3, TNF	25	131	19734	18.0769	0.99915	0.111616	0.0996008
GOTERM_BP_DIRECT	GO:0071356~cellular response to tumor necrosis factor	3	11.5385	0.0117832	CCL11, VCAM1, CXCL8	25	136	19734	17.4124	0.999498	0.118016	0.105312
GOTERM_BP_DIRECT	GO:0010888~negative regulation of lipid storage	2	7.69231	0.0120982	IL6, TNF	25	10	19734	157.872	0.999591	0.119306	0.106464
GOTERM_BP_DIRECT	GO:0072577~endothelial cell apoptotic process	2	7.69231	0.0133002	IL10, TNF	25	11	19734	143.52	0.999813	0.127245	0.113548
GOTERM_BP_DIRECT	GO:0150078~positive regulation of neuroinflammatory response	2	7.69231	0.0133002	IL6, TNF	25	11	19734	143.52	0.999813	0.127245	0.113548
GOTERM_BP_DIRECT	GO:0060444~branching involved in mammary gland duct morphogenesis	2	7.69231	0.0145009	CCL11, CSF1	25	12	19734	131.56	0.999914	0.136692	0.121978
GOTERM_BP_DIRECT	GO:0097028~dendritic cell differentiation	2	7.69231	0.0157002	IL4, CSF2	25	13	19734	121.44	0.999961	0.141744	0.126486
GOTERM_BP_DIRECT	GO:0034138~toll-like receptor 3 signaling pathway	2	7.69231	0.0157002	TNF, TLR3	25	13	19734	121.44	0.999961	0.141744	0.126486
GOTERM_BP_DIRECT	GO:1903238~positive regulation of leukocyte tethering or rolling	2	7.69231	0.0157002	SELP, SELE	25	13	19734	121.44	0.999961	0.141744	0.126486
GOTERM_BP_DIRECT	GO:0045766~positive regulation of angiogenesis	3	11.5385	0.016613	CCL11, CXCL8, TLR3	25	163	19734	14.5281	0.999978	0.144422	0.128876
GOTERM_BP_DIRECT	GO:0045348~positive regulation of MHC class II biosynthetic process	2	7.69231	0.016898	IL10, IL4	25	14	19734	112.766	0.999982	0.144422	0.128876
GOTERM_BP_DIRECT	GO:0002523~leukocyte migration involved in inflammatory response	2	7.69231	0.016898	SELE, TNF	25	14	19734	112.766	0.999982	0.144422	0.128876
GOTERM_BP_DIRECT	GO:1904996~positive regulation of leukocyte adhesion to vascular endothelial cell	2	7.69231	0.016898	IL6, TNF	25	14	19734	112.766	0.999982	0.144422	0.128876
GOTERM_BP_DIRECT	GO:0034116~positive regulation of heterotypic cell-cell adhesion	2	7.69231	0.0180945	IL10, TNF	25	15	19734	105.248	0.999992	0.152613	0.136185
GOTERM_BP_DIRECT	GO:0048566~embryonic digestive tract development	2	7.69231	0.0192896	CXCL8, TNF	25	16	19734	98.67	0.999996	0.160579	0.143294
GOTERM_BP_DIRECT	GO:0050708~regulation of protein secretion	2	7.69231	0.0204833	TNF, INS	25	17	19734	92.8659	0.999998	0.16833	0.150211
GOTERM_BP_DIRECT	GO:0030224~monocyte differentiation	2	7.69231	0.0216756	CSF2, CSF1	25	18	19734	87.7067	0.999999	0.173988	0.155259
GOTERM_BP_DIRECT	GO:0043410~positive regulation of MAPK cascade	3	11.5385	0.0217145	IL6, TNF, INS	25	188	19734	12.5962	0.999999	0.173988	0.155259
GOTERM_BP_DIRECT	GO:0051897~positive regulation of phosphatidylinositol 3-kinase/protein kinase B signal transduction	3	11.5385	0.0225844	SELP, TNF, INS	25	192	19734	12.3338	1	0.178723	0.159485
GOTERM_BP_DIRECT	GO:0050995~negative regulation of lipid catabolic process	2	7.69231	0.0228665	TNF, INS	25	19	19734	83.0905	1	0.178749	0.159507
GOTERM_BP_DIRECT	GO:0043011~myeloid dendritic cell differentiation	2	7.69231	0.024056	IL4, CSF2	25	20	19734	78.936	1	0.18357	0.16381
GOTERM_BP_DIRECT	GO:0010744~positive regulation of macrophage derived foam cell differentiation	2	7.69231	0.024056	CSF2, CSF1	25	20	19734	78.936	1	0.18357	0.16381
GOTERM_BP_DIRECT	GO:0060252~positive regulation of glial cell proliferation	2	7.69231	0.0252441	IL6, TNF	25	21	19734	75.1771	1	0.19037	0.169878
GOTERM_BP_DIRECT	GO:0098609~cell-cell adhesion	3	11.5385	0.0278602	SELP, VCAM1, ICAM1	25	215	19734	11.0143	1	0.207656	0.185303
GOTERM_BP_DIRECT	GO:0045861~negative regulation of proteolysis	2	7.69231	0.0288001	PLAT, INS	25	24	19734	65.78	1	0.212194	0.189353
GOTERM_BP_DIRECT	GO:0050807~regulation of synapse organization	2	7.69231	0.0299827	IL10, TNF	25	25	19734	63.1488	1	0.218397	0.194888
GOTERM_BP_DIRECT	GO:0051247~positive regulation of protein metabolic process	2	7.69231	0.0311639	CSF1, INS	25	26	19734	60.72	1	0.22445	0.20029
GOTERM_BP_DIRECT	GO:0045672~positive regulation of osteoclast differentiation	2	7.69231	0.0346993	CSF1, TNF	25	29	19734	54.4386	1	0.247136	0.220533
GOTERM_BP_DIRECT	GO:0045840~positive regulation of mitotic nuclear division	2	7.69231	0.0370493	TNF, INS	25	31	19734	50.9265	1	0.258137	0.23035
GOTERM_BP_DIRECT	GO:0045930~negative regulation of mitotic cell cycle	2	7.69231	0.0370493	IL10, TNF	25	31	19734	50.9265	1	0.258137	0.23035
GOTERM_BP_DIRECT	GO:0008015~blood circulation	2	7.69231	0.0382223	EPO, F5	25	32	19734	49.335	1	0.263446	0.235088
GOTERM_BP_DIRECT	GO:0030225~macrophage differentiation	2	7.69231	0.0393939	CSF2, CSF1	25	33	19734	47.84	1	0.265805	0.237193
GOTERM_BP_DIRECT	GO:0045671~negative regulation of osteoclast differentiation	2	7.69231	0.0393939	IL4, TLR3	25	33	19734	47.84	1	0.265805	0.237193
GOTERM_BP_DIRECT	GO:0048873~homeostasis of number of cells within a tissue	2	7.69231	0.0405641	CSF1, IL7	25	34	19734	46.4329	1	0.27085	0.241694
GOTERM_BP_DIRECT	GO:0097192~extrinsic apoptotic signaling pathway in absence of ligand	2	7.69231	0.0429004	IL4, KITLG	25	36	19734	43.8533	1	0.283497	0.25298
GOTERM_BP_DIRECT	GO:0070555~response to interleukin-1	2	7.69231	0.0440666	EPO, SELE	25	37	19734	42.6681	1	0.288231	0.257205
GOTERM_BP_DIRECT	GO:0045582~positive regulation of T cell differentiation	2	7.69231	0.0452313	IL4, IL7	25	38	19734	41.5453	1	0.289933	0.258723
GOTERM_BP_DIRECT	GO:0002227~innate immune response in mucosa	2	7.69231	0.0452313	IL4, RNASE3	25	38	19734	41.5453	1	0.289933	0.258723
GOTERM_BP_DIRECT	GO:0032733~positive regulation of interleukin-10 production	2	7.69231	0.0498768	IL4, IL6	25	42	19734	37.5886	1	0.316545	0.282471

## Sheet: Levocetirizine-CC
GO-CC functional item results for 26 targets of Levocetirizine's effects on pruritus
Category	Term	Count	%	PValue	Genes	List Total	Pop Hits	Pop Total	Fold Enrichment	Bonferroni	Benjamini	FDR
GOTERM_CC_DIRECT	GO:0005615~extracellular space	22	84.6154	7.70797e-19	IL10, CCL11, VCAM1, CXCL8, CSF2, CSF1, EPO, PLAT, RNASE3, SELE, TNF, F5, INS, ICAM1, SELP, IL4, IL6, KITLG, IL5, IL7, ALB, TLR3	25	2033	20887	9.0411	5.16434e-17	5.16434e-17	4.9331e-17
GOTERM_CC_DIRECT	GO:0005576~extracellular region	17	65.3846	3.4861e-11	IL10, CCL11, CXCL8, CSF2, CSF1, EPO, PLAT, RNASE3, TNF, F5, INS, IL4, IL6, KITLG, IL5, IL7, ALB	25	2101	20887	6.76019	2.33569e-09	1.16784e-09	1.11555e-09
GOTERM_CC_DIRECT	GO:0009897~external side of plasma membrane	6	23.0769	0.000109941	SELP, VCAM1, SELE, TNF, ICAM1, SLC22A11	25	429	20887	11.685	0.00733937	0.00245534	0.0023454
GOTERM_CC_DIRECT	GO:0005788~endoplasmic reticulum lumen	5	19.2308	0.000404874	IL6, CSF1, ALB, F5, INS	25	311	20887	13.4322	0.0267673	0.00678163	0.00647798
GOTERM_CC_DIRECT	GO:0009986~cell surface	5	19.2308	0.00624438	VCAM1, EPO, PLAT, TNF, ICAM1	25	657	20887	6.3583	0.342746	0.0836746	0.079928
GOTERM_CC_DIRECT	GO:0045121~membrane raft	3	11.5385	0.0242254	SELE, TNF, ICAM1	25	211	20887	11.8789	0.806617	0.270517	0.258404
GOTERM_CC_DIRECT	GO:0005886~plasma membrane	12	46.1538	0.034689	SELP, HRH1, KITLG, VCAM1, CSF2, CSF1, SELE, TNF, TLR3, ICAM1, F5, SLC22A11	25	5592	20887	1.79288	0.906091	0.332024	0.317157

## Sheet: Levocetirizine-MF
GO-MF functional item results for 26 targets of Levocetirizine's effects on pruritus
Category	Term	Count	%	PValue	Genes	List Total	Pop Hits	Pop Total	Fold Enrichment	Bonferroni	Benjamini	FDR
GOTERM_MF_DIRECT	GO:0005125~cytokine activity	10	38.4615	1.04381e-12	IL10, IL4, IL6, KITLG, CSF2, IL5, CSF1, IL7, EPO, TNF	25	195	19304	39.5979	1.02296e-10	1.02293e-10	1.02293e-10
GOTERM_MF_DIRECT	GO:0008083~growth factor activity	8	30.7692	8.98393e-10	IL10, IL4, IL6, KITLG, CSF2, IL5, CSF1, IL7	25	165	19304	37.4381	8.80425e-08	4.40212e-08	4.40212e-08
GOTERM_MF_DIRECT	GO:0070492~oligosaccharide binding	2	7.69231	0.0148218	SELP, SELE	25	12	19304	128.693	0.768554	0.336945	0.336945
GOTERM_MF_DIRECT	GO:0005178~integrin binding	3	11.5385	0.0171159	SELP, VCAM1, ICAM1	25	162	19304	14.2993	0.815827	0.336945	0.336945
GOTERM_MF_DIRECT	GO:0005515~protein binding	22	84.6154	0.0171911	IL10, CCL11, CXCL8, CSF2, CSF1, EPO, PLAT, CYP3A4, SELE, TNF, F5, INS, ICAM1, SELP, IL4, IL6, KITLG, IL5, IL7, ALB, TLR3, SLC22A11	25	12754	19304	1.33194	0.817203	0.336945	0.336945
GOTERM_MF_DIRECT	GO:0004888~transmembrane signaling receptor activity	3	11.5385	0.0212948	SELE, TLR3, ICAM1	25	182	19304	12.7279	0.878692	0.347814	0.347814
GOTERM_MF_DIRECT	GO:0033691~sialic acid binding	2	7.69231	0.0282233	SELP, SELE	25	23	19304	67.1443	0.939533	0.386423	0.386423
GOTERM_MF_DIRECT	GO:0038023~signaling receptor activity	3	11.5385	0.0315447	TLR3, ICAM1, F5	25	225	19304	10.2955	0.956769	0.386423	0.386423
GOTERM_MF_DIRECT	GO:0019825~oxygen binding	2	7.69231	0.0450272	ALB, CYP3A4	25	37	19304	41.7384	0.989057	0.476198	0.476198
GOTERM_MF_DIRECT	GO:0001530~lipopolysaccharide binding	2	7.69231	0.0485917	SELP, RNASE3	25	40	19304	38.608	0.992415	0.476198	0.476198

## Sheet: Levocetirizine-KEGG
KEGG enrichment analysis results for 26 target sites of Levocetirizine in relieving pruritus
Category	Term	Count	%	PValue	Genes	List Total	Pop Hits	Pop Total	Fold Enrichment	Bonferroni	Benjamini	FDR
KEGG_PATHWAY	hsa05144:Malaria	8	30.7692	2.73885e-11	IL10, SELP, IL6, VCAM1, CXCL8, SELE, TNF, ICAM1	24	50	8840	58.9333	3.53312e-09	3.53312e-09	2.46497e-09
KEGG_PATHWAY	hsa04640:Hematopoietic cell lineage	9	34.6154	7.93098e-11	IL4, IL6, KITLG, CSF2, IL5, CSF1, IL7, EPO, TNF	24	99	8840	33.4848	1.0231e-08	5.11548e-09	3.56894e-09
KEGG_PATHWAY	hsa04060:Cytokine-cytokine receptor interaction	11	42.3077	1.26543e-09	IL10, IL4, IL6, CCL11, CXCL8, CSF2, IL5, CSF1, IL7, EPO, TNF	24	298	8840	13.5962	1.6324e-07	5.44134e-08	3.79629e-08
KEGG_PATHWAY	hsa05310:Asthma	6	23.0769	1.21732e-08	IL10, IL4, CCL11, IL5, RNASE3, TNF	24	31	8840	71.2903	1.57035e-06	3.92587e-07	2.73898e-07
KEGG_PATHWAY	hsa05143:African trypanosomiasis	6	23.0769	3.09125e-08	IL10, IL6, VCAM1, SELE, TNF, ICAM1	24	37	8840	59.7297	3.98771e-06	7.97544e-07	5.56426e-07
KEGG_PATHWAY	hsa04657:IL-17 signaling pathway	7	26.9231	1.14428e-07	IL4, IL6, CCL11, CXCL8, CSF2, IL5, TNF	24	95	8840	27.1404	1.47612e-05	2.46021e-06	1.71643e-06
KEGG_PATHWAY	hsa04668:TNF signaling pathway	7	26.9231	4.39021e-07	IL6, VCAM1, CSF2, CSF1, SELE, TNF, ICAM1	24	119	8840	21.6667	5.66321e-05	8.09053e-06	5.64456e-06
KEGG_PATHWAY	hsa04630:JAK-STAT signaling pathway	7	26.9231	3.32675e-06	IL10, IL4, IL6, CSF2, IL5, IL7, EPO	24	168	8840	15.3472	0.00042906	5.06308e-05	3.53238e-05
KEGG_PATHWAY	hsa05323:Rheumatoid arthritis	6	23.0769	3.53238e-06	IL6, CXCL8, CSF2, CSF1, TNF, ICAM1	24	94	8840	23.5106	0.000455574	5.06308e-05	3.53238e-05
KEGG_PATHWAY	hsa04061:Viral protein interaction with cytokine and cytokine receptor	6	23.0769	4.79559e-06	IL10, IL6, CCL11, CXCL8, CSF1, TNF	24	100	8840	22.1	0.000618441	5.90674e-05	4.12098e-05
KEGG_PATHWAY	hsa04933:AGE-RAGE signaling pathway in diabetic complications	6	23.0769	5.03676e-06	IL6, VCAM1, CXCL8, SELE, TNF, ICAM1	24	101	8840	21.8812	0.000649532	5.90674e-05	4.12098e-05
KEGG_PATHWAY	hsa05417:Lipid and atherosclerosis	7	26.9231	1.41532e-05	SELP, IL6, VCAM1, CXCL8, SELE, TNF, ICAM1	24	216	8840	11.9367	0.00182411	0.000152147	0.000106149
KEGG_PATHWAY	hsa05321:Inflammatory bowel disease	5	19.2308	2.12255e-05	IL10, IL4, IL6, IL5, TNF	24	65	8840	28.3333	0.00273438	0.000210623	0.000146946
KEGG_PATHWAY	hsa05330:Allograft rejection	4	15.3846	0.000122316	IL10, IL4, IL5, TNF	24	38	8840	38.7719	0.0156559	0.00111643	0.000778901
KEGG_PATHWAY	hsa05146:Amoebiasis	5	19.2308	0.000129817	IL10, IL6, CXCL8, CSF2, TNF	24	103	8840	17.8803	0.016608	0.00111643	0.000778901
KEGG_PATHWAY	hsa04660:T cell receptor signaling pathway	5	19.2308	0.000249579	IL10, IL4, CSF2, IL5, TNF	24	122	8840	15.0956	0.0316868	0.00187906	0.00131097
KEGG_PATHWAY	hsa04151:PI3K-Akt signaling pathway	7	26.9231	0.000252449	IL4, IL6, KITLG, CSF1, IL7, EPO, INS	24	362	8840	7.12247	0.0320453	0.00187906	0.00131097
KEGG_PATHWAY	hsa04672:Intestinal immune network for IgA production	4	15.3846	0.000262195	IL10, IL4, IL6, IL5	24	49	8840	30.068	0.0332618	0.00187906	0.00131097
KEGG_PATHWAY	hsa05171:Coronavirus disease - COVID-19	6	23.0769	0.000306794	SELP, IL6, CXCL8, CSF2, TNF, TLR3	24	238	8840	9.28571	0.0388093	0.00208297	0.00145323
KEGG_PATHWAY	hsa05418:Fluid shear stress and atherosclerosis	5	19.2308	0.000433844	VCAM1, PLAT, SELE, TNF, ICAM1	24	141	8840	13.0615	0.05444	0.00279829	0.0019523
KEGG_PATHWAY	hsa04664:Fc epsilon RI signaling pathway	4	15.3846	0.000720752	IL4, CSF2, IL5, TNF	24	69	8840	21.3527	0.0888161	0.00442748	0.00308894
KEGG_PATHWAY	hsa05164:Influenza A	5	19.2308	0.00091771	IL6, CXCL8, TNF, TLR3, ICAM1	24	172	8840	10.7074	0.111694	0.00538112	0.00375427
KEGG_PATHWAY	hsa05133:Pertussis	4	15.3846	0.00103068	IL10, IL6, CXCL8, TNF	24	78	8840	18.8889	0.124558	0.00578077	0.00403309
KEGG_PATHWAY	hsa05167:Kaposi sarcoma-associated herpesvirus infection	5	19.2308	0.00149104	IL6, CXCL8, CSF2, TLR3, ICAM1	24	196	8840	9.39626	0.175096	0.00801435	0.00559141
KEGG_PATHWAY	hsa05200:Pathways in cancer	7	26.9231	0.00195053	IL4, IL6, KITLG, CXCL8, IL5, IL7, EPO	24	533	8840	4.8374	0.22265	0.0100648	0.00702192
KEGG_PATHWAY	hsa05142:Chagas disease	4	15.3846	0.00229658	IL10, IL6, CXCL8, TNF	24	103	8840	14.3042	0.256658	0.0113945	0.00794968
KEGG_PATHWAY	hsa04064:NF-kappa B signaling pathway	4	15.3846	0.00242611	VCAM1, CXCL8, TNF, ICAM1	24	105	8840	14.0317	0.269005	0.0115914	0.00808703
KEGG_PATHWAY	hsa04620:Toll-like receptor signaling pathway	4	15.3846	0.00269862	IL6, CXCL8, TNF, TLR3	24	109	8840	13.5168	0.294319	0.0124329	0.00867413
KEGG_PATHWAY	hsa05135:Yersinia infection	4	15.3846	0.0052447	IL10, IL6, CXCL8, TNF	24	138	8840	10.6763	0.492545	0.0233299	0.0162767
KEGG_PATHWAY	hsa04514:Cell adhesion molecules	4	15.3846	0.00749855	SELP, VCAM1, SELE, ICAM1	24	157	8840	9.38429	0.62128	0.0312037	0.02177
KEGG_PATHWAY	hsa04932:Non-alcoholic fatty liver disease	4	15.3846	0.00749855	IL6, CXCL8, TNF, INS	24	157	8840	9.38429	0.62128	0.0312037	0.02177
KEGG_PATHWAY	hsa05320:Autoimmune thyroid disease	3	11.5385	0.00823251	IL10, IL4, IL5	24	53	8840	20.8491	0.655751	0.0324952	0.0226711
KEGG_PATHWAY	hsa05161:Hepatitis B	4	15.3846	0.00831272	IL6, CXCL8, TNF, TLR3	24	163	8840	9.03885	0.659324	0.0324952	0.0226711
KEGG_PATHWAY	hsa05134:Legionellosis	3	11.5385	0.00915696	IL6, CXCL8, TNF	24	56	8840	19.7321	0.69477	0.0347426	0.024239
KEGG_PATHWAY	hsa05202:Transcriptional misregulation in cancer	4	15.3846	0.0131549	IL6, CXCL8, CSF2, PLAT	24	193	8840	7.63385	0.818816	0.0484853	0.0338269
KEGG_PATHWAY	hsa05140:Leishmaniasis	3	11.5385	0.0168328	IL10, IL4, TNF	24	77	8840	14.3506	0.888073	0.0603174	0.0420819
KEGG_PATHWAY	hsa05166:Human T-cell leukemia virus 1 infection	4	15.3846	0.0193309	IL6, CSF2, TNF, ICAM1	24	223	8840	6.60688	0.919388	0.0673971	0.0470212
KEGG_PATHWAY	hsa05150:Staphylococcus aureus infection	3	11.5385	0.0274671	IL10, SELP, ICAM1	24	100	8840	11.05	0.97248	0.0932436	0.0650537
KEGG_PATHWAY	hsa04625:C-type lectin receptor signaling pathway	3	11.5385	0.0300607	IL10, IL6, TNF	24	105	8840	10.5238	0.980499	0.0994315	0.0693708
KEGG_PATHWAY	hsa04066:HIF-1 signaling pathway	3	11.5385	0.0322038	IL6, EPO, INS	24	109	8840	10.1376	0.98534	0.101324	0.0706913
KEGG_PATHWAY	hsa04931:Insulin resistance	3	11.5385	0.0322038	IL6, TNF, INS	24	109	8840	10.1376	0.98534	0.101324	0.0706913
KEGG_PATHWAY	hsa04010:MAPK signaling pathway	4	15.3846	0.041485	KITLG, CSF1, TNF, INS	24	300	8840	4.91111	0.995771	0.127418	0.0888964
KEGG_PATHWAY	hsa04650:Natural killer cell mediated cytotoxicity	3	11.5385	0.0443953	CSF2, TNF, ICAM1	24	130	8840	8.5	0.997143	0.133186	0.0929203
KEGG_PATHWAY	hsa04068:FoxO signaling pathway	3	11.5385	0.0456345	IL10, IL6, INS	24	132	8840	8.37121	0.997583	0.133792	0.0933433
