# Supplementary material for: Elucidating the Multi-Target Anti-Pruritic Mechanism of Polygonatum odoratum via Integrated Network Pharmacology, Molecular Simulations, and GEO Dataset Validation
Source: Curr Issues Mol Biol. 2026 Apr 1;48(4):369. doi: 10.3390/cimb48040369 (PMC13115042; doi:10.3390/cimb48040369)
Supplement: Supplementary file 1 [file cimb-48-00369-s001.zip › Supplementary Table S7. GeneMANIA analysis and GMFA-ED corresponding GO functional terms and KEGG enrichment analysis results.xlsx]

## Sheet: GeneMANIA
HSP90AB1		ESR1		AKT2		RPS6KB1		EGFR		EP300		FOS		JUN		HSP90AA1
				Newly-identified functionally associated genes of the top 10 hub targets
TTC4		PGR		AKT1		EEF2K		PIK3CA		CITED2		JUN		FOS		ERBB4
SUGT1		POLR2A		MTCP1		COASY		ANXA2		STAT5A		IGFBP7		ATF3		ERBB2
AURKB		POLR2I		TCL1A		RPTOR		EGF		KAT2B		JUNB		MAPK8		AHSA1
NLRP3		POLR2K		TCL1B		RICTOR		EPS8		CREBBP		KDM6B		IGFBP7		CDC73
CFL1		POLR2H		TBC1D4		KIT		LRIG1		SNIP1		JUND		MAPK9		AURKB
FANCA		POLR2C		CLIP3		ABL1		ERRFI1		TRERF1		ATF4		ATF4		ITGB1BP2
AHSA1		POLR2D		SH3RF1		CREM		PLCG2		APEX1		ELK1		CREB5		PTGES3
NOS3		POLR2F		PIK3CD		MXD1		TGFA		ASCL1		FOSL2		KDM6B		FKBP5
HSP90AA1		POLR2L		APPL1		EIF3B		SHC1		RORA		FOSB		ATF2		FKBP4
IKBKE		POLR2E		TTC3		POLDIP3		CDH1		TAF15		DUSP1		SENP2		HSP90AB1
		GeneMANIA was used to obtain the functionally associated gene-gene network of each hub target, on the basis of three significant parameters: co-expression, genetic interaction, and physical interaction

## Sheet: GMFA-ED
Top 10 Hub targets	+	GMFA obtained targets	=	GMFA-ED		GMFA-ED
10		100		110		91
HSP90AA1		TTC4		TTC4	Duplicates removed	TTC4
JUN		SUGT1		SUGT1		SUGT1
FOS		AURKB		AURKB		AURKB
EP300		NLRP3		NLRP3		NLRP3
EGFR		CFL1		CFL1		CFL1
RPS6KB1		FANCA		FANCA		FANCA
AKT2		AHSA1		AHSA1		AHSA1
ESR1		NOS3		NOS3		NOS3
HSP90AB1		HSP90AA1		HSP90AA1		HSP90AA1
SRC		IKBKE		IKBKE		IKBKE
		PGR		PGR		PGR
		POLR2A		POLR2A		POLR2A
		POLR2I		POLR2I		POLR2I
		POLR2K		POLR2K		POLR2K
		POLR2H		POLR2H		POLR2H
		POLR2C		POLR2C		POLR2C
		POLR2D		POLR2D		POLR2D
		POLR2F		POLR2F		POLR2F
		POLR2L		POLR2L		POLR2L
		POLR2E		POLR2E		POLR2E
		AKT1		AKT1		AKT1
		MTCP1		MTCP1		MTCP1
		TCL1A		TCL1A		TCL1A
		TCL1B		TCL1B		TCL1B
		TBC1D4		TBC1D4		TBC1D4
		CLIP3		CLIP3		CLIP3
		SH3RF1		SH3RF1		SH3RF1
		PIK3CD		PIK3CD		PIK3CD
		APPL1		APPL1		APPL1
		TTC3		TTC3		TTC3
		EEF2K		EEF2K		EEF2K
		COASY		COASY		COASY
		RPTOR		RPTOR		RPTOR
		RICTOR		RICTOR		RICTOR
		KIT		KIT		KIT
		ABL1		ABL1		ABL1
		CREM		CREM		CREM
		MXD1		MXD1		MXD1
		EIF3B		EIF3B		EIF3B
		POLDIP3		POLDIP3		POLDIP3
		PIK3CA		PIK3CA		PIK3CA
		ANXA2		ANXA2		ANXA2
		EGF		EGF		EGF
		EPS8		EPS8		EPS8
		LRIG1		LRIG1		LRIG1
		ERRFI1		ERRFI1		ERRFI1
		PLCG2		PLCG2		PLCG2
		TGFA		TGFA		TGFA
		SHC1		SHC1		SHC1
		CDH1		CDH1		CDH1
		CITED2		CITED2		CITED2
		STAT5A		STAT5A		STAT5A
		KAT2B		KAT2B		KAT2B
		CREBBP		CREBBP		CREBBP
		SNIP1		SNIP1		SNIP1
		TRERF1		TRERF1		TRERF1
		APEX1		APEX1		APEX1
		ASCL1		ASCL1		ASCL1
		RORA		RORA		RORA
		TAF15		TAF15		TAF15
		JUN		JUN		JUN
		IGFBP7		IGFBP7		IGFBP7
		JUNB		JUNB		JUNB
		KDM6B		KDM6B		KDM6B
		JUND		JUND		JUND
		ATF4		ATF4		ATF4
		ELK1		ELK1		ELK1
		FOSL2		FOSL2		FOSL2
		FOSB		FOSB		FOSB
		DUSP1		DUSP1		DUSP1
		FOS		FOS		FOS
		ATF3		ATF3		ATF3
		MAPK8		MAPK8		MAPK8
		IGFBP7		IGFBP7		MAPK9
		MAPK9		MAPK9		CREB5
		ATF4		ATF4		ATF2
		CREB5		CREB5		SENP2
		KDM6B		KDM6B		ERBB4
		ATF2		ATF2		ERBB2
		SENP2		SENP2		CDC73
		ERBB4		ERBB4		ITGB1BP2
		ERBB2		ERBB2		PTGES3
		AHSA1		AHSA1		FKBP5
		CDC73		CDC73		FKBP4
		AURKB		AURKB		HSP90AB1
		ITGB1BP2		ITGB1BP2		EP300
		PTGES3		PTGES3		EGFR
		FKBP5		FKBP5		RPS6KB1
		FKBP4		FKBP4		AKT2
		HSP90AB1		HSP90AB1		ESR1
				HSP90AA1		SRC
				JUN
				FOS
				EP300
				EGFR
				RPS6KB1
				AKT2
				ESR1
				HSP90AB1
				SRC

## Sheet: KEGG-GMFA-ED
GMFA-ED corresponds to KEGG functional enrichment results
Category	Term	Count	%	PValue	Genes	List Total	Pop Hits	Pop Total	Fold Enrichment	Bonferroni	Benjamini	FDR
KEGG_PATHWAY	hsa04012:ErbB signaling pathway	19	20.8791	3.50094e-21	STAT5A, JUN, SHC1, SRC, EGF, PIK3CD, TGFA, ELK1, EGFR, MAPK9, MAPK8, PIK3CA, RPS6KB1, ERBB4, AKT2, ERBB2, PLCG2, ABL1, AKT1	72	86	8534	26.1864	6.75682e-19	6.75682e-19	2.34563e-19
KEGG_PATHWAY	hsa04915:Estrogen signaling pathway	20	21.978	1.2326e-18	ATF2, JUN, HSP90AA1, HSP90AB1, SHC1, NOS3, SRC, PIK3CD, TGFA, FOS, ESR1, EGFR, PIK3CA, AKT2, AKT1, PGR, FKBP4, FKBP5, CREB5, ATF4	72	139	8534	17.0544	2.37891e-16	1.18945e-16	4.1292e-17
KEGG_PATHWAY	hsa05207:Chemical carcinogenesis - receptor activation	20	21.978	5.20593e-15	STAT5A, ATF2, JUN, HSP90AA1, HSP90AB1, SRC, EGF, PTGES3, PIK3CD, FOS, ESR1, EGFR, PIK3CA, RPS6KB1, AKT2, AKT1, PGR, IKBKE, CREB5, ATF4	72	215	8534	11.0258	1.00708e-12	3.34915e-13	1.16266e-13
KEGG_PATHWAY	hsa04935:Growth hormone synthesis, secretion and action	16	17.5824	4.14067e-14	STAT5A, ATF2, CREBBP, SHC1, PIK3CD, FOS, MAPK9, MAPK8, PIK3CA, AKT2, PLCG2, AKT1, EP300, JUNB, CREB5, ATF4	72	122	8534	15.5446	7.99238e-12	1.99787e-12	6.93562e-13
KEGG_PATHWAY	hsa05161:Hepatitis B	17	18.6813	1.93175e-13	STAT5A, ATF2, CREBBP, JUN, SRC, PIK3CD, FOS, ELK1, MAPK9, MAPK8, PIK3CA, AKT2, AKT1, EP300, IKBKE, CREB5, ATF4	72	163	8534	12.3618	3.72835e-11	7.45657e-12	2.58855e-12
KEGG_PATHWAY	hsa05215:Prostate cancer	14	15.3846	8.9729e-13	CREBBP, HSP90AA1, HSP90AB1, EGF, PIK3CD, TGFA, EGFR, PIK3CA, AKT2, ERBB2, AKT1, EP300, CREB5, ATF4	72	98	8534	16.9325	1.73175e-10	2.83006e-11	9.82455e-12
KEGG_PATHWAY	hsa01522:Endocrine resistance	14	15.3846	1.02645e-12	JUN, SHC1, SRC, PIK3CD, FOS, ESR1, EGFR, MAPK9, MAPK8, PIK3CA, RPS6KB1, AKT2, ERBB2, AKT1	72	99	8534	16.7615	1.98095e-10	2.83006e-11	9.82455e-12
KEGG_PATHWAY	hsa04926:Relaxin signaling pathway	15	16.4835	2.05618e-12	ATF2, JUN, SHC1, NOS3, SRC, PIK3CD, FOS, EGFR, MAPK9, MAPK8, PIK3CA, AKT2, AKT1, CREB5, ATF4	72	130	8534	13.6763	3.96834e-10	4.96053e-11	1.72205e-11
KEGG_PATHWAY	hsa05200:Pathways in cancer	25	27.4725	2.49245e-12	HSP90AB1, PIK3CD, TGFA, ELK1, EGFR, MAPK9, MAPK8, CDH1, AKT2, ERBB2, PLCG2, ABL1, AKT1, EP300, APPL1, STAT5A, JUN, CREBBP, HSP90AA1, EGF, FOS, ESR1, PIK3CA, RPS6KB1, KIT	72	533	8534	5.55946	4.81043e-10	5.34492e-11	1.85549e-11
KEGG_PATHWAY	hsa05210:Colorectal cancer	13	14.2857	4.536e-12	JUN, EGF, PIK3CD, TGFA, FOS, EGFR, MAPK9, MAPK8, PIK3CA, RPS6KB1, AKT2, AKT1, APPL1	72	87	8534	17.711	8.75455e-10	8.75449e-11	3.03912e-11
KEGG_PATHWAY	hsa04151:PI3K-Akt signaling pathway	21	23.0769	6.56476e-12	ATF2, HSP90AA1, HSP90AB1, NOS3, EGF, PIK3CD, TGFA, EGFR, RPTOR, TCL1B, TCL1A, PIK3CA, RPS6KB1, ERBB4, AKT2, KIT, ERBB2, MTCP1, AKT1, CREB5, ATF4	72	362	8534	6.87592	1.267e-09	1.15182e-10	3.99854e-11
KEGG_PATHWAY	hsa01521:EGFR tyrosine kinase inhibitor resistance	12	13.1868	3.93969e-11	RPS6KB1, PIK3CA, SHC1, SRC, EGF, AKT2, ERBB2, PLCG2, PIK3CD, AKT1, TGFA, EGFR	72	80	8534	17.7792	7.60361e-09	6.33633e-10	2.19966e-10
KEGG_PATHWAY	hsa05224:Breast cancer	14	15.3846	1.85073e-10	JUN, SHC1, EGF, PIK3CD, FOS, ESR1, EGFR, PIK3CA, RPS6KB1, AKT2, KIT, ERBB2, AKT1, PGR	72	148	8534	11.2121	3.57191e-08	2.74762e-09	9.53837e-10
KEGG_PATHWAY	hsa03020:RNA polymerase	9	9.89011	2.34005e-10	POLR2A, POLR2C, POLR2D, POLR2E, POLR2F, POLR2H, POLR2I, POLR2K, POLR2L	72	34	8534	31.375	4.5163e-08	3.22593e-09	1.11988e-09
KEGG_PATHWAY	hsa04917:Prolactin signaling pathway	11	12.0879	2.54764e-10	STAT5A, MAPK9, MAPK8, PIK3CA, SHC1, SRC, AKT2, PIK3CD, AKT1, FOS, ESR1	72	71	8534	18.3635	4.91694e-08	3.27796e-09	1.13795e-09
KEGG_PATHWAY	hsa05166:Human T-cell leukemia virus 1 infection	16	17.5824	3.01193e-10	STAT5A, ATF2, CREBBP, JUN, PIK3CD, FOS, ELK1, MAPK9, KAT2B, MAPK8, PIK3CA, AKT2, AKT1, EP300, CREB5, ATF4	72	224	8534	8.46627	5.81302e-08	3.63314e-09	1.26124e-09
KEGG_PATHWAY	hsa05212:Pancreatic cancer	11	12.0879	5.81947e-10	MAPK9, MAPK8, RPS6KB1, PIK3CA, EGF, AKT2, ERBB2, PIK3CD, AKT1, TGFA, EGFR	72	77	8534	16.9325	1.12316e-07	6.60681e-09	2.29356e-09
KEGG_PATHWAY	hsa04066:HIF-1 signaling pathway	12	13.1868	1.31879e-09	CREBBP, RPS6KB1, PIK3CA, EGF, NOS3, AKT2, ERBB2, PLCG2, EP300, PIK3CD, AKT1, EGFR	72	110	8534	12.9303	2.54526e-07	1.41404e-08	4.90883e-09
KEGG_PATHWAY	hsa05418:Fluid shear stress and atherosclerosis	13	14.2857	1.43758e-09	JUN, HSP90AA1, HSP90AB1, NOS3, DUSP1, SRC, PIK3CD, FOS, MAPK9, MAPK8, PIK3CA, AKT2, AKT1	72	141	8534	10.9281	2.77453e-07	1.46028e-08	5.06936e-09
KEGG_PATHWAY	hsa04380:Osteoclast differentiation	13	14.2857	1.69209e-09	JUN, JUND, PIK3CD, FOS, FOSL2, MAPK9, MAPK8, PIK3CA, AKT2, PLCG2, AKT1, FOSB, JUNB	72	143	8534	10.7753	3.26573e-07	1.63287e-08	5.6685e-09
KEGG_PATHWAY	hsa05417:Lipid and atherosclerosis	15	16.4835	1.95647e-09	JUN, HSP90AA1, HSP90AB1, NOS3, SRC, PIK3CD, FOS, MAPK9, MAPK8, PIK3CA, AKT2, AKT1, NLRP3, IKBKE, ATF4	72	216	8534	8.2311	3.77599e-07	1.78631e-08	6.20117e-09
KEGG_PATHWAY	hsa04010:MAPK signaling pathway	17	18.6813	2.0362e-09	ATF2, JUN, JUND, DUSP1, EGF, TGFA, FOS, ELK1, EGFR, MAPK9, MAPK8, ERBB4, AKT2, KIT, ERBB2, AKT1, ATF4	72	300	8534	6.71657	3.92987e-07	1.78631e-08	6.20117e-09
KEGG_PATHWAY	hsa04668:TNF signaling pathway	12	13.1868	3.07548e-09	MAPK9, ATF2, JUN, MAPK8, PIK3CA, AKT2, PIK3CD, AKT1, FOS, JUNB, CREB5, ATF4	72	119	8534	11.9524	5.93567e-07	2.58073e-08	8.959e-09
KEGG_PATHWAY	hsa05231:Choline metabolism in cancer	11	12.0879	7.15517e-09	MAPK9, JUN, MAPK8, RPS6KB1, PIK3CA, EGF, AKT2, PIK3CD, AKT1, FOS, EGFR	72	99	8534	13.1698	1.38095e-06	5.56203e-08	1.93086e-08
KEGG_PATHWAY	hsa05223:Non-small cell lung cancer	10	10.989	7.2047e-09	STAT5A, PIK3CA, EGF, AKT2, ERBB2, PLCG2, PIK3CD, AKT1, TGFA, EGFR	72	73	8534	16.2367	1.39051e-06	5.56203e-08	1.93086e-08
KEGG_PATHWAY	hsa04625:C-type lectin receptor signaling pathway	11	12.0879	1.27382e-08	MAPK9, JUN, MAPK8, PIK3CA, SRC, AKT2, PLCG2, NLRP3, PIK3CD, AKT1, IKBKE	72	105	8534	12.4172	2.45848e-06	9.4557e-08	3.28255e-08
KEGG_PATHWAY	hsa05213:Endometrial cancer	9	9.89011	2.42356e-08	PIK3CA, CDH1, EGF, AKT2, ERBB2, PIK3CD, AKT1, ELK1, EGFR	72	59	8534	18.0805	4.67746e-06	1.7324e-07	6.01402e-08
KEGG_PATHWAY	hsa03420:Nucleotide excision repair	9	9.89011	4.12261e-08	POLR2A, POLR2C, POLR2D, POLR2E, POLR2F, POLR2H, POLR2I, POLR2K, POLR2L	72	63	8534	16.9325	7.9566e-06	2.84166e-07	9.86481e-08
KEGG_PATHWAY	hsa04722:Neurotrophin signaling pathway	11	12.0879	4.64477e-08	MAPK9, JUN, MAPK8, PIK3CA, SHC1, AKT2, PLCG2, ABL1, PIK3CD, AKT1, ATF4	72	120	8534	10.865	8.96437e-06	3.01481e-07	1.04659e-07
KEGG_PATHWAY	hsa04211:Longevity regulating pathway	10	10.989	4.68623e-08	RPTOR, ATF2, RPS6KB1, PIK3CA, AKT2, PIK3CD, AKT1, CREB5, ATF4, APPL1	72	90	8534	13.1698	9.04438e-06	3.01481e-07	1.04659e-07
KEGG_PATHWAY	hsa04919:Thyroid hormone signaling pathway	11	12.0879	5.44338e-08	KAT2B, CREBBP, TBC1D4, PIK3CA, SRC, AKT2, PLCG2, EP300, PIK3CD, AKT1, ESR1	72	122	8534	10.6869	1.05057e-05	3.38894e-07	1.17647e-07
KEGG_PATHWAY	hsa05167:Kaposi sarcoma-associated herpesvirus infection	13	14.2857	6.01405e-08	CREBBP, JUN, SRC, PIK3CD, FOS, MAPK9, MAPK8, PIK3CA, AKT2, PLCG2, AKT1, EP300, IKBKE	72	196	8534	7.86154	1.16071e-05	3.59785e-07	1.24899e-07
KEGG_PATHWAY	hsa04014:Ras signaling pathway	14	15.3846	6.15176e-08	SHC1, EGF, PIK3CD, TGFA, ELK1, EGFR, MAPK9, MAPK8, PIK3CA, AKT2, KIT, PLCG2, ABL1, AKT1	72	238	8534	6.97222	1.18728e-05	3.59785e-07	1.24899e-07
KEGG_PATHWAY	hsa04510:Focal adhesion	13	14.2857	8.86248e-08	JUN, SHC1, SRC, EGF, PIK3CD, ELK1, EGFR, MAPK9, MAPK8, PIK3CA, AKT2, ERBB2, AKT1	72	203	8534	7.59045	1.71044e-05	5.03076e-07	1.74643e-07
KEGG_PATHWAY	hsa04933:AGE-RAGE signaling pathway in diabetic complications	10	10.989	1.28881e-07	STAT5A, MAPK9, JUN, MAPK8, PIK3CA, NOS3, AKT2, PLCG2, PIK3CD, AKT1	72	101	8534	11.7354	2.48738e-05	7.10689e-07	2.46716e-07
KEGG_PATHWAY	hsa05214:Glioma	9	9.89011	1.84219e-07	PIK3CA, SHC1, EGF, AKT2, PLCG2, PIK3CD, AKT1, TGFA, EGFR	72	76	8534	14.0362	3.55536e-05	9.87619e-07	3.42852e-07
KEGG_PATHWAY	hsa04931:Insulin resistance	10	10.989	2.49607e-07	MAPK9, MAPK8, RPS6KB1, TBC1D4, PIK3CA, NOS3, AKT2, PIK3CD, AKT1, CREB5	72	109	8534	10.8741	4.8173e-05	1.302e-06	4.51991e-07
KEGG_PATHWAY	hsa05235:PD-L1 expression and PD-1 checkpoint pathway in cancer	9	9.89011	6.90484e-07	JUN, RPS6KB1, PIK3CA, EGF, AKT2, PIK3CD, AKT1, FOS, EGFR	72	90	8534	11.8528	0.000133255	3.50693e-06	1.21743e-06
KEGG_PATHWAY	hsa05205:Proteoglycans in cancer	12	13.1868	8.11821e-07	RPS6KB1, PIK3CA, ERBB4, SRC, AKT2, ERBB2, PLCG2, PIK3CD, AKT1, ELK1, ESR1, EGFR	72	204	8534	6.97222	0.000156669	4.01747e-06	1.39467e-06
KEGG_PATHWAY	hsa05131:Shigellosis	13	14.2857	8.46506e-07	JUN, SRC, PIK3CD, EGFR, RPTOR, MAPK9, MAPK8, PIK3CA, RPS6KB1, AKT2, PLCG2, AKT1, NLRP3	72	250	8534	6.16344	0.000163362	4.08439e-06	1.4179e-06
KEGG_PATHWAY	hsa04657:IL-17 signaling pathway	9	9.89011	1.04759e-06	MAPK9, HSP90AA1, JUN, MAPK8, HSP90AB1, JUND, FOSB, FOS, IKBKE	72	95	8534	11.2289	0.000202165	4.93135e-06	1.71192e-06
KEGG_PATHWAY	hsa05016:Huntington disease	14	15.3846	1.34578e-06	CREBBP, MAPK9, MAPK8, POLR2A, POLR2C, POLR2D, POLR2E, EP300, POLR2F, POLR2H, POLR2I, POLR2K, POLR2L, CREB5	72	311	8534	5.33566	0.000259702	6.10424e-06	2.11909e-06
KEGG_PATHWAY	hsa04068:FoxO signaling pathway	10	10.989	1.36001e-06	MAPK9, CREBBP, MAPK8, PIK3CA, EGF, AKT2, EP300, PIK3CD, AKT1, EGFR	72	133	8534	8.91186	0.000262448	6.10424e-06	2.11909e-06
KEGG_PATHWAY	hsa05211:Renal cell carcinoma	8	8.79121	1.61335e-06	CREBBP, JUN, PIK3CA, AKT2, EP300, PIK3CD, AKT1, TGFA	72	70	8534	13.546	0.000311328	7.07672e-06	2.45669e-06
KEGG_PATHWAY	hsa05135:Yersinia infection	10	10.989	1.85316e-06	MAPK9, JUN, MAPK8, PIK3CA, SRC, AKT2, NLRP3, PIK3CD, AKT1, FOS	72	138	8534	8.58897	0.000357597	7.77522e-06	2.69917e-06
KEGG_PATHWAY	hsa04910:Insulin signaling pathway	10	10.989	1.85316e-06	RPTOR, MAPK9, MAPK8, RPS6KB1, PIK3CA, SHC1, AKT2, PIK3CD, AKT1, ELK1	72	138	8534	8.58897	0.000357597	7.77522e-06	2.69917e-06
KEGG_PATHWAY	hsa05162:Measles	10	10.989	1.96843e-06	STAT5A, MAPK9, JUN, MAPK8, PIK3CA, AKT2, PIK3CD, AKT1, FOS, IKBKE	72	139	8534	8.52718	0.000379835	8.08313e-06	2.80606e-06
KEGG_PATHWAY	hsa05208:Chemical carcinogenesis - reactive oxygen species	12	13.1868	2.32618e-06	MAPK9, JUN, MAPK8, PIK3CA, SRC, EGF, AKT2, ABL1, PIK3CD, AKT1, FOS, EGFR	72	227	8534	6.26579	0.000448853	9.3532e-06	3.24697e-06
KEGG_PATHWAY	hsa04620:Toll-like receptor signaling pathway	9	9.89011	2.98526e-06	MAPK9, JUN, MAPK8, PIK3CA, AKT2, PIK3CD, AKT1, FOS, IKBKE	72	109	8534	9.7867	0.000575989	1.17582e-05	4.08188e-06
KEGG_PATHWAY	hsa04914:Progesterone-mediated oocyte maturation	9	9.89011	3.42394e-06	MAPK9, HSP90AA1, MAPK8, HSP90AB1, PIK3CA, AKT2, PIK3CD, AKT1, PGR	72	111	8534	9.61036	0.000660603	1.32164e-05	4.58808e-06
KEGG_PATHWAY	hsa05226:Gastric cancer	10	10.989	3.70577e-06	RPS6KB1, PIK3CA, SHC1, CDH1, EGF, AKT2, ERBB2, PIK3CD, AKT1, EGFR	72	150	8534	7.90185	0.00071496	1.40238e-05	4.86837e-06
KEGG_PATHWAY	hsa05132:Salmonella infection	12	13.1868	6.14862e-06	MAPK9, HSP90AA1, JUN, MAPK8, HSP90AB1, PIK3CA, ANXA2, AKT2, NLRP3, PIK3CD, AKT1, FOS	72	251	8534	5.66667	0.00118598	2.28208e-05	7.92226e-06
KEGG_PATHWAY	hsa05203:Viral carcinogenesis	11	12.0879	6.61434e-06	STAT5A, KAT2B, ATF2, CREBBP, JUN, PIK3CA, SRC, EP300, PIK3CD, CREB5, ATF4	72	205	8534	6.36003	0.00127576	2.40862e-05	8.36152e-06
KEGG_PATHWAY	hsa05170:Human immunodeficiency virus 1 infection	11	12.0879	9.28006e-06	MAPK9, JUN, MAPK8, RPS6KB1, PIK3CA, AKT2, CFL1, PLCG2, PIK3CD, AKT1, FOS	72	213	8534	6.12115	0.00178946	3.29868e-05	1.14514e-05
KEGG_PATHWAY	hsa04370:VEGF signaling pathway	7	7.69231	9.40039e-06	PIK3CA, SRC, NOS3, AKT2, PLCG2, PIK3CD, AKT1	72	60	8534	13.8282	0.00181264	3.29868e-05	1.14514e-05
KEGG_PATHWAY	hsa05225:Hepatocellular carcinoma	10	10.989	1.03154e-05	RPS6KB1, PIK3CA, SHC1, AKT2, PLCG2, PIK3CD, AKT1, TGFA, ELK1, EGFR	72	170	8534	6.97222	0.00198891	3.55514e-05	1.23417e-05
KEGG_PATHWAY	hsa04210:Apoptosis	9	9.89011	1.5473e-05	MAPK9, JUN, MAPK8, PIK3CA, AKT2, PIK3CD, AKT1, FOS, ATF4	72	136	8534	7.84375	0.00298187	5.10241e-05	1.7713e-05
KEGG_PATHWAY	hsa05163:Human cytomegalovirus infection	11	12.0879	1.5598e-05	ATF2, RPS6KB1, PIK3CA, SRC, AKT2, PIK3CD, AKT1, ELK1, EGFR, CREB5, ATF4	72	226	8534	5.76905	0.00300592	5.10241e-05	1.7713e-05
KEGG_PATHWAY	hsa04024:cAMP signaling pathway	11	12.0879	1.5598e-05	MAPK9, CREBBP, JUN, MAPK8, PIK3CA, AKT2, EP300, PIK3CD, AKT1, FOS, CREB5	72	226	8534	5.76905	0.00300592	5.10241e-05	1.7713e-05
KEGG_PATHWAY	hsa05221:Acute myeloid leukemia	7	7.69231	1.95044e-05	STAT5A, RPS6KB1, PIK3CA, AKT2, KIT, PIK3CD, AKT1	72	68	8534	12.2014	0.0037573	6.2739e-05	2.17799e-05
KEGG_PATHWAY	hsa04664:Fc epsilon RI signaling pathway	7	7.69231	2.12227e-05	MAPK9, MAPK8, PIK3CA, AKT2, PLCG2, PIK3CD, AKT1	72	69	8534	12.0246	0.00408765	6.67942e-05	2.31876e-05
KEGG_PATHWAY	hsa05142:Chagas disease	8	8.79121	2.14572e-05	MAPK9, JUN, MAPK8, PIK3CA, AKT2, PIK3CD, AKT1, FOS	72	103	8534	9.20604	0.00413272	6.67942e-05	2.31876e-05
KEGG_PATHWAY	hsa05230:Central carbon metabolism in cancer	7	7.69231	2.50257e-05	PIK3CA, AKT2, ERBB2, KIT, PIK3CD, AKT1, EGFR	72	71	8534	11.6858	0.00481837	7.6666e-05	2.66146e-05
KEGG_PATHWAY	hsa05218:Melanoma	7	7.69231	2.93592e-05	PIK3CA, CDH1, EGF, AKT2, PIK3CD, AKT1, EGFR	72	73	8534	11.3657	0.00565039	8.85365e-05	3.07355e-05
KEGG_PATHWAY	hsa04072:Phospholipase D signaling pathway	9	9.89011	3.00305e-05	PIK3CA, SHC1, EGF, AKT2, KIT, PLCG2, PIK3CD, AKT1, EGFR	72	149	8534	7.1594	0.00577921	8.91676e-05	3.09545e-05
KEGG_PATHWAY	hsa04659:Th17 cell differentiation	8	8.79121	3.10189e-05	STAT5A, MAPK9, HSP90AA1, JUN, MAPK8, HSP90AB1, RORA, FOS	72	109	8534	8.69929	0.00596886	9.07069e-05	3.14889e-05
KEGG_PATHWAY	hsa05220:Chronic myeloid leukemia	7	7.69231	3.98359e-05	STAT5A, PIK3CA, SHC1, AKT2, ABL1, PIK3CD, AKT1	72	77	8534	10.7753	0.007659	0.000114751	3.98359e-05
KEGG_PATHWAY	hsa04932:Non-alcoholic fatty liver disease	9	9.89011	4.37147e-05	MAPK9, JUN, MAPK8, PIK3CA, AKT2, PIK3CD, AKT1, FOS, ATF4	72	157	8534	6.79459	0.00840164	0.000124073	4.37147e-05
KEGG_PATHWAY	hsa04623:Cytosolic DNA-sensing pathway	7	7.69231	6.09796e-05	POLR2E, NLRP3, POLR2F, POLR2H, IKBKE, POLR2K, POLR2L	72	83	8534	9.99632	0.0117004	0.000170566	6.09796e-05
KEGG_PATHWAY	hsa04152:AMPK signaling pathway	8	8.79121	6.40125e-05	RPTOR, EEF2K, RPS6KB1, PIK3CA, AKT2, PIK3CD, AKT1, CREB5	72	122	8534	7.77231	0.0122788	0.000174006	6.40125e-05
KEGG_PATHWAY	hsa04660:T cell receptor signaling pathway	8	8.79121	6.40125e-05	MAPK9, JUN, MAPK8, PIK3CA, AKT2, PIK3CD, AKT1, FOS	72	122	8534	7.77231	0.0122788	0.000174006	6.40125e-05
KEGG_PATHWAY	hsa04630:JAK-STAT signaling pathway	9	9.89011	7.07281e-05	STAT5A, CREBBP, PIK3CA, EGF, AKT2, EP300, PIK3CD, AKT1, EGFR	72	168	8534	6.3497	0.0135583	0.000189591	7.07281e-05
KEGG_PATHWAY	hsa04662:B cell receptor signaling pathway	7	7.69231	0.000102206	JUN, PIK3CA, AKT2, PLCG2, PIK3CD, AKT1, FOS	72	91	8534	9.11752	0.0195335	0.000270217	0.000102206
KEGG_PATHWAY	hsa04728:Dopaminergic synapse	8	8.79121	0.000105451	MAPK9, ATF2, MAPK8, AKT2, AKT1, FOS, CREB5, ATF4	72	132	8534	7.1835	0.0201473	0.000275027	0.000105451
KEGG_PATHWAY	hsa04912:GnRH signaling pathway	7	7.69231	0.000115361	MAPK9, JUN, MAPK8, SRC, ELK1, EGFR, ATF4	72	93	8534	8.92145	0.0220199	0.000296863	0.000115361
KEGG_PATHWAY	hsa05171:Coronavirus disease - COVID-19	10	10.989	0.000144739	MAPK9, JUN, MAPK8, PIK3CA, PLCG2, NLRP3, PIK3CD, FOS, IKBKE, EGFR	72	238	8534	4.98016	0.02755	0.00036756	0.000144739
KEGG_PATHWAY	hsa04213:Longevity regulating pathway - multiple species	6	6.59341	0.000154798	RPTOR, RPS6KB1, PIK3CA, AKT2, PIK3CD, AKT1	72	62	8534	11.4704	0.0294364	0.000388	0.000154798
KEGG_PATHWAY	hsa04666:Fc gamma R-mediated phagocytosis	7	7.69231	0.000163071	RPS6KB1, PIK3CA, AKT2, CFL1, PLCG2, PIK3CD, AKT1	72	99	8534	8.38075	0.0309851	0.000403496	0.000163071
KEGG_PATHWAY	hsa04922:Glucagon signaling pathway	7	7.69231	0.000249631	ATF2, CREBBP, AKT2, EP300, AKT1, CREB5, ATF4	72	107	8534	7.75415	0.0470424	0.000609858	0.000249631
KEGG_PATHWAY	hsa05031:Amphetamine addiction	6	6.59341	0.000257009	ATF2, JUN, FOSB, FOS, CREB5, ATF4	72	69	8534	10.3068	0.0483986	0.000620033	0.000257009
KEGG_PATHWAY	hsa05169:Epstein-Barr virus infection	9	9.89011	0.000271673	MAPK9, JUN, MAPK8, PIK3CA, AKT2, PLCG2, PIK3CD, AKT1, IKBKE	72	204	8534	5.22917	0.0510887	0.000647319	0.000271673
KEGG_PATHWAY	hsa05120:Epithelial cell signaling in Helicobacter pylori infection	6	6.59341	0.000293942	MAPK9, JUN, MAPK8, SRC, PLCG2, EGFR	72	71	8534	10.0164	0.0551596	0.00069184	0.000293942
KEGG_PATHWAY	hsa04015:Rap1 signaling pathway	9	9.89011	0.000352415	PIK3CA, CDH1, SRC, EGF, AKT2, KIT, PIK3CD, AKT1, EGFR	72	212	8534	5.03184	0.0657658	0.000811318	0.000352415
KEGG_PATHWAY	hsa05219:Bladder cancer	5	5.49451	0.000353112	CDH1, SRC, EGF, ERBB2, EGFR	72	41	8534	14.4546	0.0658915	0.000811318	0.000353112
KEGG_PATHWAY	hsa04725:Cholinergic synapse	7	7.69231	0.000386488	PIK3CA, AKT2, PIK3CD, AKT1, FOS, CREB5, ATF4	72	116	8534	7.15254	0.0718914	0.000877555	0.000386488
KEGG_PATHWAY	hsa05165:Human papillomavirus infection	11	12.0879	0.000396316	CREBBP, RPS6KB1, PIK3CA, EGF, AKT2, EP300, PIK3CD, AKT1, IKBKE, EGFR, CREB5	72	333	8534	3.91533	0.073651	0.000889408	0.000396316
KEGG_PATHWAY	hsa05133:Pertussis	6	6.59341	0.000455647	MAPK9, JUN, MAPK8, CFL1, NLRP3, FOS	72	78	8534	9.11752	0.0842024	0.0010108	0.000455647
KEGG_PATHWAY	hsa04140:Autophagy - animal	8	8.79121	0.000483216	RPTOR, MAPK9, MAPK8, RPS6KB1, PIK3CA, AKT2, PIK3CD, AKT1	72	169	8534	5.61078	0.0890645	0.00105978	0.000483216
KEGG_PATHWAY	hsa04071:Sphingolipid signaling pathway	7	7.69231	0.000506302	MAPK9, MAPK8, PIK3CA, NOS3, AKT2, PIK3CD, AKT1	72	122	8534	6.80077	0.0931162	0.00109793	0.000506302
KEGG_PATHWAY	hsa05164:Influenza A	8	8.79121	0.000556056	CREBBP, PIK3CA, AKT2, EP300, NLRP3, PIK3CD, AKT1, IKBKE	72	173	8534	5.48105	0.101788	0.00119243	0.000556056
KEGG_PATHWAY	hsa04611:Platelet activation	7	7.69231	0.000601034	PIK3CA, SRC, NOS3, AKT2, PLCG2, PIK3CD, AKT1	72	126	8534	6.58488	0.109555	0.00127472	0.000601034
KEGG_PATHWAY	hsa05030:Cocaine addiction	5	5.49451	0.000702699	ATF2, JUN, FOSB, CREB5, ATF4	72	49	8534	12.0947	0.126868	0.00147414	0.000702699
KEGG_PATHWAY	hsa04621:NOD-like receptor signaling pathway	8	8.79121	0.000939598	MAPK9, HSP90AA1, JUN, MAPK8, HSP90AB1, NLRP3, SUGT1, IKBKE	72	189	8534	5.01705	0.165921	0.00194992	0.000939598
KEGG_PATHWAY	hsa04520:Adherens junction	6	6.59341	0.00101875	CREBBP, CDH1, SRC, ERBB2, EP300, EGFR	72	93	8534	7.64695	0.178579	0.00209169	0.00101875
KEGG_PATHWAY	hsa05206:MicroRNAs in cancer	10	10.989	0.00105227	RPTOR, CREBBP, PIK3CA, SHC1, ERBB2, PLCG2, ABL1, EP300, PIK3CD, EGFR	72	312	8534	3.79897	0.183881	0.00213777	0.00105227
KEGG_PATHWAY	hsa05017:Spinocerebellar ataxia	7	7.69231	0.00120944	MAPK9, MAPK8, PIK3CA, AKT2, PIK3CD, AKT1, RORA	72	144	8534	5.76177	0.208293	0.00243148	0.00120944
KEGG_PATHWAY	hsa04750:Inflammatory mediator regulation of TRP channels	6	6.59341	0.00134911	MAPK9, MAPK8, PIK3CA, SRC, PLCG2, PIK3CD	72	99	8534	7.1835	0.229375	0.00268431	0.00134911
KEGG_PATHWAY	hsa05415:Diabetic cardiomyopathy	8	8.79121	0.00150731	MAPK9, MAPK8, TBC1D4, PIK3CA, NOS3, AKT2, PIK3CD, AKT1	72	205	8534	4.62547	0.252582	0.00296848	0.00150731
KEGG_PATHWAY	hsa04137:Mitophagy - animal	6	6.59341	0.0017527	MAPK9, JUN, MAPK8, CITED2, SRC, ATF4	72	105	8534	6.77302	0.287209	0.0034054	0.0017527
KEGG_PATHWAY	hsa04921:Oxytocin signaling pathway	7	7.69231	0.00176445	JUN, EEF2K, SRC, NOS3, FOS, ELK1, EGFR	72	155	8534	5.35287	0.288828	0.0034054	0.00176445
KEGG_PATHWAY	hsa04150:mTOR signaling pathway	7	7.69231	0.00194495	RPTOR, RPS6KB1, PIK3CA, AKT2, PIK3CD, AKT1, RICTOR	72	158	8534	5.25123	0.313219	0.00371658	0.00194495
KEGG_PATHWAY	hsa05160:Hepatitis C	7	7.69231	0.00200812	PIK3CA, EGF, AKT2, PIK3CD, AKT1, IKBKE, EGFR	72	159	8534	5.2182	0.321558	0.00379968	0.00200812
KEGG_PATHWAY	hsa04928:Parathyroid hormone synthesis, secretion and action	6	6.59341	0.00261308	ATF2, JUND, FOS, EGFR, CREB5, ATF4	72	115	8534	6.18406	0.396486	0.00489636	0.00261308
KEGG_PATHWAY	hsa04920:Adipocytokine signaling pathway	5	5.49451	0.00266738	MAPK9, MAPK8, AKT2, AKT1, APPL1	72	70	8534	8.46627	0.402794	0.00495005	0.00266738
KEGG_PATHWAY	hsa04810:Regulation of actin cytoskeleton	8	8.79121	0.00303865	PIK3CA, SRC, EGF, AKT2, CFL1, PIK3CD, AKT1, EGFR	72	232	8534	4.08716	0.444203	0.00558533	0.00303865
KEGG_PATHWAY	hsa01524:Platinum drug resistance	5	5.49451	0.00342756	PIK3CA, AKT2, ERBB2, PIK3CD, AKT1	72	75	8534	7.90185	0.484519	0.00624075	0.00342756
KEGG_PATHWAY	hsa05152:Tuberculosis	7	7.69231	0.00393768	MAPK9, CREBBP, MAPK8, SRC, AKT2, EP300, AKT1	72	182	8534	4.55876	0.533022	0.00705548	0.00393768
KEGG_PATHWAY	hsa05100:Bacterial invasion of epithelial cells	5	5.49451	0.00394814	PIK3CA, SHC1, CDH1, SRC, PIK3CD	72	78	8534	7.59793	0.533968	0.00705548	0.00394814
KEGG_PATHWAY	hsa04062:Chemokine signaling pathway	7	7.69231	0.00523898	PIK3CA, SHC1, SRC, AKT2, PLCG2, PIK3CD, AKT1	72	193	8534	4.29893	0.637155	0.00927635	0.00523898
KEGG_PATHWAY	hsa05130:Pathogenic Escherichia coli infection	7	7.69231	0.00667458	MAPK9, JUN, MAPK8, SRC, ABL1, NLRP3, FOS	72	203	8534	4.08716	0.72542	0.0117109	0.00667458
KEGG_PATHWAY	hsa04930:Type II diabetes mellitus	4	4.3956	0.00688686	MAPK9, MAPK8, PIK3CA, PIK3CD	72	47	8534	10.0875	0.736516	0.0119744	0.00688686
KEGG_PATHWAY	hsa04658:Th1 and Th2 cell differentiation	5	5.49451	0.00736279	STAT5A, MAPK9, JUN, MAPK8, FOS	72	93	8534	6.37246	0.759798	0.0126877	0.00736279
KEGG_PATHWAY	hsa04261:Adrenergic signaling in cardiomyocytes	6	6.59341	0.00897422	ATF2, AKT2, CREM, AKT1, CREB5, ATF4	72	154	8534	4.61797	0.824452	0.0153277	0.00897422
KEGG_PATHWAY	hsa04973:Carbohydrate digestion and absorption	4	4.3956	0.00911319	PIK3CA, AKT2, PIK3CD, AKT1	72	52	8534	9.11752	0.82914	0.0154285	0.00911319
KEGG_PATHWAY	hsa04217:Necroptosis	6	6.59341	0.0102205	STAT5A, MAPK9, HSP90AA1, MAPK8, HSP90AB1, NLRP3	72	159	8534	4.47275	0.862303	0.0171526	0.0102205
KEGG_PATHWAY	hsa04022:cGMP-PKG signaling pathway	6	6.59341	0.0121585	ATF2, NOS3, AKT2, AKT1, CREB5, ATF4	72	166	8534	4.28414	0.905671	0.0202292	0.0121585
KEGG_PATHWAY	hsa04923:Regulation of lipolysis in adipocytes	4	4.3956	0.0128636	PIK3CA, AKT2, PIK3CD, AKT1	72	59	8534	8.03578	0.917815	0.0212194	0.0128636
KEGG_PATHWAY	hsa04310:Wnt signaling pathway	6	6.59341	0.014664	MAPK9, CREBBP, JUN, MAPK8, EP300, SENP2	72	174	8534	4.08716	0.94222	0.0239843	0.014664
KEGG_PATHWAY	hsa04929:GnRH secretion	4	4.3956	0.0166847	PIK3CA, AKT2, PIK3CD, AKT1	72	65	8534	7.29402	0.961121	0.02706	0.0166847
KEGG_PATHWAY	hsa05168:Herpes simplex virus 1 infection	6	6.59341	0.0174964	PIK3CA, SRC, AKT2, PIK3CD, AKT1, IKBKE	72	182	8534	3.90751	0.96685	0.0281401	0.0174964
KEGG_PATHWAY	hsa04360:Axon guidance	6	6.59341	0.0182575	PIK3CA, SRC, CFL1, PLCG2, ABL1, PIK3CD	72	184	8534	3.86504	0.971455	0.0291215	0.0182575
KEGG_PATHWAY	hsa04020:Calcium signaling pathway	7	7.69231	0.0187	ERBB4, EGF, NOS3, ERBB2, PLCG2, TGFA, EGFR	72	254	8534	3.26651	0.973833	0.0295828	0.0187
KEGG_PATHWAY	hsa04613:Neutrophil extracellular trap formation	6	6.59341	0.021954	PIK3CA, SRC, AKT2, PLCG2, PIK3CD, AKT1	72	193	8534	3.6848	0.986217	0.0344481	0.021954
KEGG_PATHWAY	hsa05020:Prion disease	7	7.69231	0.0276847	MAPK9, ATF2, MAPK8, PIK3CA, PIK3CD, CREB5, ATF4	72	278	8534	2.98451	0.995566	0.0430898	0.0276847
KEGG_PATHWAY	hsa04371:Apelin signaling pathway	5	5.49451	0.028931	RPS6KB1, CDH1, NOS3, AKT2, AKT1	72	140	8534	4.23313	0.996538	0.0446695	0.028931
KEGG_PATHWAY	hsa04936:Alcoholic liver disease	5	5.49451	0.0316358	MAPK9, MAPK8, AKT2, AKT1, IKBKE	72	144	8534	4.11555	0.997979	0.048458	0.0316358
KEGG_PATHWAY	hsa04081:Hormone signaling	6	6.59341	0.0352677	STAT5A, PIK3CA, SRC, PIK3CD, ESR1, APPL1	72	219	8534	3.24734	0.999022	0.0535957	0.0352677
KEGG_PATHWAY	hsa05222:Small cell lung cancer	4	4.3956	0.042085	PIK3CA, AKT2, PIK3CD, AKT1	72	93	8534	5.09797	0.999751	0.0634563	0.042085

## Sheet: BP-GMFA-ED
GMFA-ED corresponding GO-BP functional item results
Category	Term	Count	%	PValue	Genes	List Total	Pop Hits	Pop Total	Fold Enrichment	Bonferroni	Benjamini	FDR
GOTERM_BP_DIRECT	GO:0045944~positive regulation of transcription by RNA polymerase II	29	31.8681	3.99919e-13	ATF2, CITED2, CREM, RORA, ASCL1, ELK1, CDC73, EGFR, ABL1, AKT1, EP300, NLRP3, JUNB, KDM6B, STAT5A, JUN, CREBBP, JUND, ANXA2, FOS, TRERF1, ESR1, FOSL2, KAT2B, APEX1, FOSB, PGR, ATF3, ATF4	91	1205	19478	5.15127	5.41868e-10	5.4189e-10	5.01898e-10
GOTERM_BP_DIRECT	GO:0007173~epidermal growth factor receptor signaling pathway	12	13.1868	1.53934e-12	ERRFI1, PIK3CA, SHC1, ERBB4, SRC, EGF, ERBB2, KIT, ABL1, AKT1, TGFA, EGFR	91	103	19478	24.9372	2.08578e-09	1.0429e-09	9.65935e-10
GOTERM_BP_DIRECT	GO:0006366~transcription by RNA polymerase II	14	15.3846	9.02907e-11	STAT5A, FOS, ESR1, POLR2A, POLR2C, POLR2D, POLR2E, FOSB, POLR2F, POLR2H, POLR2I, POLR2K, POLR2L, ATF4	91	243	19478	12.3318	1.22344e-07	4.07813e-08	3.77716e-08
GOTERM_BP_DIRECT	GO:0043066~negative regulation of apoptotic process	16	17.5824	1.30406e-08	HSP90AB1, SHC1, CITED2, SRC, ASCL1, EGFR, CDC73, SH3RF1, MAPK8, EEF2K, RPS6KB1, ERBB4, ERBB2, CFL1, AKT1, RICTOR	91	515	19478	6.64991	1.76699e-05	4.41752e-06	4.0915e-06
GOTERM_BP_DIRECT	GO:0008286~insulin receptor signaling pathway	9	9.89011	7.31556e-08	PIK3CA, SHC1, ERBB4, AKT2, ERBB2, KIT, AKT1, EGFR, APPL1	91	118	19478	16.3254	9.9121e-05	1.98252e-05	1.83621e-05
GOTERM_BP_DIRECT	GO:0045893~positive regulation of DNA-templated transcription	17	18.6813	1.53921e-07	CREBBP, JUN, TAF15, SHC1, CITED2, EGF, RORA, FOS, TRERF1, ELK1, ESR1, KAT2B, CDH1, ERBB4, EP300, CREB5, ATF4	91	714	19478	5.09628	0.000208542	3.47606e-05	3.21952e-05
GOTERM_BP_DIRECT	GO:0032869~cellular response to insulin stimulus	8	8.79121	2.62128e-07	KAT2B, EEF2K, RPS6KB1, TBC1D4, PIK3CA, SRC, AKT2, AKT1	91	94	19478	18.2165	0.00035512	5.07405e-05	4.69958e-05
GOTERM_BP_DIRECT	GO:0010628~positive regulation of gene expression	14	15.3846	3.79157e-07	ATF2, CITED2, NOS3, EGF, PIK3CD, MAPK9, MAPK8, ERBB2, PLCG2, AKT1, PGR, IKBKE, ATF3, ATF4	91	489	19478	6.12805	0.000513625	6.42196e-05	5.94802e-05
GOTERM_BP_DIRECT	GO:0007165~signal transduction	21	23.0769	1.65535e-06	STAT5A, CREBBP, DUSP1, SRC, PTGES3, CREM, PIK3CD, ESR1, EGFR, MAPK8, RPS6KB1, ERBB4, AKT2, KIT, ERBB2, AKT1, NLRP3, IGFBP7, PGR, ITGB1BP2, APPL1	91	1308	19478	3.43649	0.00224049	0.000249222	0.00023083
GOTERM_BP_DIRECT	GO:0048009~insulin-like growth factor receptor signaling pathway	7	7.69231	2.02013e-06	PIK3CA, SHC1, ERBB4, ERBB2, KIT, AKT1, EGFR	91	81	19478	18.4976	0.00273353	0.00027121	0.000251194
GOTERM_BP_DIRECT	GO:0071364~cellular response to epidermal growth factor stimulus	6	6.59341	2.22221e-06	STAT5A, ERBB4, ERBB2, AKT1, FOS, EGFR	91	46	19478	27.9188	0.00300657	0.00027121	0.000251194
GOTERM_BP_DIRECT	GO:0006360~transcription by RNA polymerase I	5	5.49451	2.40186e-06	POLR2A, POLR2F, POLR2H, POLR2K, POLR2L	91	21	19478	50.9628	0.00324923	0.00027121	0.000251194
GOTERM_BP_DIRECT	GO:0009410~response to xenobiotic stimulus	10	10.989	2.75178e-06	RPTOR, ERRFI1, HSP90AA1, RPS6KB1, CDH1, SRC, ABL1, FOSB, FOS, FOSL2	91	255	19478	8.39388	0.00372172	0.00028682	0.000265652
GOTERM_BP_DIRECT	GO:0048511~rhythmic process	7	7.69231	3.07439e-06	MAPK9, KAT2B, CREBBP, MAPK8, CREM, EP300, ATF4	91	87	19478	17.2219	0.00415714	0.000297557	0.000275597
GOTERM_BP_DIRECT	GO:0038134~ERBB2-EGFR signaling pathway	4	4.3956	5.25354e-06	EGF, ERBB2, TGFA, EGFR	91	8	19478	107.022	0.00709329	0.00047457	0.000439546
GOTERM_BP_DIRECT	GO:0000122~negative regulation of transcription by RNA polymerase II	17	18.6813	7.21549e-06	ATF2, CREBBP, JUN, JUND, CITED2, SRC, CREM, ASCL1, ESR1, CDC73, AURKB, KAT2B, EP300, FOSB, MXD1, ATF3, ATF4	91	958	19478	3.79827	0.00972939	0.000611062	0.000565965
GOTERM_BP_DIRECT	GO:0038084~vascular endothelial growth factor signaling pathway	6	6.59341	9.89812e-06	PIK3CA, ERBB4, ERBB2, KIT, PIK3CD, EGFR	91	62	19478	20.7139	0.0133225	0.000788938	0.000730714
GOTERM_BP_DIRECT	GO:0035556~intracellular signal transduction	12	13.1868	1.07433e-05	TCL1B, TCL1A, SHC1, SRC, AKT2, ERBB2, KIT, PLCG2, ABL1, MTCP1, AKT1, TGFA	91	470	19478	5.46495	0.0144518	0.000808729	0.000749045
GOTERM_BP_DIRECT	GO:0001938~positive regulation of endothelial cell proliferation	6	6.59341	1.67592e-05	RPTOR, STAT5A, EGF, PIK3CD, AKT1, RICTOR	91	69	19478	18.6125	0.022453	0.0011952	0.00110699
GOTERM_BP_DIRECT	GO:0030183~B cell differentiation	6	6.59341	1.92753e-05	STAT5A, KIT, PLCG2, EP300, PIK3CD, FOSL2	91	71	19478	18.0882	0.0257801	0.0013059	0.00120952
GOTERM_BP_DIRECT	GO:0043491~phosphatidylinositol 3-kinase/protein kinase B signal transduction	6	6.59341	2.359e-05	ERRFI1, PIK3CA, ERBB2, PIK3CD, AKT1, EGFR	91	74	19478	17.3549	0.0314593	0.00152211	0.00140978
GOTERM_BP_DIRECT	GO:0050847~progesterone receptor signaling pathway	4	4.3956	2.63847e-05	ERRFI1, SRC, PGR, TRERF1	91	13	19478	65.8597	0.0351202	0.00155607	0.00144123
GOTERM_BP_DIRECT	GO:0006357~regulation of transcription by RNA polymerase II	22	24.1758	2.6413e-05	STAT5A, ATF2, JUN, JUND, DUSP1, CREM, RORA, FOS, TRERF1, ELK1, ESR1, FOSL2, KAT2B, FOSB, PGR, FKBP4, MXD1, JUNB, ATF3, FKBP5, CREB5, ATF4	91	1711	19478	2.75217	0.0351572	0.00155607	0.00144123
GOTERM_BP_DIRECT	GO:0050731~positive regulation of peptidyl-tyrosine phosphorylation	6	6.59341	2.86205e-05	SRC, EGF, PLCG2, ABL1, TGFA, RICTOR	91	77	19478	16.6787	0.038039	0.00161587	0.00149661
GOTERM_BP_DIRECT	GO:0071277~cellular response to calcium ion	6	6.59341	3.04701e-05	EEF2K, JUND, PLCG2, FOSB, FOS, JUNB	91	78	19478	16.4649	0.0404469	0.00165148	0.0015296
GOTERM_BP_DIRECT	GO:0043410~positive regulation of MAPK cascade	8	8.79121	4.46791e-05	SHC1, ERBB4, EGF, ERBB2, KIT, PLCG2, TGFA, EGFR	91	204	19478	8.39388	0.0587453	0.00232847	0.00215663
GOTERM_BP_DIRECT	GO:0051091~positive regulation of DNA-binding transcription factor activity	6	6.59341	4.88283e-05	ATF2, KIT, PLCG2, EP300, AKT1, ESR1	91	86	19478	14.9333	0.0640226	0.00245046	0.00226961
GOTERM_BP_DIRECT	GO:0018108~peptidyl-tyrosine phosphorylation	5	5.49451	5.49387e-05	ERBB4, SRC, ERBB2, ABL1, EGFR	91	45	19478	23.7827	0.0717406	0.0025847	0.00239394
GOTERM_BP_DIRECT	GO:0007507~heart development	8	8.79121	5.53182e-05	KDM6B, KAT2B, SHC1, CITED2, ERBB4, ERBB2, EP300, ASCL1	91	211	19478	8.11541	0.0722178	0.0025847	0.00239394
GOTERM_BP_DIRECT	GO:0018076~N-terminal peptidyl-lysine acetylation	3	3.2967	6.31506e-05	KAT2B, CREBBP, EP300	91	3	19478	214.044	0.0820127	0.0028523	0.0026418
GOTERM_BP_DIRECT	GO:0060749~mammary gland alveolus development	4	4.3956	7.40294e-05	ERBB4, EGF, TGFA, ESR1	91	18	19478	47.5653	0.0954463	0.0032358	0.002997
GOTERM_BP_DIRECT	GO:0006351~DNA-templated transcription	6	6.59341	7.86286e-05	POLR2C, POLR2E, POLR2F, POLR2H, POLR2I, POLR2K	91	95	19478	13.5186	0.101066	0.00332943	0.00308372
GOTERM_BP_DIRECT	GO:0042127~regulation of cell population proliferation	7	7.69231	8.88016e-05	STAT5A, JUN, JUND, ERBB2, KIT, JUNB, EGFR	91	157	19478	9.54336	0.113374	0.00364625	0.00337715
GOTERM_BP_DIRECT	GO:0035791~platelet-derived growth factor receptor-beta signaling pathway	5	5.49451	0.000112973	ERBB4, ERBB2, KIT, ABL1, EGFR	91	54	19478	19.8189	0.141944	0.00437365	0.00405087
GOTERM_BP_DIRECT	GO:0031648~protein destabilization	5	5.49451	0.000112973	CREBBP, SRC, EP300, SENP2, CDC73	91	54	19478	19.8189	0.141944	0.00437365	0.00405087
GOTERM_BP_DIRECT	GO:0009612~response to mechanical stimulus	5	5.49451	0.000139625	MAPK8, RPS6KB1, CITED2, SRC, FOSB	91	57	19478	18.7758	0.172383	0.00525533	0.00486749
GOTERM_BP_DIRECT	GO:0030182~neuron differentiation	7	7.69231	0.000156056	ERBB4, ERBB2, ABL1, FOS, ASCL1, EGFR, ATF4	91	174	19478	8.61096	0.190608	0.00548963	0.00508449
GOTERM_BP_DIRECT	GO:0031929~TOR signaling	4	4.3956	0.000158004	RPTOR, RPS6KB1, AKT1, RICTOR	91	23	19478	37.225	0.192742	0.00548963	0.00508449
GOTERM_BP_DIRECT	GO:0002223~stimulatory C-type lectin receptor signaling pathway	4	4.3956	0.000158004	CREBBP, SRC, PLCG2, EP300	91	23	19478	37.225	0.192742	0.00548963	0.00508449
GOTERM_BP_DIRECT	GO:0006457~protein folding	7	7.69231	0.000166073	HSP90AA1, HSP90AB1, TTC4, PTGES3, AHSA1, FKBP4, FKBP5	91	176	19478	8.51311	0.201522	0.00562571	0.00521053
GOTERM_BP_DIRECT	GO:0048015~phosphatidylinositol-mediated signaling	4	4.3956	0.000203833	RPS6KB1, PIK3CA, PLCG2, PIK3CD	91	25	19478	34.247	0.241355	0.00657603	0.00609071
GOTERM_BP_DIRECT	GO:0140467~integrated stress response signaling	4	4.3956	0.000203833	JUN, FOS, JUNB, ATF4	91	25	19478	34.247	0.241355	0.00657603	0.00609071
GOTERM_BP_DIRECT	GO:0001525~angiogenesis	8	8.79121	0.000238364	PIK3CA, ANXA2, SHC1, EGF, NOS3, TGFA, IGFBP7, RORA	91	267	19478	6.4133	0.276042	0.00751125	0.00695692
GOTERM_BP_DIRECT	GO:0001934~positive regulation of protein phosphorylation	6	6.59341	0.000296252	CLIP3, ERBB4, ERBB2, ABL1, AKT1, EGFR	91	126	19478	10.1926	0.330672	0.00912321	0.00844991
GOTERM_BP_DIRECT	GO:1905323~telomerase holoenzyme complex assembly	3	3.2967	0.00031291	HSP90AA1, HSP90AB1, PTGES3	91	6	19478	107.022	0.345615	0.00942206	0.00872671
GOTERM_BP_DIRECT	GO:0051897~positive regulation of phosphatidylinositol 3-kinase/protein kinase B signal transduction	7	7.69231	0.000367671	PIK3CA, ERBB4, SRC, EGF, KIT, RICTOR, EGFR	91	204	19478	7.34465	0.392429	0.0108303	0.010031
GOTERM_BP_DIRECT	GO:0046777~protein autophosphorylation	6	6.59341	0.000435492	EEF2K, ERBB4, SRC, KIT, ABL1, AKT1	91	137	19478	9.37419	0.445795	0.0123293	0.0114194
GOTERM_BP_DIRECT	GO:0034405~response to fluid shear stress	3	3.2967	0.000436756	CITED2, NOS3, AKT1	91	7	19478	91.7331	0.446744	0.0123293	0.0114194
GOTERM_BP_DIRECT	GO:0030511~positive regulation of transforming growth factor beta receptor signaling pathway	4	4.3956	0.000470777	CREBBP, HSP90AB1, CITED2, EP300	91	33	19478	25.9447	0.47168	0.0130184	0.0120577
GOTERM_BP_DIRECT	GO:0071456~cellular response to hypoxia	6	6.59341	0.000496728	RPTOR, CITED2, SRC, RORA, FOS, ATF4	91	141	19478	9.10825	0.489943	0.0134613	0.0124679
GOTERM_BP_DIRECT	GO:0031669~cellular response to nutrient levels	4	4.3956	0.000609946	RPTOR, CREBBP, EP300, RICTOR	91	36	19478	23.7827	0.562522	0.0161636	0.0149707
GOTERM_BP_DIRECT	GO:0030324~lung development	5	5.49451	0.000620299	ANXA2, NOS3, EP300, ELK1, EGFR	91	84	19478	12.7407	0.56862	0.0161636	0.0149707
GOTERM_BP_DIRECT	GO:0001889~liver development	5	5.49451	0.000648652	ATF2, ERRFI1, PIK3CA, CITED2, ELK1	91	85	19478	12.5908	0.584889	0.0162764	0.0150752
GOTERM_BP_DIRECT	GO:0048013~ephrin receptor signaling pathway	5	5.49451	0.000648652	ERBB4, SRC, ERBB2, KIT, EGFR	91	85	19478	12.5908	0.584889	0.0162764	0.0150752
GOTERM_BP_DIRECT	GO:0010907~positive regulation of glucose metabolic process	3	3.2967	0.000744229	SRC, AKT2, AKT1	91	9	19478	71.348	0.635346	0.0183351	0.016982
GOTERM_BP_DIRECT	GO:0045444~fat cell differentiation	5	5.49451	0.000771294	CLIP3, AKT2, EP300, SENP2, FOSL2	91	89	19478	12.0249	0.648486	0.0183352	0.016982
GOTERM_BP_DIRECT	GO:0030307~positive regulation of cell growth	5	5.49451	0.000771294	RPTOR, ERBB2, AKT1, RICTOR, EGFR	91	89	19478	12.0249	0.648486	0.0183352	0.016982
GOTERM_BP_DIRECT	GO:0051726~regulation of cell cycle	7	7.69231	0.000882587	KAT2B, JUN, HSP90AB1, JUND, AKT2, ABL1, JUNB	91	241	19478	6.21704	0.69773	0.0206191	0.0190974
GOTERM_BP_DIRECT	GO:0034614~cellular response to reactive oxygen species	4	4.3956	0.00125427	MAPK9, MAPK8, SRC, FOS	91	46	19478	18.6125	0.817427	0.0288058	0.0266799
GOTERM_BP_DIRECT	GO:0007179~transforming growth factor beta receptor signaling pathway	5	5.49451	0.00128265	JUN, CITED2, SRC, FOS, APPL1	91	102	19478	10.4924	0.824322	0.0289665	0.0268287
GOTERM_BP_DIRECT	GO:0034599~cellular response to oxidative stress	5	5.49451	0.00132981	KAT2B, ATF2, MAPK8, ABL1, ATF4	91	103	19478	10.3905	0.835211	0.0290822	0.0269359
GOTERM_BP_DIRECT	GO:0045429~positive regulation of nitric oxide biosynthetic process	4	4.3956	0.00133534	HSP90AA1, HSP90AB1, AKT1, ESR1	91	47	19478	18.2165	0.836443	0.0290822	0.0269359
GOTERM_BP_DIRECT	GO:0042797~tRNA transcription by RNA polymerase III	3	3.2967	0.00135216	POLR2E, POLR2F, POLR2L	91	12	19478	53.511	0.840134	0.0290822	0.0269359
GOTERM_BP_DIRECT	GO:0036323~vascular endothelial growth factor receptor-1 signaling pathway	4	4.3956	0.00150719	ERBB4, ERBB2, KIT, EGFR	91	49	19478	17.473	0.870462	0.0305744	0.028318
GOTERM_BP_DIRECT	GO:0051450~myoblast proliferation	3	3.2967	0.00159321	SRC, ABL1, FOS	91	13	19478	49.3948	0.884735	0.0305744	0.028318
GOTERM_BP_DIRECT	GO:0006473~protein acetylation	3	3.2967	0.00159321	KAT2B, CREBBP, EP300	91	13	19478	49.3948	0.884735	0.0305744	0.028318
GOTERM_BP_DIRECT	GO:0060644~mammary gland epithelial cell differentiation	3	3.2967	0.00159321	ERBB4, AKT2, AKT1	91	13	19478	49.3948	0.884735	0.0305744	0.028318
GOTERM_BP_DIRECT	GO:0035790~platelet-derived growth factor receptor-alpha signaling pathway	4	4.3956	0.00159807	ERBB4, ERBB2, KIT, EGFR	91	50	19478	17.1235	0.885492	0.0305744	0.028318
GOTERM_BP_DIRECT	GO:0045747~positive regulation of Notch signaling pathway	4	4.3956	0.00159807	SRC, NOS3, KIT, ASCL1	91	50	19478	17.1235	0.885492	0.0305744	0.028318
GOTERM_BP_DIRECT	GO:0016477~cell migration	7	7.69231	0.00160969	ERRFI1, RPS6KB1, PIK3CA, ERBB4, CDH1, KIT, PIK3CD	91	271	19478	5.52881	0.887284	0.0305744	0.028318
GOTERM_BP_DIRECT	GO:0014823~response to activity	4	4.3956	0.00169231	KDM6B, PIK3CA, ANXA2, FOS	91	51	19478	16.7878	0.899241	0.0305744	0.028318
GOTERM_BP_DIRECT	GO:0038109~Kit signaling pathway	4	4.3956	0.00169231	ERBB4, ERBB2, KIT, EGFR	91	51	19478	16.7878	0.899241	0.0305744	0.028318
GOTERM_BP_DIRECT	GO:0038145~macrophage colony-stimulating factor signaling pathway	4	4.3956	0.00169231	ERBB4, ERBB2, KIT, EGFR	91	51	19478	16.7878	0.899241	0.0305744	0.028318
GOTERM_BP_DIRECT	GO:0050673~epithelial cell proliferation	4	4.3956	0.00169231	ERRFI1, EGF, KIT, EGFR	91	51	19478	16.7878	0.899241	0.0305744	0.028318
GOTERM_BP_DIRECT	GO:0042311~vasodilation	4	4.3956	0.00169231	KAT2B, SRC, NOS3, EGFR	91	51	19478	16.7878	0.899241	0.0305744	0.028318
GOTERM_BP_DIRECT	GO:0048146~positive regulation of fibroblast proliferation	4	4.3956	0.00178996	ABL1, ESR1, EGFR, FOSL2	91	52	19478	16.4649	0.911749	0.0317513	0.029408
GOTERM_BP_DIRECT	GO:0006355~regulation of DNA-templated transcription	13	14.2857	0.00180432	ATF2, CREBBP, TAF15, CITED2, CREM, RORA, ESR1, KAT2B, POLR2A, ABL1, EP300, PGR, ATF4	91	980	19478	2.83936	0.913452	0.0317513	0.029408
GOTERM_BP_DIRECT	GO:0031547~brain-derived neurotrophic factor receptor signaling pathway	4	4.3956	0.00199565	ERBB4, ERBB2, KIT, EGFR	91	54	19478	15.8551	0.93325	0.0341766	0.0316543
GOTERM_BP_DIRECT	GO:0048661~positive regulation of smooth muscle cell proliferation	4	4.3956	0.00199565	RPS6KB1, PIK3CA, AKT1, EGFR	91	54	19478	15.8551	0.93325	0.0341766	0.0316543
GOTERM_BP_DIRECT	GO:0010467~gene expression	6	6.59341	0.00201781	ERRFI1, JUND, AKT1, ELK1, IKBKE, FOSL2	91	193	19478	6.65422	0.935228	0.0341766	0.0316543
GOTERM_BP_DIRECT	GO:1904263~positive regulation of TORC1 signaling	4	4.3956	0.00210378	RPS6KB1, SRC, EP300, AKT1	91	55	19478	15.5668	0.942365	0.0351928	0.0325956
GOTERM_BP_DIRECT	GO:0046209~nitric oxide metabolic process	3	3.2967	0.00213186	HSP90AA1, NOS3, AKT1	91	15	19478	42.8088	0.944521	0.0352276	0.0326278
GOTERM_BP_DIRECT	GO:0098609~cell-cell adhesion	6	6.59341	0.00215793	ANXA2, SHC1, CDH1, SRC, ABL1, EGFR	91	196	19478	6.55237	0.946451	0.0352289	0.032629
GOTERM_BP_DIRECT	GO:0030335~positive regulation of cell migration	7	7.69231	0.00218618	EGF, AKT2, KIT, PIK3CD, AKT1, RICTOR, EGFR	91	288	19478	5.20246	0.948466	0.0352652	0.0326626
GOTERM_BP_DIRECT	GO:0048012~hepatocyte growth factor receptor signaling pathway	4	4.3956	0.00221549	ERBB4, ERBB2, KIT, EGFR	91	56	19478	15.2889	0.950477	0.0353174	0.032711
GOTERM_BP_DIRECT	GO:0043627~response to estrogen	4	4.3956	0.00233081	HSP90AA1, CITED2, EP300, ESR1	91	57	19478	15.0206	0.957656	0.0358892	0.0332405
GOTERM_BP_DIRECT	GO:0034644~cellular response to UV	4	4.3956	0.00233081	CREBBP, EP300, AURKB, ATF4	91	57	19478	15.0206	0.957656	0.0358892	0.0332405
GOTERM_BP_DIRECT	GO:0071363~cellular response to growth factor stimulus	4	4.3956	0.00233081	STAT5A, RPS6KB1, SHC1, ERBB2	91	57	19478	15.0206	0.957656	0.0358892	0.0332405
GOTERM_BP_DIRECT	GO:0050852~T cell receptor signaling pathway	5	5.49451	0.00239936	PIK3CA, PLCG2, ABL1, PIK3CD, FOSL2	91	121	19478	8.84479	0.961421	0.0365296	0.0338337
GOTERM_BP_DIRECT	GO:0038063~collagen-activated tyrosine kinase receptor signaling pathway	4	4.3956	0.0024498	ERBB4, ERBB2, KIT, EGFR	91	58	19478	14.7617	0.963975	0.036883	0.034161
GOTERM_BP_DIRECT	GO:0090398~cellular senescence	4	4.3956	0.00257248	MAPK9, MAPK8, CITED2, ABL1	91	59	19478	14.5115	0.969505	0.0383045	0.0354776
GOTERM_BP_DIRECT	GO:0006006~glucose metabolic process	4	4.3956	0.00324266	ERRFI1, PIK3CA, AKT2, AKT1	91	64	19478	13.3777	0.987734	0.0477587	0.0442341
GOTERM_BP_DIRECT	GO:0005978~glycogen biosynthetic process	3	3.2967	0.00343044	AKT2, PTGES3, AKT1	91	19	19478	33.7964	0.990498	0.0494494	0.0458
GOTERM_BP_DIRECT	GO:0060065~uterus development	3	3.2967	0.00343044	CITED2, SRC, ESR1	91	19	19478	33.7964	0.990498	0.0494494	0.0458
GOTERM_BP_DIRECT	GO:0010595~positive regulation of endothelial cell migration	4	4.3956	0.00369148	EGF, ABL1, PIK3CD, AKT1	91	67	19478	12.7787	0.993337	0.0526521	0.0487663
GOTERM_BP_DIRECT	GO:0030036~actin cytoskeleton organization	6	6.59341	0.00382945	PIK3CA, SHC1, CFL1, KIT, ABL1, RICTOR	91	224	19478	5.73332	0.994477	0.054051	0.050062
GOTERM_BP_DIRECT	GO:0050679~positive regulation of epithelial cell proliferation	4	4.3956	0.00417643	ERBB4, ERBB2, TGFA, EGFR	91	70	19478	12.2311	0.996555	0.0573156	0.0530856
GOTERM_BP_DIRECT	GO:0009416~response to light stimulus	3	3.2967	0.00418763	MAPK8, FOS, ELK1	91	21	19478	30.5777	0.996607	0.0573156	0.0530856
GOTERM_BP_DIRECT	GO:0048545~response to steroid hormone	3	3.2967	0.00418763	JUN, JUND, JUNB	91	21	19478	30.5777	0.996607	0.0573156	0.0530856
GOTERM_BP_DIRECT	GO:2000010~positive regulation of protein localization to cell surface	3	3.2967	0.00459261	HSP90AB1, ERBB4, AKT1	91	22	19478	29.1878	0.998045	0.0622299	0.0576372
GOTERM_BP_DIRECT	GO:0007004~telomere maintenance via telomerase	3	3.2967	0.00501495	HSP90AA1, HSP90AB1, PTGES3	91	23	19478	27.9188	0.9989	0.0672798	0.0623145
GOTERM_BP_DIRECT	GO:0018105~peptidyl-serine phosphorylation	4	4.3956	0.00545316	MAPK8, RPS6KB1, AKT1, RICTOR	91	77	19478	11.1192	0.999394	0.0690733	0.0639756
GOTERM_BP_DIRECT	GO:0045821~positive regulation of glycolytic process	3	3.2967	0.0054545	RPTOR, KAT2B, SRC	91	24	19478	26.7555	0.999395	0.0690733	0.0639756
GOTERM_BP_DIRECT	GO:0038095~Fc-epsilon receptor signaling pathway	3	3.2967	0.0054545	MAPK9, MAPK8, PLCG2	91	24	19478	26.7555	0.999395	0.0690733	0.0639756
GOTERM_BP_DIRECT	GO:0040014~regulation of multicellular organism growth	3	3.2967	0.0054545	STAT5A, PIK3CA, FOSL2	91	24	19478	26.7555	0.999395	0.0690733	0.0639756
GOTERM_BP_DIRECT	GO:0006809~nitric oxide biosynthetic process	3	3.2967	0.0054545	NOS3, AKT1, RORA	91	24	19478	26.7555	0.999395	0.0690733	0.0639756
GOTERM_BP_DIRECT	GO:0051131~chaperone-mediated protein complex assembly	3	3.2967	0.0054545	HSP90AA1, HSP90AB1, PTGES3	91	24	19478	26.7555	0.999395	0.0690733	0.0639756
GOTERM_BP_DIRECT	GO:0050821~protein stabilization	6	6.59341	0.00567658	HSP90AA1, HSP90AB1, AKT2, PTGES3, POLR2E, EP300	91	246	19478	5.22058	0.999553	0.07122	0.0659639
GOTERM_BP_DIRECT	GO:0009636~response to toxic substance	4	4.3956	0.00627681	RPS6KB1, CDH1, FOS, ATF4	91	81	19478	10.5701	0.999803	0.0780282	0.0722697
GOTERM_BP_DIRECT	GO:0022008~neurogenesis	4	4.3956	0.00717087	ERBB4, ERBB2, ASCL1, EGFR	91	85	19478	10.0727	0.999942	0.0883321	0.0818131
GOTERM_BP_DIRECT	GO:0006383~transcription by RNA polymerase III	3	3.2967	0.00844384	POLR2A, POLR2H, POLR2K	91	30	19478	21.4044	0.99999	0.103076	0.0954686
GOTERM_BP_DIRECT	GO:1990646~cellular response to prolactin	2	2.1978	0.00922008	SRC, FOS	91	2	19478	214.044	0.999996	0.111547	0.103314
GOTERM_BP_DIRECT	GO:0008284~positive regulation of cell population proliferation	8	8.79121	0.00953337	SHC1, ERBB4, EGF, ERBB2, KIT, TGFA, ATF3, EGFR	91	512	19478	3.34444	0.999998	0.113755	0.10536
GOTERM_BP_DIRECT	GO:0033554~cellular response to stress	3	3.2967	0.00957056	MAPK9, MAPK8, AKT1	91	32	19478	20.0666	0.999998	0.113755	0.10536
GOTERM_BP_DIRECT	GO:0098586~cellular response to virus	4	4.3956	0.0100035	ATF2, HSP90AA1, NLRP3, IKBKE	91	96	19478	8.9185	0.999999	0.117868	0.109169
GOTERM_BP_DIRECT	GO:0034976~response to endoplasmic reticulum stress	4	4.3956	0.0105788	JUN, ABL1, ATF3, ATF4	91	98	19478	8.73649	0.999999	0.123572	0.114452
GOTERM_BP_DIRECT	GO:0045931~positive regulation of mitotic cell cycle	3	3.2967	0.0113785	STAT5A, RPS6KB1, ABL1	91	35	19478	18.3466	1	0.131776	0.122051
GOTERM_BP_DIRECT	GO:0050727~regulation of inflammatory response	4	4.3956	0.0114772	FANCA, NLRP3, RICTOR, ESR1	91	101	19478	8.47699	1	0.131793	0.122066
GOTERM_BP_DIRECT	GO:0008543~fibroblast growth factor receptor signaling pathway	4	4.3956	0.0117861	ERBB4, ERBB2, KIT, EGFR	91	102	19478	8.39388	1	0.134203	0.124299
GOTERM_BP_DIRECT	GO:0032570~response to progesterone	3	3.2967	0.0120119	ERRFI1, FOSB, FOS	91	36	19478	17.837	1	0.134471	0.124547
GOTERM_BP_DIRECT	GO:0031663~lipopolysaccharide-mediated signaling pathway	3	3.2967	0.0120119	NOS3, PLCG2, AKT1	91	36	19478	17.837	1	0.134471	0.124547
GOTERM_BP_DIRECT	GO:0071222~cellular response to lipopolysaccharide	5	5.49451	0.0121074	MAPK8, SRC, ABL1, NLRP3, CDC73	91	192	19478	5.57406	1	0.134471	0.124547
GOTERM_BP_DIRECT	GO:0032743~positive regulation of interleukin-2 production	3	3.2967	0.0126605	STAT5A, PLCG2, ABL1	91	37	19478	17.3549	1	0.13724	0.127112
GOTERM_BP_DIRECT	GO:0046326~positive regulation of D-glucose import	3	3.2967	0.0126605	AKT2, AKT1, APPL1	91	37	19478	17.3549	1	0.13724	0.127112
GOTERM_BP_DIRECT	GO:0032008~positive regulation of TOR signaling	3	3.2967	0.0126605	RPTOR, PIK3CA, RICTOR	91	37	19478	17.3549	1	0.13724	0.127112
GOTERM_BP_DIRECT	GO:0007249~canonical NF-kappaB signal transduction	3	3.2967	0.0133241	CREBBP, ABL1, EP300	91	38	19478	16.8982	1	0.142159	0.131667
GOTERM_BP_DIRECT	GO:2001237~negative regulation of extrinsic apoptotic signaling pathway	3	3.2967	0.0133241	RPS6KB1, SRC, SH3RF1	91	38	19478	16.8982	1	0.142159	0.131667
GOTERM_BP_DIRECT	GO:0043201~response to L-leucine	2	2.1978	0.0137985	RPS6KB1, PIK3CA	91	3	19478	142.696	1	0.143823	0.133209
GOTERM_BP_DIRECT	GO:0060374~mast cell differentiation	2	2.1978	0.0137985	KIT, PIK3CD	91	3	19478	142.696	1	0.143823	0.133209
GOTERM_BP_DIRECT	GO:0070141~response to UV-A	2	2.1978	0.0137985	AKT1, EGFR	91	3	19478	142.696	1	0.143823	0.133209
GOTERM_BP_DIRECT	GO:0008584~male gonad development	4	4.3956	0.0140825	CITED2, KIT, FANCA, ESR1	91	109	19478	7.85482	1	0.145663	0.134913
GOTERM_BP_DIRECT	GO:0007169~cell surface receptor protein tyrosine kinase signaling pathway	4	4.3956	0.0144299	ERBB4, ERBB2, KIT, EGFR	91	110	19478	7.78342	1	0.146417	0.135611
GOTERM_BP_DIRECT	GO:0010629~negative regulation of gene expression	6	6.59341	0.0144769	PIK3CA, CITED2, SRC, AKT1, PGR, ESR1	91	310	19478	4.14279	1	0.146417	0.135611
GOTERM_BP_DIRECT	GO:1900182~positive regulation of protein localization to nucleus	3	3.2967	0.0146957	CREBBP, SRC, AKT1	91	40	19478	16.0533	1	0.146417	0.135611
GOTERM_BP_DIRECT	GO:0018107~peptidyl-threonine phosphorylation	3	3.2967	0.0146957	ATF2, MAPK8, AKT1	91	40	19478	16.0533	1	0.146417	0.135611
GOTERM_BP_DIRECT	GO:0009408~response to heat	3	3.2967	0.0146957	HSP90AA1, NOS3, AKT1	91	40	19478	16.0533	1	0.146417	0.135611
GOTERM_BP_DIRECT	GO:0043542~endothelial cell migration	3	3.2967	0.0154034	PIK3CA, NOS3, ABL1	91	41	19478	15.6618	1	0.152347	0.141104
GOTERM_BP_DIRECT	GO:0070374~positive regulation of ERK1 and ERK2 cascade	5	5.49451	0.015567	SHC1, ERBB4, SRC, ABL1, EGFR	91	207	19478	5.17014	1	0.152849	0.141569
GOTERM_BP_DIRECT	GO:0045471~response to ethanol	4	4.3956	0.0158677	RPS6KB1, FOSB, FOS, ELK1	91	114	19478	7.51031	1	0.154682	0.143266
GOTERM_BP_DIRECT	GO:0046427~positive regulation of receptor signaling pathway via JAK-STAT	3	3.2967	0.0161255	ERBB4, KIT, EP300	91	42	19478	15.2889	1	0.154965	0.143528
GOTERM_BP_DIRECT	GO:0032870~cellular response to hormone stimulus	3	3.2967	0.0161255	STAT5A, FOSB, IGFBP7	91	42	19478	15.2889	1	0.154965	0.143528
GOTERM_BP_DIRECT	GO:0045815~transcription initiation-coupled chromatin remodeling	3	3.2967	0.0168619	KAT2B, ATF2, EP300	91	43	19478	14.9333	1	0.157571	0.145942
GOTERM_BP_DIRECT	GO:0031295~T cell costimulation	3	3.2967	0.0168619	PIK3CA, SRC, AKT1	91	43	19478	14.9333	1	0.157571	0.145942
GOTERM_BP_DIRECT	GO:1901796~regulation of signal transduction by p53 class mediator	3	3.2967	0.0168619	EP300, AKT1, AURKB	91	43	19478	14.9333	1	0.157571	0.145942
GOTERM_BP_DIRECT	GO:0042307~positive regulation of protein import into nucleus	3	3.2967	0.0168619	HSP90AA1, CDH1, EP300	91	43	19478	14.9333	1	0.157571	0.145942
GOTERM_BP_DIRECT	GO:0061077~chaperone-mediated protein folding	3	3.2967	0.0176124	HSP90AB1, FKBP4, FKBP5	91	44	19478	14.5939	1	0.162749	0.150738
GOTERM_BP_DIRECT	GO:0043065~positive regulation of apoptotic process	6	6.59341	0.018039	CLIP3, JUN, MAPK8, SRC, ABL1, ATF4	91	328	19478	3.91544	1	0.162749	0.150738
GOTERM_BP_DIRECT	GO:0006356~regulation of transcription by RNA polymerase I	2	2.1978	0.0183561	POLR2K, POLR2L	91	4	19478	107.022	1	0.162749	0.150738
GOTERM_BP_DIRECT	GO:0002551~mast cell chemotaxis	2	2.1978	0.0183561	KIT, PIK3CD	91	4	19478	107.022	1	0.162749	0.150738
GOTERM_BP_DIRECT	GO:0001865~NK T cell differentiation	2	2.1978	0.0183561	ATF2, FOSL2	91	4	19478	107.022	1	0.162749	0.150738
GOTERM_BP_DIRECT	GO:0010748~negative regulation of long-chain fatty acid import across plasma membrane	2	2.1978	0.0183561	AKT2, AKT1	91	4	19478	107.022	1	0.162749	0.150738
GOTERM_BP_DIRECT	GO:0007566~embryo implantation	3	3.2967	0.0183768	ERRFI1, IGFBP7, FKBP4	91	45	19478	14.2696	1	0.162749	0.150738
GOTERM_BP_DIRECT	GO:0033138~positive regulation of peptidyl-serine phosphorylation	3	3.2967	0.0183768	RPTOR, AKT1, EGFR	91	45	19478	14.2696	1	0.162749	0.150738
GOTERM_BP_DIRECT	GO:0030316~osteoclast differentiation	3	3.2967	0.0191551	FOS, JUNB, FOSL2	91	46	19478	13.9594	1	0.16854	0.156102
GOTERM_BP_DIRECT	GO:0031667~response to nutrient levels	3	3.2967	0.0199471	RPS6KB1, SRC, ATF4	91	47	19478	13.6624	1	0.172155	0.15945
GOTERM_BP_DIRECT	GO:0006094~gluconeogenesis	3	3.2967	0.0199471	KAT2B, ATF3, ATF4	91	47	19478	13.6624	1	0.172155	0.15945
GOTERM_BP_DIRECT	GO:0035914~skeletal muscle cell differentiation	3	3.2967	0.0199471	CITED2, FOS, ATF3	91	47	19478	13.6624	1	0.172155	0.15945
GOTERM_BP_DIRECT	GO:0042789~mRNA transcription by RNA polymerase II	3	3.2967	0.0207526	ATF2, ANXA2, ATF4	91	48	19478	13.3777	1	0.177974	0.164839
GOTERM_BP_DIRECT	GO:0006979~response to oxidative stress	4	4.3956	0.021516	MAPK8, ABL1, AKT1, EGFR	91	128	19478	6.68887	1	0.183359	0.169827
GOTERM_BP_DIRECT	GO:0034198~cellular response to amino acid starvation	3	3.2967	0.0224038	MAPK8, ATF3, ATF4	91	50	19478	12.8426	1	0.186866	0.173075
GOTERM_BP_DIRECT	GO:0043536~positive regulation of blood vessel endothelial cell migration	3	3.2967	0.0224038	STAT5A, NOS3, AKT1	91	50	19478	12.8426	1	0.186866	0.173075
GOTERM_BP_DIRECT	GO:0038135~ERBB2-ERBB4 signaling pathway	2	2.1978	0.0228928	ERBB4, ERBB2	91	5	19478	85.6176	1	0.186866	0.173075

## Sheet: CC-GMFA-ED
GMFA-ED corresponding GO-CC functional item results
Category	Term	Count	%	PValue	Genes	List Total	Pop Hits	Pop Total	Fold Enrichment	Bonferroni	Benjamini	FDR
GOTERM_CC_DIRECT	GO:0005654~nucleoplasm	57	62.6374	2.47602e-19	ATF2, HSP90AB1, CITED2, RORA, ELK1, CDC73, RPTOR, TCL1A, AKT2, SNIP1, AKT1, EP300, JUNB, IKBKE, KDM6B, HSP90AA1, FOS, SENP2, KAT2B, PGR, FKBP4, ATF3, ATF4, FKBP5, POLDIP3, SRC, AURKB, MAPK9, MAPK8, POLR2A, ERBB4, POLR2C, ERBB2, POLR2D, ABL1, POLR2E, POLR2F, POLR2H, POLR2I, POLR2K, POLR2L, STAT5A, JUN, CREBBP, JUND, TAF15, PTGES3, FANCA, TRERF1, ESR1, FOSL2, RPS6KB1, APEX1, TTC4, TTC3, FOSB, MXD1	89	4107	20795	3.24279	5.49677e-17	5.00227e-17	4.43895e-17
GOTERM_CC_DIRECT	GO:0005634~nucleus	68	74.7253	4.50655e-19	ERRFI1, ATF2, HSP90AB1, CITED2, RORA, ELK1, CDC73, TCL1A, AKT2, CFL1, SNIP1, AKT1, EP300, JUNB, IKBKE, APPL1, KDM6B, HSP90AA1, ANXA2, DUSP1, FOS, SENP2, CLIP3, KAT2B, PGR, FKBP4, ATF3, ATF4, CREB5, POLDIP3, SRC, CREM, ASCL1, EGFR, AURKB, MAPK9, MAPK8, POLR2A, ERBB4, POLR2C, ERBB2, POLR2D, ABL1, POLR2E, POLR2F, NLRP3, POLR2H, POLR2I, POLR2K, POLR2L, STAT5A, JUN, CREBBP, JUND, TAF15, NOS3, PTGES3, …	89	6244	20795	2.54457	1.00045e-16	5.00227e-17	4.43895e-17
GOTERM_CC_DIRECT	GO:0005829~cytosol	62	68.1319	4.01342e-16	ERRFI1, HSP90AB1, CITED2, PIK3CD, SH3RF1, CDC73, RPTOR, TCL1A, EEF2K, AKT2, CFL1, SNIP1, AKT1, EP300, IKBKE, APPL1, HSP90AA1, ANXA2, AHSA1, FOS, SENP2, CLIP3, KAT2B, TBC1D4, PIK3CA, PGR, FKBP4, ATF4, FKBP5, POLDIP3, SRC, SHC1, EGFR, AURKB, MAPK9, MAPK8, ERBB4, POLR2C, ERBB2, POLR2D, ABL1, POLR2E, PLCG2, POLR2F, NLRP3, RICTOR, POLR2H, POLR2K, POLR2L, STAT5A, CREBBP, NOS3, PTGES3, FANCA, TRERF1, ES…	89	5713	20795	2.53569	9.85878e-14	2.96993e-14	2.63548e-14
GOTERM_CC_DIRECT	GO:0005665~RNA polymerase II, core complex	9	9.89011	1.74261e-15	POLR2A, POLR2C, POLR2D, POLR2E, POLR2F, POLR2H, POLR2I, POLR2K, POLR2L	89	17	20795	123.698	3.94351e-13	9.67147e-14	8.58234e-14
GOTERM_CC_DIRECT	GO:0090575~RNA polymerase II transcription regulator complex	11	12.0879	1.40643e-10	STAT5A, ATF2, JUN, JUND, ANXA2, FOS, ASCL1, JUNB, ATF3, FOSL2, ATF4	89	126	20795	20.3982	3.12229e-08	6.24457e-09	5.54135e-09
GOTERM_CC_DIRECT	GO:0035976~transcription factor AP-1 complex	5	5.49451	4.46158e-09	JUN, JUND, FOS, JUNB, FOSL2	89	6	20795	194.71	9.90469e-07	1.65078e-07	1.46488e-07
GOTERM_CC_DIRECT	GO:0000785~chromatin	22	24.1758	7.26148e-09	STAT5A, ATF2, CREBBP, JUN, JUND, CITED2, CREM, FANCA, RORA, FOS, ASCL1, ELK1, ESR1, FOSL2, EP300, FOSB, PGR, MXD1, JUNB, ATF3, CREB5, ATF4	89	1133	20795	4.53693	1.61205e-06	2.30293e-07	2.04359e-07
GOTERM_CC_DIRECT	GO:0000428~DNA-directed RNA polymerase complex	6	6.59341	6.01205e-08	POLR2A, POLR2C, POLR2D, POLR2E, POLR2F, POLR2I	89	25	20795	56.0764	1.33467e-05	1.66834e-06	1.48047e-06
GOTERM_CC_DIRECT	GO:0005736~RNA polymerase I complex	5	5.49451	2.07905e-07	POLR2E, POLR2F, POLR2H, POLR2K, POLR2L	89	13	20795	89.866	4.6154e-05	5.12833e-06	4.55082e-06
GOTERM_CC_DIRECT	GO:0005666~RNA polymerase III complex	5	5.49451	8.75505e-07	POLR2E, POLR2F, POLR2H, POLR2K, POLR2L	89	18	20795	64.9032	0.000194343	1.94362e-05	1.72475e-05
GOTERM_CC_DIRECT	GO:0005737~cytoplasm	47	51.6484	3.28413e-06	ATF2, ERRFI1, HSP90AB1, SHC1, CITED2, POLDIP3, SRC, CREM, PIK3CD, SH3RF1, EGFR, EPS8, RPTOR, MAPK9, MAPK8, EEF2K, POLR2A, CDH1, AKT2, CFL1, PLCG2, ABL1, AKT1, EP300, NLRP3, IKBKE, APPL1, STAT5A, CREBBP, HSP90AA1, TAF15, ANXA2, NOS3, DUSP1, PTGES3, FANCA, ESR1, PIK3CA, RPS6KB1, APEX1, TTC4, TTC3, PGR, SUGT1, FKBP4, ATF4, FKBP5	89	6004	20795	1.82905	0.000728812	6.62797e-05	5.88157e-05
GOTERM_CC_DIRECT	GO:0032587~ruffle membrane	7	7.69231	4.69966e-06	EPS8, SRC, AKT2, ERBB2, CFL1, PLCG2, EGFR	89	102	20795	16.0349	0.00104278	8.69437e-05	7.71527e-05
GOTERM_CC_DIRECT	GO:0048471~perinuclear region of cytoplasm	14	15.3846	1.56102e-05	HSP90AA1, HSP90AB1, SRC, TGFA, EGFR, SH3RF1, PIK3CA, RPS6KB1, CDH1, APEX1, ERBB2, PLCG2, ABL1, FKBP4	89	750	20795	4.3615	0.0034595	0.000266575	0.000236555
GOTERM_CC_DIRECT	GO:0032991~protein-containing complex	12	13.1868	0.000157697	KAT2B, HSP90AA1, HSP90AB1, CITED2, PTGES3, ABL1, AKT1, SUGT1, FKBP4, ESR1, EGFR, ATF4	89	691	20795	4.05763	0.0344058	0.00250063	0.00221903
GOTERM_CC_DIRECT	GO:0005667~transcription regulator complex	7	7.69231	0.000370552	CREBBP, JUN, JUND, EP300, TRERF1, ESR1, JUNB	89	223	20795	7.33436	0.0789838	0.00548416	0.00486658
GOTERM_CC_DIRECT	GO:0044294~dendritic growth cone	3	3.2967	0.000625203	HSP90AA1, HSP90AB1, SRC	89	9	20795	77.8839	0.129631	0.0086747	0.00769781
GOTERM_CC_DIRECT	GO:0098978~glutamatergic synapse	10	10.989	0.000853209	EPS8, EEF2K, RPS6KB1, ERBB4, CDH1, SRC, ABL1, AKT1, EGFR, APPL1	89	588	20795	3.97367	0.172622	0.0111419	0.00988719
GOTERM_CC_DIRECT	GO:0043025~neuronal cell body	8	8.79121	0.000969209	RPTOR, HSP90AA1, HSP90AB1, SRC, ABL1, FKBP4, ASCL1, ELK1	89	369	20795	5.06562	0.193675	0.0119536	0.0106075
GOTERM_CC_DIRECT	GO:1902554~serine/threonine protein kinase complex	3	3.2967	0.00231045	RPTOR, RICTOR, IKBKE	89	17	20795	41.2327	0.40161	0.0269957	0.0239557
GOTERM_CC_DIRECT	GO:0097708~intracellular vesicle	3	3.2967	0.00387084	PLCG2, EGFR, APPL1	89	22	20795	31.8616	0.577258	0.0429663	0.0381277
GOTERM_CC_DIRECT	GO:0031982~vesicle	5	5.49451	0.00520271	EPS8, TBC1D4, ANXA2, CFL1, AKT1	89	164	20795	7.12353	0.685891	0.0550001	0.0488064
GOTERM_CC_DIRECT	GO:0016323~basolateral plasma membrane	6	6.59341	0.00580328	HSP90AA1, ANXA2, ERBB4, ERBB2, TGFA, EGFR	89	270	20795	5.19226	0.725301	0.0585603	0.0519657
GOTERM_CC_DIRECT	GO:0044295~axonal growth cone	3	3.2967	0.00713115	HSP90AA1, HSP90AB1, FKBP4	89	30	20795	23.3652	0.795827	0.0688311	0.0610798
GOTERM_CC_DIRECT	GO:0070435~Shc-EGFR complex	2	2.1978	0.00844587	SHC1, EGFR	89	2	20795	233.652	0.847859	0.0781243	0.0693265
GOTERM_CC_DIRECT	GO:0030027~lamellipodium	5	5.49451	0.00883074	PIK3CA, CDH1, CFL1, AKT1, SH3RF1	89	191	20795	6.11654	0.860422	0.078417	0.0695862
GOTERM_CC_DIRECT	GO:0098794~postsynapse	5	5.49451	0.00998551	RPS6KB1, CDH1, ABL1, AKT1, APPL1	89	198	20795	5.9003	0.892248	0.0852609	0.0756595
GOTERM_CC_DIRECT	GO:0045121~membrane raft	5	5.49451	0.0123815	CLIP3, ANXA2, SRC, PLCG2, EGFR	89	211	20795	5.53677	0.937078	0.101804	0.0903394
GOTERM_CC_DIRECT	GO:0005739~mitochondrion	15	16.4835	0.0130316	HSP90AA1, HSP90AB1, SRC, COASY, MAPK9, MAPK8, RPS6KB1, POLR2A, ERBB4, APEX1, ABL1, AKT1, NLRP3, FKBP4, MXD1	89	1721	20795	2.03648	0.945635	0.103322	0.0916868
GOTERM_CC_DIRECT	GO:0032993~protein-DNA complex	3	3.2967	0.0142868	EP300, FOS, POLR2H	89	43	20795	16.3013	0.959015	0.109368	0.0970518
GOTERM_CC_DIRECT	GO:1990589~ATF4-CREB1 transcription factor complex	2	2.1978	0.0168212	CREM, ATF4	89	4	20795	116.826	0.976857	0.124477	0.110459
GOTERM_CC_DIRECT	GO:0070062~extracellular exosome	17	18.6813	0.0250583	HSP90AA1, HSP90AB1, ANXA2, SRC, EGF, AHSA1, COASY, EPS8, CDH1, CFL1, PLCG2, IGFBP7, FKBP4, APPL1, FKBP5, CREB5, EIF3B	89	2242	20795	1.77167	0.996425	0.174316	0.154686
GOTERM_CC_DIRECT	GO:0005942~phosphatidylinositol 3-kinase complex	2	2.1978	0.0251266	PIK3CA, PIK3CD	89	6	20795	77.8839	0.99648	0.174316	0.154686
GOTERM_CC_DIRECT	GO:0000791~euchromatin	3	3.2967	0.0301274	JUN, POLR2A, ESR1	89	64	20795	10.9524	0.998876	0.202676	0.179852
GOTERM_CC_DIRECT	GO:0030669~clathrin-coated endocytic vesicle membrane	3	3.2967	0.0364399	EGF, TGFA, EGFR	89	71	20795	9.87261	0.999736	0.226042	0.200587
GOTERM_CC_DIRECT	GO:0009925~basal plasma membrane	3	3.2967	0.03738	ERBB4, ERBB2, EGFR	89	72	20795	9.73549	0.999788	0.226042	0.200587
GOTERM_CC_DIRECT	GO:0005943~phosphatidylinositol 3-kinase complex, class IA	2	2.1978	0.0374548	PIK3CA, PIK3CD	89	9	20795	51.9226	0.999791	0.226042	0.200587
GOTERM_CC_DIRECT	GO:0005938~cell cortex	4	4.3956	0.0376736	EPS8, CLIP3, AKT2, AKT1	89	174	20795	5.3713	0.999802	0.226042	0.200587

## Sheet: MF-GMFA-ED
GMFA-ED corresponding GO-MF functional item results
Category	Term	Count	%	PValue	Genes	List Total	Pop Hits	Pop Total	Fold Enrichment	Bonferroni	Benjamini	FDR
GOTERM_MF_DIRECT	GO:0003899~DNA-directed 5'-3' RNA polymerase activity	8	8.79121	7.17452e-11	POLR2A, POLR2C, POLR2E, POLR2F, POLR2H, POLR2I, POLR2K, POLR2L	91	30	19253	56.419	2.79089e-08	2.79089e-08	1.97299e-08
GOTERM_MF_DIRECT	GO:0005515~protein binding	87	95.6044	3.45518e-09	ERRFI1, ATF2, HSP90AB1, CITED2, PIK3CD, RORA, ELK1, SH3RF1, CDC73, EPS8, RPTOR, TCL1B, TCL1A, CDH1, AKT2, CFL1, SNIP1, AKT1, EP300, JUNB, IKBKE, APPL1, KDM6B, HSP90AA1, ANXA2, DUSP1, AHSA1, FOS, SENP2, COASY, CLIP3, KAT2B, TBC1D4, PIK3CA, KIT, PGR, ITGB1BP2, FKBP4, ATF3, ATF4, FKBP5, CREB5, POLDIP3, SRC, SHC1, CREM, TGFA, ASCL1, EGFR, AURKB, MAPK9, MAPK8, POLR2A, ERBB4, POLR2C, ERBB2, POLR2D, ABL…	91	13690	19253	1.34454	1.34406e-06	6.72033e-07	4.75087e-07
GOTERM_MF_DIRECT	GO:0003700~DNA-binding transcription factor activity	17	18.6813	2.07024e-08	STAT5A, ATF2, JUN, JUND, CREM, RORA, FOS, ASCL1, ELK1, ESR1, FOSL2, FOSB, PGR, JUNB, ATF3, CREB5, ATF4	91	610	19253	5.89625	8.05319e-06	2.68441e-06	1.89772e-06
GOTERM_MF_DIRECT	GO:0003677~DNA binding	25	27.4725	6.03323e-08	ATF2, CREM, RORA, POLR2A, POLR2C, ABL1, POLR2E, EP300, POLR2F, JUNB, POLR2K, POLR2L, STAT5A, JUN, TAF15, FOS, TRERF1, ESR1, FOSL2, APEX1, FOSB, PGR, ATF3, ATF4, CREB5	91	1500	19253	3.52619	2.3469e-05	5.86731e-06	4.14784e-06
GOTERM_MF_DIRECT	GO:1990837~sequence-specific double-stranded DNA binding	15	16.4835	3.71208e-07	ATF2, JUN, JUND, CREM, FOS, ASCL1, ELK1, ESR1, ABL1, FOSB, PGR, JUNB, ATF3, CREB5, ATF4	91	568	19253	5.58727	0.00014439	2.888e-05	2.04165e-05
GOTERM_MF_DIRECT	GO:0019901~protein kinase binding	14	15.3846	4.95781e-07	ATF2, ERRFI1, HSP90AB1, ESR1, EGFR, RPTOR, KAT2B, TCL1B, TCL1A, PLCG2, MTCP1, AKT1, RICTOR, ATF4	91	495	19253	5.98384	0.00019284	3.21431e-05	2.27233e-05
GOTERM_MF_DIRECT	GO:0030235~nitric-oxide synthase regulator activity	4	4.3956	9.81157e-07	HSP90AA1, HSP90AB1, AKT1, ESR1	91	5	19253	169.257	0.000381598	5.45243e-05	3.85455e-05
GOTERM_MF_DIRECT	GO:0001223~transcription coactivator binding	6	6.59341	3.2347e-06	CREBBP, EP300, PGR, RORA, TRERF1, ESR1	91	49	19253	25.9067	0.00125751	0.00014613	0.000103305
GOTERM_MF_DIRECT	GO:0001228~DNA-binding transcription activator activity, RNA polymerase II-specific	13	14.2857	3.3809e-06	STAT5A, ATF2, JUN, JUND, FOS, ELK1, ESR1, FOSL2, FOSB, PGR, JUNB, ATF3, ATF4	91	497	19253	5.53406	0.00131431	0.00014613	0.000103305
GOTERM_MF_DIRECT	GO:0005524~ATP binding	22	24.1758	6.73911e-06	HSP90AA1, HSP90AB1, SRC, PIK3CD, EGFR, COASY, AURKB, MAPK9, MAPK8, EEF2K, PIK3CA, RPS6KB1, ERBB4, AKT2, KIT, ERBB2, ABL1, AKT1, NLRP3, RICTOR, FKBP4, IKBKE	91	1546	19253	3.01072	0.00261809	0.000262152	0.000185326
GOTERM_MF_DIRECT	GO:0061629~RNA polymerase II-specific DNA-binding transcription factor binding	8	8.79121	2.48752e-05	ATF2, CREBBP, JUN, CITED2, EP300, FOS, ELK1, ATF4	91	184	19253	9.19876	0.0096299	0.000819868	0.000579598
GOTERM_MF_DIRECT	GO:0001221~transcription coregulator binding	5	5.49451	2.62053e-05	JUND, EP300, RORA, FOS, ESR1	91	37	19253	28.5907	0.0101422	0.000819868	0.000579598
GOTERM_MF_DIRECT	GO:0000978~RNA polymerase II cis-regulatory region sequence-specific DNA binding	18	19.7802	2.73992e-05	STAT5A, KDM6B, ATF2, JUN, JUND, CREM, RORA, FOS, ASCL1, ELK1, ESR1, FOSL2, FOSB, PGR, MXD1, JUNB, ATF3, ATF4	91	1176	19253	3.23834	0.0106018	0.000819868	0.000579598
GOTERM_MF_DIRECT	GO:0048156~tau protein binding	5	5.49451	5.2535e-05	HSP90AA1, CREBBP, HSP90AB1, EP300, FKBP4	91	44	19253	24.0422	0.0202292	0.00141952	0.00100352
GOTERM_MF_DIRECT	GO:0042802~identical protein binding	22	24.1758	5.47373e-05	STAT5A, ATF2, JUN, HSP90AA1, HSP90AB1, ANXA2, FOS, ASCL1, ESR1, EGFR, TCL1A, RPS6KB1, CDH1, ERBB2, AKT1, NLRP3, PGR, IKBKE, ATF3, APPL1, CREB5, ATF4	91	1777	19253	2.61934	0.0210683	0.00141952	0.00100352
GOTERM_MF_DIRECT	GO:0000981~DNA-binding transcription factor activity, RNA polymerase II-specific	18	19.7802	6.38764e-05	STAT5A, ATF2, JUN, JUND, CREM, RORA, FOS, ASCL1, ELK1, ESR1, FOSL2, FOSB, PGR, MXD1, JUNB, ATF3, CREB5, ATF4	91	1258	19253	3.02725	0.0245425	0.001553	0.00109788
GOTERM_MF_DIRECT	GO:0004672~protein kinase activity	9	9.89011	8.69525e-05	MAPK9, MAPK8, EEF2K, RPS6KB1, SRC, ERBB2, ABL1, AKT1, EGFR	91	303	19253	6.2843	0.0332603	0.00198968	0.00140658
GOTERM_MF_DIRECT	GO:0004402~histone acetyltransferase activity	4	4.3956	0.000210881	KAT2B, ATF2, CREBBP, EP300	91	25	19253	33.8514	0.0787663	0.00410256	0.00290027
GOTERM_MF_DIRECT	GO:0035401~histone H3Y41 kinase activity	6	6.59341	0.000221475	ERBB4, SRC, ERBB2, KIT, ABL1, EGFR	91	117	19253	10.8498	0.0825556	0.00410256	0.00290027
GOTERM_MF_DIRECT	GO:0004713~protein tyrosine kinase activity	6	6.59341	0.000221475	ERBB4, SRC, ERBB2, KIT, ABL1, EGFR	91	117	19253	10.8498	0.0825556	0.00410256	0.00290027
GOTERM_MF_DIRECT	GO:0140801~histone H2AXY142 kinase activity	6	6.59341	0.000221475	ERBB4, SRC, ERBB2, KIT, ABL1, EGFR	91	117	19253	10.8498	0.0825556	0.00410256	0.00290027
GOTERM_MF_DIRECT	GO:0004712~protein serine/threonine/tyrosine kinase activity	4	4.3956	0.000366013	MAPK9, RPS6KB1, AKT1, AURKB	91	30	19253	28.2095	0.13273	0.00647178	0.00457516
GOTERM_MF_DIRECT	GO:0003682~chromatin binding	10	10.989	0.000480567	STAT5A, KAT2B, CREBBP, CITED2, EP300, ASCL1, ELK1, ESR1, EGFR, FOSL2	91	491	19253	4.30899	0.170544	0.00789193	0.00557912
GOTERM_MF_DIRECT	GO:0004714~transmembrane receptor protein tyrosine kinase activity	4	4.3956	0.000486905	ERBB4, ERBB2, KIT, EGFR	91	33	19253	25.645	0.172588	0.00789193	0.00557912
GOTERM_MF_DIRECT	GO:0005154~epidermal growth factor receptor binding	4	4.3956	0.000630769	SHC1, ERBB4, EGF, TGFA	91	36	19253	23.5079	0.217645	0.00981477	0.00693846
GOTERM_MF_DIRECT	GO:0016301~kinase activity	7	7.69231	0.000686411	EPS8, MAPK9, PIK3CA, ERBB2, ABL1, AKT1, EGFR	91	227	19253	6.52423	0.234408	0.0102698	0.00726012
GOTERM_MF_DIRECT	GO:0000976~transcription cis-regulatory region binding	7	7.69231	0.000936811	JUN, JUND, ERBB4, FOS, ELK1, ATF3, ATF4	91	241	19253	6.14523	0.305519	0.0131847	0.00932082
GOTERM_MF_DIRECT	GO:0008140~cAMP response element binding protein binding	3	3.2967	0.000949029	ATF2, CREM, ATF4	91	10	19253	63.4714	0.308815	0.0131847	0.00932082
GOTERM_MF_DIRECT	GO:0000977~RNA polymerase II transcription regulatory region sequence-specific DNA binding	8	8.79121	0.00120751	KAT2B, ATF2, CREM, RORA, ASCL1, ATF3, FOSL2, ATF4	91	347	19253	4.87773	0.375002	0.015365	0.0108621
GOTERM_MF_DIRECT	GO:0019900~kinase binding	5	5.49451	0.00133829	HSP90AB1, POLR2A, AKT1, EGFR, AURKB	91	102	19253	10.3711	0.406039	0.015365	0.0108621
GOTERM_MF_DIRECT	GO:0061733~protein-lysine-acetyltransferase activity	3	3.2967	0.00138346	KAT2B, CREBBP, EP300	91	12	19253	52.8929	0.4164	0.015365	0.0108621
GOTERM_MF_DIRECT	GO:0035497~cAMP response element binding	3	3.2967	0.00138346	ATF2, JUN, CREB5	91	12	19253	52.8929	0.4164	0.015365	0.0108621
GOTERM_MF_DIRECT	GO:0008288~boss receptor activity	4	4.3956	0.00174907	ERBB4, ERBB2, KIT, EGFR	91	51	19253	16.5938	0.493881	0.015365	0.0108621
GOTERM_MF_DIRECT	GO:0038062~protein tyrosine kinase collagen receptor activity	4	4.3956	0.00174907	ERBB4, ERBB2, KIT, EGFR	91	51	19253	16.5938	0.493881	0.015365	0.0108621
GOTERM_MF_DIRECT	GO:0036332~placental growth factor receptor activity	4	4.3956	0.00174907	ERBB4, ERBB2, KIT, EGFR	91	51	19253	16.5938	0.493881	0.015365	0.0108621
GOTERM_MF_DIRECT	GO:0005008~hepatocyte growth factor receptor activity	4	4.3956	0.00174907	ERBB4, ERBB2, KIT, EGFR	91	51	19253	16.5938	0.493881	0.015365	0.0108621
GOTERM_MF_DIRECT	GO:0005009~insulin receptor activity	4	4.3956	0.00174907	ERBB4, ERBB2, KIT, EGFR	91	51	19253	16.5938	0.493881	0.015365	0.0108621
GOTERM_MF_DIRECT	GO:0060175~brain-derived neurotrophic factor receptor activity	4	4.3956	0.00174907	ERBB4, ERBB2, KIT, EGFR	91	51	19253	16.5938	0.493881	0.015365	0.0108621
GOTERM_MF_DIRECT	GO:0005011~macrophage colony-stimulating factor receptor activity	4	4.3956	0.00174907	ERBB4, ERBB2, KIT, EGFR	91	51	19253	16.5938	0.493881	0.015365	0.0108621
GOTERM_MF_DIRECT	GO:0005004~GPI-linked ephrin receptor activity	4	4.3956	0.00174907	ERBB4, ERBB2, KIT, EGFR	91	51	19253	16.5938	0.493881	0.015365	0.0108621
GOTERM_MF_DIRECT	GO:0005018~platelet-derived growth factor alpha-receptor activity	4	4.3956	0.00174907	ERBB4, ERBB2, KIT, EGFR	91	51	19253	16.5938	0.493881	0.015365	0.0108621
GOTERM_MF_DIRECT	GO:0005020~stem cell factor receptor activity	4	4.3956	0.00174907	ERBB4, ERBB2, KIT, EGFR	91	51	19253	16.5938	0.493881	0.015365	0.0108621
GOTERM_MF_DIRECT	GO:0008013~beta-catenin binding	5	5.49451	0.00182694	KDM6B, CDH1, EP300, RORA, ESR1	91	111	19253	9.53024	0.50901	0.015365	0.0108621
GOTERM_MF_DIRECT	GO:0005019~platelet-derived growth factor beta-receptor activity	4	4.3956	0.00184992	ERBB4, ERBB2, KIT, EGFR	91	52	19253	16.2747	0.513386	0.015365	0.0108621
GOTERM_MF_DIRECT	GO:0005006~epidermal growth factor receptor activity	4	4.3956	0.00184992	ERBB4, ERBB2, KIT, EGFR	91	52	19253	16.2747	0.513386	0.015365	0.0108621
GOTERM_MF_DIRECT	GO:0005007~fibroblast growth factor receptor activity	4	4.3956	0.00184992	ERBB4, ERBB2, KIT, EGFR	91	52	19253	16.2747	0.513386	0.015365	0.0108621
GOTERM_MF_DIRECT	GO:0019899~enzyme binding	8	8.79121	0.0018802	JUN, MAPK8, JUND, SRC, AKT1, PGR, ESR1, EGFR	91	375	19253	4.51352	0.519095	0.015365	0.0108621
GOTERM_MF_DIRECT	GO:0140767~enzyme-substrate adaptor activity	3	3.2967	0.00189594	RPTOR, HSP90AA1, RICTOR	91	14	19253	45.3367	0.522036	0.015365	0.0108621
GOTERM_MF_DIRECT	GO:0005010~insulin-like growth factor receptor activity	4	4.3956	0.00195433	ERBB4, ERBB2, KIT, EGFR	91	53	19253	15.9677	0.532791	0.015515	0.0109682
GOTERM_MF_DIRECT	GO:0005021~vascular endothelial growth factor receptor activity	4	4.3956	0.00206234	ERBB4, ERBB2, KIT, EGFR	91	54	19253	15.672	0.552053	0.0160076	0.0113164
GOTERM_MF_DIRECT	GO:0003713~transcription coactivator activity	7	7.69231	0.00212186	KAT2B, CREBBP, CITED2, APEX1, ABL1, EP300, TRERF1	91	283	19253	5.23322	0.562325	0.0160076	0.0113164
GOTERM_MF_DIRECT	GO:0005005~transmembrane-ephrin receptor activity	4	4.3956	0.002174	ERBB4, ERBB2, KIT, EGFR	91	55	19253	15.387	0.571132	0.0160076	0.0113164
GOTERM_MF_DIRECT	GO:0016407~acetyltransferase activity	3	3.2967	0.00218098	KAT2B, CREBBP, EP300	91	15	19253	42.3143	0.572297	0.0160076	0.0113164
GOTERM_MF_DIRECT	GO:0043539~protein serine/threonine kinase activator activity	4	4.3956	0.00414236	TCL1B, TCL1A, MTCP1, RICTOR	91	69	19253	12.265	0.801054	0.0289161	0.020442
GOTERM_MF_DIRECT	GO:0097110~scaffold protein binding	4	4.3956	0.00431335	HSP90AA1, SRC, NOS3, PLCG2	91	70	19253	12.0898	0.81391	0.0289161	0.020442
GOTERM_MF_DIRECT	GO:1990841~promoter-specific chromatin binding	4	4.3956	0.00466807	ATF2, POLR2A, FOS, ATF4	91	72	19253	11.754	0.837995	0.0289161	0.020442
GOTERM_MF_DIRECT	GO:0070182~DNA polymerase binding	3	3.2967	0.00469729	HSP90AA1, HSP90AB1, PTGES3	91	22	19253	28.8506	0.839835	0.0289161	0.020442
GOTERM_MF_DIRECT	GO:0044018~histone H3K36 acetyltransferase activity	3	3.2967	0.00512908	KAT2B, CREBBP, EP300	91	23	19253	27.5963	0.864711	0.0289161	0.020442
GOTERM_MF_DIRECT	GO:0044014~histone H2BK5 acetyltransferase activity	3	3.2967	0.00512908	KAT2B, CREBBP, EP300	91	23	19253	27.5963	0.864711	0.0289161	0.020442
GOTERM_MF_DIRECT	GO:0140908~histone H3K122 acetyltransferase activity	3	3.2967	0.00512908	KAT2B, CREBBP, EP300	91	23	19253	27.5963	0.864711	0.0289161	0.020442
GOTERM_MF_DIRECT	GO:0044016~histone H3K4 acetyltransferase activity	3	3.2967	0.00512908	KAT2B, CREBBP, EP300	91	23	19253	27.5963	0.864711	0.0289161	0.020442
GOTERM_MF_DIRECT	GO:0044012~histone H2AK9 acetyltransferase activity	3	3.2967	0.00512908	KAT2B, CREBBP, EP300	91	23	19253	27.5963	0.864711	0.0289161	0.020442
GOTERM_MF_DIRECT	GO:0043994~histone H3K23 acetyltransferase activity	3	3.2967	0.00512908	KAT2B, CREBBP, EP300	91	23	19253	27.5963	0.864711	0.0289161	0.020442
GOTERM_MF_DIRECT	GO:0043993~histone H3K18 acetyltransferase activity	3	3.2967	0.00512908	KAT2B, CREBBP, EP300	91	23	19253	27.5963	0.864711	0.0289161	0.020442
GOTERM_MF_DIRECT	GO:0043999~histone H2AK5 acetyltransferase activity	3	3.2967	0.00512908	KAT2B, CREBBP, EP300	91	23	19253	27.5963	0.864711	0.0289161	0.020442
GOTERM_MF_DIRECT	GO:0044017~histone H3K27 acetyltransferase activity	3	3.2967	0.00512908	KAT2B, CREBBP, EP300	91	23	19253	27.5963	0.864711	0.0289161	0.020442
GOTERM_MF_DIRECT	GO:0044015~histone H2BK12 acetyltransferase activity	3	3.2967	0.00512908	KAT2B, CREBBP, EP300	91	23	19253	27.5963	0.864711	0.0289161	0.020442
GOTERM_MF_DIRECT	GO:0043992~histone H3K9 acetyltransferase activity	3	3.2967	0.00512908	KAT2B, CREBBP, EP300	91	23	19253	27.5963	0.864711	0.0289161	0.020442
GOTERM_MF_DIRECT	GO:0032931~histone H3K56 acetyltransferase activity	3	3.2967	0.00512908	KAT2B, CREBBP, EP300	91	23	19253	27.5963	0.864711	0.0289161	0.020442
GOTERM_MF_DIRECT	GO:0046972~histone H4K16 acetyltransferase activity	3	3.2967	0.00557843	KAT2B, CREBBP, EP300	91	24	19253	26.4464	0.886515	0.0310001	0.0219153
GOTERM_MF_DIRECT	GO:0106310~protein serine kinase activity	7	7.69231	0.00730171	MAPK9, MAPK8, RPS6KB1, PIK3CA, AKT2, AKT1, AURKB	91	365	19253	4.05753	0.942201	0.0399899	0.0282705
GOTERM_MF_DIRECT	GO:0031490~chromatin DNA binding	4	4.3956	0.00740173	KDM6B, CREBBP, APEX1, EP300	91	85	19253	9.9563	0.944423	0.0399899	0.0282705
GOTERM_MF_DIRECT	GO:0051117~ATPase binding	4	4.3956	0.00764368	SRC, PGR, ESR1, EGFR	91	86	19253	9.84053	0.949451	0.0407314	0.0287947
GOTERM_MF_DIRECT	GO:0046875~ephrin receptor binding	3	3.2967	0.0080827	SHC1, SRC, ABL1	91	29	19253	21.8867	0.957444	0.0411975	0.0291242
GOTERM_MF_DIRECT	GO:0036408~histone H3K14 acetyltransferase activity	3	3.2967	0.0080827	KAT2B, CREBBP, EP300	91	29	19253	21.8867	0.957444	0.0411975	0.0291242
GOTERM_MF_DIRECT	GO:0019903~protein phosphatase binding	4	4.3956	0.00814151	HSP90AA1, MAPK8, IKBKE, EGFR	91	88	19253	9.61688	0.958415	0.0411975	0.0291242
GOTERM_MF_DIRECT	GO:0140297~DNA-binding transcription factor binding	5	5.49451	0.00815478	STAT5A, KAT2B, CREBBP, EP300, NLRP3	91	169	19253	6.25951	0.958631	0.0411975	0.0291242
GOTERM_MF_DIRECT	GO:0004674~protein serine/threonine kinase activity	7	7.69231	0.00913936	MAPK9, MAPK8, RPS6KB1, AKT2, AKT1, IKBKE, AURKB	91	383	19253	3.86684	0.971888	0.043716	0.0309046
GOTERM_MF_DIRECT	GO:0043995~histone H4K5 acetyltransferase activity	3	3.2967	0.00920148	KAT2B, CREBBP, EP300	91	31	19253	20.4747	0.972565	0.043716	0.0309046
GOTERM_MF_DIRECT	GO:0043996~histone H4K8 acetyltransferase activity	3	3.2967	0.00920148	KAT2B, CREBBP, EP300	91	31	19253	20.4747	0.972565	0.043716	0.0309046
GOTERM_MF_DIRECT	GO:0043997~histone H4K12 acetyltransferase activity	3	3.2967	0.00920148	KAT2B, CREBBP, EP300	91	31	19253	20.4747	0.972565	0.043716	0.0309046
GOTERM_MF_DIRECT	GO:0044013~histone H2B acetyltransferase activity	2	2.1978	0.00932758	ATF2, EP300	91	2	19253	211.571	0.973891	0.043716	0.0309046
GOTERM_MF_DIRECT	GO:0034212~protein N-acetyltransferase activity	2	2.1978	0.00932758	CREBBP, EP300	91	2	19253	211.571	0.973891	0.043716	0.0309046
GOTERM_MF_DIRECT	GO:0071889~14-3-3 protein binding	3	3.2967	0.0103852	RPTOR, AKT1, ESR1	91	33	19253	19.2338	0.982768	0.0480934	0.0339992
GOTERM_MF_DIRECT	GO:0046983~protein dimerization activity	5	5.49451	0.0119375	STAT5A, HSP90AB1, POLR2C, MXD1, ASCL1	91	189	19253	5.59713	0.990643	0.0546316	0.0386213
GOTERM_MF_DIRECT	GO:0120301~histone lactyltransferase (CoA-dependent) activity	2	2.1978	0.0139591	CREBBP, EP300	91	3	19253	141.048	0.995782	0.0627309	0.044347
GOTERM_MF_DIRECT	GO:0031625~ubiquitin protein ligase binding	6	6.59341	0.0140298	HSP90AA1, JUN, HSP90AB1, POLR2A, IKBKE, EGFR	91	304	19253	4.17575	0.995898	0.0627309	0.044347
GOTERM_MF_DIRECT	GO:0003690~double-stranded DNA binding	4	4.3956	0.0152429	JUN, JUND, JUNB, EGFR	91	111	19253	7.6242	0.997459	0.0673808	0.0476342
GOTERM_MF_DIRECT	GO:0042169~SH2 domain binding	3	3.2967	0.0157441	SRC, KIT, ABL1	91	41	19253	15.4808	0.997915	0.0688142	0.0486475
GOTERM_MF_DIRECT	GO:0005516~calmodulin binding	5	5.49451	0.0174987	EEF2K, NOS3, AKT1, ESR1, EGFR	91	212	19253	4.98989	0.998959	0.0756333	0.0534683
GOTERM_MF_DIRECT	GO:0048408~epidermal growth factor binding	2	2.1978	0.0185691	SHC1, EGFR	91	4	19253	105.786	0.999319	0.0793779	0.0561155
GOTERM_MF_DIRECT	GO:0051879~Hsp90 protein binding	3	3.2967	0.0187807	TTC4, PTGES3, AHSA1	91	45	19253	14.1048	0.999373	0.0794098	0.0561381
GOTERM_MF_DIRECT	GO:0001784~phosphotyrosine residue binding	3	3.2967	0.0212066	SHC1, PLCG2, ABL1	91	48	19253	13.2232	0.999761	0.0887029	0.0627077
GOTERM_MF_DIRECT	GO:0043565~sequence-specific DNA binding	6	6.59341	0.02189	NLRP3, PGR, RORA, ELK1, ESR1, ATF4	91	341	19253	3.72266	0.999818	0.0905872	0.0640398
GOTERM_MF_DIRECT	GO:0042826~histone deacetylase binding	4	4.3956	0.0221727	KAT2B, HSP90AA1, MAPK8, HSP90AB1	91	128	19253	6.61161	0.999837	0.0907915	0.0641842
GOTERM_MF_DIRECT	GO:0051082~unfolded protein binding	4	4.3956	0.0226256	HSP90AA1, HSP90AB1, PTGES3, AHSA1	91	129	19253	6.56035	0.999864	0.0916808	0.0648129
GOTERM_MF_DIRECT	GO:0003712~transcription coregulator activity	4	4.3956	0.0230835	KAT2B, CREBBP, TAF15, EP300	91	130	19253	6.50989	0.999887	0.0925721	0.065443
GOTERM_MF_DIRECT	GO:1990782~protein tyrosine kinase binding	3	3.2967	0.0237553	HSP90AA1, CDH1, PLCG2	91	51	19253	12.4454	0.999913	0.0942942	0.0666604
GOTERM_MF_DIRECT	GO:0042803~protein homodimerization activity	9	9.89011	0.0245341	STAT5A, ATF2, HSP90AA1, HSP90AB1, ERBB4, KIT, AKT1, ATF3, APPL1	91	753	19253	2.52874	0.999936	0.0964018	0.0681504
GOTERM_MF_DIRECT	GO:0004879~nuclear receptor activity	3	3.2967	0.0264231	PGR, RORA, ESR1	91	54	19253	11.754	0.99997	0.0989811	0.0699738
GOTERM_MF_DIRECT	GO:0004468~L-lysine N-acetyltransferase activity, acting on acetyl phosphate as donor	2	2.1978	0.0277254	KAT2B, EP300	91	6	19253	70.5238	0.999982	0.0989811	0.0699738
GOTERM_MF_DIRECT	GO:0044023~histone H4S1 kinase activity	5	5.49451	0.0297764	RPS6KB1, PIK3CA, AKT2, AKT1, AURKB	91	250	19253	4.23143	0.999992	0.0989811	0.0699738
GOTERM_MF_DIRECT	GO:0035979~histone H2AXS139 kinase activity	5	5.49451	0.0297764	RPS6KB1, PIK3CA, AKT2, AKT1, AURKB	91	250	19253	4.23143	0.999992	0.0989811	0.0699738
GOTERM_MF_DIRECT	GO:0140823~histone H2BS36 kinase activity	5	5.49451	0.0297764	RPS6KB1, PIK3CA, AKT2, AKT1, AURKB	91	250	19253	4.23143	0.999992	0.0989811	0.0699738
GOTERM_MF_DIRECT	GO:0044024~histone H2AS1 kinase activity	5	5.49451	0.0297764	RPS6KB1, PIK3CA, AKT2, AKT1, AURKB	91	250	19253	4.23143	0.999992	0.0989811	0.0699738
GOTERM_MF_DIRECT	GO:0035175~histone H3S10 kinase activity	5	5.49451	0.0297764	RPS6KB1, PIK3CA, AKT2, AKT1, AURKB	91	250	19253	4.23143	0.999992	0.0989811	0.0699738
GOTERM_MF_DIRECT	GO:0072518~Rho-dependent protein serine/threonine kinase activity	5	5.49451	0.0297764	RPS6KB1, PIK3CA, AKT2, AKT1, AURKB	91	250	19253	4.23143	0.999992	0.0989811	0.0699738
GOTERM_MF_DIRECT	GO:0004711~ribosomal protein S6 kinase activity	5	5.49451	0.0297764	RPS6KB1, PIK3CA, AKT2, AKT1, AURKB	91	250	19253	4.23143	0.999992	0.0989811	0.0699738
GOTERM_MF_DIRECT	GO:1990244~histone H2AT120 kinase activity	5	5.49451	0.0297764	RPS6KB1, PIK3CA, AKT2, AKT1, AURKB	91	250	19253	4.23143	0.999992	0.0989811	0.0699738
GOTERM_MF_DIRECT	GO:0004676~3-phosphoinositide-dependent protein kinase activity	5	5.49451	0.0297764	RPS6KB1, PIK3CA, AKT2, AKT1, AURKB	91	250	19253	4.23143	0.999992	0.0989811	0.0699738
GOTERM_MF_DIRECT	GO:0044022~histone H3S28 kinase activity	5	5.49451	0.0297764	RPS6KB1, PIK3CA, AKT2, AKT1, AURKB	91	250	19253	4.23143	0.999992	0.0989811	0.0699738
GOTERM_MF_DIRECT	GO:0004694~eukaryotic translation initiation factor 2alpha kinase activity	5	5.49451	0.0297764	RPS6KB1, PIK3CA, AKT2, AKT1, AURKB	91	250	19253	4.23143	0.999992	0.0989811	0.0699738
GOTERM_MF_DIRECT	GO:0072354~histone H3T3 kinase activity	5	5.49451	0.0297764	RPS6KB1, PIK3CA, AKT2, AKT1, AURKB	91	250	19253	4.23143	0.999992	0.0989811	0.0699738
GOTERM_MF_DIRECT	GO:0140855~histone H3S57 kinase activity	5	5.49451	0.0297764	RPS6KB1, PIK3CA, AKT2, AKT1, AURKB	91	250	19253	4.23143	0.999992	0.0989811	0.0699738
GOTERM_MF_DIRECT	GO:0044025~histone H2BS14 kinase activity	5	5.49451	0.0297764	RPS6KB1, PIK3CA, AKT2, AKT1, AURKB	91	250	19253	4.23143	0.999992	0.0989811	0.0699738
GOTERM_MF_DIRECT	GO:0072371~histone H2AS121 kinase activity	5	5.49451	0.0297764	RPS6KB1, PIK3CA, AKT2, AKT1, AURKB	91	250	19253	4.23143	0.999992	0.0989811	0.0699738
GOTERM_MF_DIRECT	GO:0004677~DNA-dependent protein kinase activity	5	5.49451	0.0301538	RPS6KB1, PIK3CA, AKT2, AKT1, AURKB	91	251	19253	4.21457	0.999993	0.0989811	0.0699738
GOTERM_MF_DIRECT	GO:0140857~histone H3T45 kinase activity	5	5.49451	0.0301538	RPS6KB1, PIK3CA, AKT2, AKT1, AURKB	91	251	19253	4.21457	0.999993	0.0989811	0.0699738
GOTERM_MF_DIRECT	GO:0035403~histone H3T6 kinase activity	5	5.49451	0.030534	RPS6KB1, PIK3CA, AKT2, AKT1, AURKB	91	252	19253	4.19785	0.999994	0.0989811	0.0699738
GOTERM_MF_DIRECT	GO:0035402~histone H3T11 kinase activity	5	5.49451	0.030534	RPS6KB1, PIK3CA, AKT2, AKT1, AURKB	91	252	19253	4.19785	0.999994	0.0989811	0.0699738
GOTERM_MF_DIRECT	GO:0004679~AMP-activated protein kinase activity	5	5.49451	0.0309171	RPS6KB1, PIK3CA, AKT2, AKT1, AURKB	91	253	19253	4.18125	0.999995	0.0993945	0.070266
GOTERM_MF_DIRECT	GO:0030911~TPR domain binding	2	2.1978	0.0322718	HSP90AA1, HSP90AB1	91	7	19253	60.449	0.999997	0.10124	0.0715705
GOTERM_MF_DIRECT	GO:0046934~1-phosphatidylinositol-4,5-bisphosphate 3-kinase activity	2	2.1978	0.0322718	PIK3CA, PIK3CD	91	7	19253	60.449	0.999997	0.10124	0.0715705
GOTERM_MF_DIRECT	GO:0035005~1-phosphatidylinositol-4-phosphate 3-kinase activity	2	2.1978	0.0322718	PIK3CA, PIK3CD	91	7	19253	60.449	0.999997	0.10124	0.0715705
GOTERM_MF_DIRECT	GO:0031072~heat shock protein binding	3	3.2967	0.03309	HSP90AB1, FKBP4, FKBP5	91	61	19253	10.4052	0.999998	0.102976	0.0727979
GOTERM_MF_DIRECT	GO:0010484~histone H3 acetyltransferase activity	2	2.1978	0.0367972	KAT2B, EP300	91	8	19253	52.8929	1	0.113604	0.0803113
GOTERM_MF_DIRECT	GO:0001227~DNA-binding transcription repressor activity, RNA polymerase II-specific	5	5.49451	0.0387376	JUN, CREM, MXD1, ASCL1, ATF3	91	272	19253	3.88918	1	0.118653	0.0838806
GOTERM_MF_DIRECT	GO:0003684~damaged DNA binding	3	3.2967	0.0425107	CREBBP, APEX1, EP300	91	70	19253	9.06735	1	0.129193	0.0913315
GOTERM_MF_DIRECT	GO:0008270~zinc ion binding	17	18.6813	0.0457278	ATF2, CREBBP, TAF15, RORA, TRERF1, ESR1, SH3RF1, POLR2A, TTC3, EP300, RICTOR, PGR, ITGB1BP2, POLR2I, POLR2K, POLR2L, CREB5	91	2187	19253	1.64459	1	0.137004	0.0968534
GOTERM_MF_DIRECT	GO:0016303~1-phosphatidylinositol-3-kinase activity	2	2.1978	0.0457853	PIK3CA, PIK3CD	91	10	19253	42.3143	1	0.137004	0.0968534
