# Supplementary material for: Elucidating the Multi-Target Anti-Pruritic Mechanism of Polygonatum odoratum via Integrated Network Pharmacology, Molecular Simulations, and GEO Dataset Validation
Source: Curr Issues Mol Biol. 2026 Apr 1;48(4):369. doi: 10.3390/cimb48040369 (PMC13115042; doi:10.3390/cimb48040369)
Supplement: Supplementary file 1 [file cimb-48-00369-s001.zip › Supplementary Table S8. Summary of molecular docking scores between P. odoratum targets and those associated with the ErbB signaling pathway and PI3K-AKT pathway.xlsx]

## Sheet: Sheet1
Summary of molecular docking scores between P. odoratum targets and those associated with the ErbB signaling pathway and PI3K-AKT pathway
Mol ID	Binding energy( kcal/mol)
	6pyr(PIK3CD)	8exl(PIK3CA)	4ejn(AKT1)	3pp0(ERBB2)	3eah(NOS3)	1jl9(EGF)	3pze(MAPK8)	3npc(MAPK9)
MOL000332	-7.6	-8.1	-8.9	-9.3	-8.8	-6.2	-7.8	-8.8
MOL010396	-7.6	-9	-10.2	-9.3	-9.7	-6.3	-8.5	-9.5
MOL010395	-8	-8.7	-9.5	-8.8	-9.6	-6.1	-8.1	-9.2
MOL000483	-7.5	-7.9	-8.7	-9.5	-8.8	-6.1	-8	-9.5
MOL000359	-7.8	-8.5	-10.4	-10.1	-9.5	-5.4	-8.5	-8.1
