# Supplementary material for: Elucidating the Multi-Target Anti-Pruritic Mechanism of Polygonatum odoratum via Integrated Network Pharmacology, Molecular Simulations, and GEO Dataset Validation
Source: Curr Issues Mol Biol. 2026 Apr 1;48(4):369. doi: 10.3390/cimb48040369 (PMC13115042; doi:10.3390/cimb48040369)
Supplement: Supplementary file 1 [file cimb-48-00369-s001.zip › Supplementary Table S9. Summary table of differentially expressed genes identified after performing differential analysis on GSE6281 and GSE76446 using the GEO2R tool.xlsx]

## Sheet: GSE6281
Summary table of differentially expressed genes identified by GSE6281 after differential analysis using the GEO2R tool
ID	adj.P.Val	P.Value	t	B	logFC	Gene.symbol	Gene.title
201858_s_at	0.0126	3.79e-07	10.4729	6.23749	1.74914	SRGN	serglycin
214234_s_at	0.0135	9.86e-07	-9.53719	5.5239	-1.52338	CYP3A5	cytochrome P450 family 3 subfamily A member 5
202659_at	0.0152	1.41e-06	9.20677	5.2495	1.17174	PSMB10	proteasome subunit beta 10
206026_s_at	0.0152	1.67e-06	9.05255	5.11714	3.09938	TNFAIP6	TNF alpha induced protein 6
229377_at	0.0158	3.53e-06	-8.39165	4.51721	-1.26383	GRTP1	growth hormone regulated TBC protein 1
226029_at	0.0158	3.66e-06	-8.36137	4.48841	-1.29259	VANGL2	VANGL planar cell polarity protein 2
1558692_at	0.0158	4.24e-06	-8.23728	4.36909	-1.08185	GLMP	glycosylated lysosomal membrane protein
206025_s_at	0.0158	4.28e-06	8.22836	4.36043	2.87672	TNFAIP6	TNF alpha induced protein 6
1560031_at	0.0158	4.31e-06	-8.22378	4.35598	-1.1724	FRMD4A	FERM domain containing 4A
202531_at	0.0158	4.82e-06	8.1288	4.26312	1.43296	IRF1	interferon regulatory factor 1
201954_at	0.0177	5.82e-06	7.9737	4.10884	1.03197	ARPC1B	actin related protein 2/3 complex subunit 1B
206211_at	0.0196	6.82e-06	7.84301	3.97627	3.89581	SELE	selectin E
209933_s_at	0.0233	9.56e-06	7.5727	3.69445	1.6629	CD300A	CD300a molecule
226614_s_at	0.0233	9.66e-06	-7.56425	3.68547	-1.41406	FAM167A	family with sequence similarity 167 member A
201859_at	0.0233	1.02e-05	7.51797	3.63612	1.66659	SRGN	serglycin
207691_x_at	0.0268	1.27e-05	7.34682	3.45087	1.10325	ENTPD1	ectonucleoside triphosphate diphosphohydrolase 1
200628_s_at	0.0277	1.41e-05	7.26864	3.36481	1.16975	WARS	tryptophanyl-tRNA synthetase
203649_s_at	0.0282	1.52e-05	7.21167	3.30152	2.54811	PLA2G2A	phospholipase A2 group IIA
212850_s_at	0.0282	1.6e-05	-7.17267	3.2579	-1.84544	LRP4	LDL receptor related protein 4
205098_at	0.0288	1.69e-05	7.13163	3.21176	2.15778	CCR1	C-C motif chemokine receptor 1
204563_at	0.0317	2e-05	7.00056	3.06268	3.4559	SELL	selectin L
208476_s_at	0.0319	2.27e-05	-6.90655	2.95411	-1.11578	FRMD4A	FERM domain containing 4A
210164_at	0.0322	2.45e-05	6.85175	2.8902	3.78156	GZMB	granzyme B
218681_s_at	0.0322	2.53e-05	6.82664	2.86075	1.31456	SDF2L1	stromal cell derived factor 2 like 1
201666_at	0.0331	2.69e-05	6.78181	2.80793	1.32345	TIMP1	TIMP metallopeptidase inhibitor 1
205765_at	0.0331	2.78e-05	-6.75763	2.77932	-1.38762	CYP3A5	cytochrome P450 family 3 subfamily A member 5
205627_at	0.0331	2.79e-05	-6.75536	2.77663	-1.08689	CDA	cytidine deaminase
244655_at	0.0337	2.89e-05	-6.72803	2.74416	-1.16644	LOC100507311	uncharacterized LOC100507311
200629_at	0.0369	3.71e-05	6.54783	2.52709	1.22114	WARS	tryptophanyl-tRNA synthetase
207109_at	0.0381	3.95e-05	-6.50302	2.47231	-1.13482	POU2F3	POU class 2 homeobox 3
227930_at	0.0381	4.07e-05	-6.48051	2.44467	-1.04122	AGO4	argonaute 4, RISC catalytic component
205119_s_at	0.0381	4.66e-05	6.38484	2.32626	1.77433	FPR1	formyl peptide receptor 1
204923_at	0.0381	4.74e-05	6.37215	2.31044	1.69326	SASH3	SAM and SH3 domain containing 3
210184_at	0.0381	4.8e-05	6.3636	2.29977	1.298	ITGAX	integrin subunit alpha X
209083_at	0.0381	4.81e-05	6.36266	2.29859	1.716	CORO1A	coronin 1A
205495_s_at	0.0381	4.83e-05	6.35995	2.29521	2.1551	GNLY	granulysin
203639_s_at	0.0381	5.12e-05	-6.31869	2.24351	-1.09552	FGFR2	fibroblast growth factor receptor 2
209340_at	0.0381	5.17e-05	6.3119	2.23498	1.74118	UAP1	UDP-N-acetylglucosamine pyrophosphorylase 1
219099_at	0.0381	5.42e-05	6.27844	2.19281	1.5325	TIGAR	TP53 induced glycolysis regulatory phosphatase
215129_at	0.0381	5.42e-05	-6.27826	2.19259	-1.25136	PIK3C2G	phosphatidylinositol-4-phosphate 3-kinase catalytic subunit type 2 gamma
227091_at	0.0381	5.44e-05	-6.27562	2.18925	-1.20115	CCDC146	coiled-coil domain containing 146
205798_at	0.0392	5.8e-05	6.2303	2.13183	2.68524	IL7R	interleukin 7 receptor
227698_s_at	0.0392	5.88e-05	-6.22088	2.11984	-1.0396	RAB40C	RAB40C, member RAS oncogene family
213110_s_at	0.0401	6.35e-05	-6.16791	2.05222	-1.34318	COL4A5	collagen type IV alpha 5 chain
230624_at	0.0401	6.56e-05	-6.14446	2.02213	-1.43428	SLC25A27	solute carrier family 25 member 27
202524_s_at	0.0401	6.62e-05	6.13845	2.0144	1.60801	SPOCK2	sparc/osteonectin, cwcv and kazal-like domains proteoglycan (testican) 2
206932_at	0.0401	6.67e-05	6.13356	2.00811	2.47872	CH25H	cholesterol 25-hydroxylase
214844_s_at	0.0411	7.42e-05	6.05948	1.91232	1.1587	DOK5	docking protein 5
221601_s_at	0.0411	7.56e-05	6.04722	1.89638	1.73447	FCMR	Fc fragment of IgM receptor
229638_at	0.0411	7.8e-05	-6.02521	1.86771	-1.00604	IRX3	iroquois homeobox 3
227867_at	0.0411	7.95e-05	6.0128	1.8515	1.25434	TRABD2A	TraB domain containing 2A
238096_at	0.0411	8.14e-05	-5.99662	1.83033	-1.37351	LOC284023	uncharacterized LOC284023
212311_at	0.0411	8.69e-05	5.95178	1.77144	1.20234	SEL1L3	SEL1L family member 3
201012_at	0.0411	8.95e-05	5.93208	1.74546	1.18122	ANXA1	annexin A1
218657_at	0.0411	8.95e-05	-5.93187	1.74519	-1.06023	RAPGEFL1	Rap guanine nucleotide exchange factor like 1
229221_at	0.0411	9.01e-05	5.92753	1.73945	1.02131	CD44	CD44 molecule (Indian blood group)
200790_at	0.0411	9.02e-05	5.92672	1.73837	1.11678	ODC1	ornithine decarboxylase 1
204734_at	0.0421	9.46e-05	-5.89394	1.69497	-1.86129	KRT15	keratin 15
227449_at	0.0435	9.95e-05	-5.85982	1.6496	-1.06449	EPHA4	EPH receptor A4
219155_at	0.0442	0.000103	5.83387	1.61496	1.27619	PITPNC1	phosphatidylinositol transfer protein, cytoplasmic 1
231899_at	0.0478	0.000119	-5.73848	1.48667	-1.15243	ZC3H12C	zinc finger CCCH-type containing 12C
227677_at	0.0478	0.000121	5.73075	1.47621	2.22143	JAK3	Janus kinase 3
212977_at	0.0478	0.000121	5.73033	1.47564	1.7399	ACKR3	atypical chemokine receptor 3
227645_at	0.0479	0.000123	5.71976	1.46131	1.20915	PIK3R5	phosphoinositide-3-kinase regulatory subunit 5
210915_x_at	0.0487	0.000126	5.70444	1.44052	2.01117	TRBC1	T cell receptor beta constant 1
232543_x_at	0.0492	0.000128	5.69065	1.42176	1.21497	ARHGAP9	Rho GTPase activating protein 9
211075_s_at	0.05	0.000134	5.65949	1.37928	1.21236	CD47	CD47 molecule
238725_at	0.0505	0.000141	5.62633	1.33388	1.85151	IRF1	interferon regulatory factor 1
208018_s_at	0.0505	0.000142	5.62172	1.32755	1.29876	HCK	HCK proto-oncogene, Src family tyrosine kinase
204715_at	0.0505	0.000146	5.60296	1.30177	1.48148	PANX1	pannexin 1
213193_x_at	0.0505	0.000148	5.59616	1.29241	1.94785	TRBC1	T cell receptor beta constant 1
AFFX-HUMISGF3A/M97935_MA_at	0.0505	0.000149	5.58934	1.28302	1.15342	STAT1	signal transducer and activator of transcription 1
213869_x_at	0.0508	0.000151	5.58073	1.27114	1.37497	THY1	Thy-1 cell surface antigen
228988_at	0.0513	0.000155	-5.56352	1.24738	-1.15326	ZNF711	zinc finger protein 711
202269_x_at	0.0513	0.000159	5.54734	1.22499	1.66633	GBP1	guanylate binding protein 1
210031_at	0.0514	0.000163	5.53238	1.20424	1.8914	CD247	CD247 molecule
213624_at	0.0515	0.000167	-5.51594	1.18141	-1.14582	SMPDL3A	sphingomyelin phosphodiesterase acid like 3A
202910_s_at	0.0515	0.000169	5.50947	1.17241	1.67363	ADGRE5	adhesion G protein-coupled receptor E5
204951_at	0.0518	0.000171	5.50224	1.16234	1.58023	RHOH	ras homolog family member H
230422_at	0.0536	0.00018	5.46787	1.11437	1.47753	FPR3	formyl peptide receptor 3
219497_s_at	0.0536	0.00018	-5.46587	1.11158	-1.34332	BCL11A	B-cell CLL/lymphoma 11A
1559021_at	0.0536	0.000181	-5.46528	1.11075	-1.12823	C3orf52	chromosome 3 open reading frame 52
203416_at	0.0537	0.000185	5.45007	1.08945	1.72963	CD53	CD53 molecule
211796_s_at	0.0538	0.000186	5.44599	1.08373	2.01647	TRBC1	T cell receptor beta constant 1
238429_at	0.0546	0.000191	5.42986	1.06108	1.45426	TMEM71	transmembrane protein 71
241819_at	0.055	0.000197	5.40739	1.02948	1.09714	TNFSF8	tumor necrosis factor superfamily member 8
213844_at	0.055	0.000198	-5.40525	1.02646	-1.1625	HOXA5	homeobox A5
233463_at	0.0576	0.000216	-5.34857	0.946329	-1.2134	RASSF6	Ras association domain family member 6
220330_s_at	0.0576	0.000216	5.34832	0.945973	2.4649	SAMSN1	SAM domain, SH3 domain and nuclear localization signals 1
223058_at	0.0576	0.000218	5.34208	0.93712	1.00537	FAM107B	family with sequence similarity 107 member B
227030_at	0.0576	0.000219	5.33954	0.933506	1.27158	IKZF3	IKAROS family zinc finger 3
208092_s_at	0.0576	0.00022	5.33772	0.930929	1.02627	FAM49A	family with sequence similarity 49 member A
208153_s_at	0.0576	0.000223	-5.32754	0.916459	-1.1697	FAT2	FAT atypical cadherin 2
235521_at	0.058	0.000228	-5.31387	0.896997	-1.02119	HOXA3	homeobox A3
206337_at	0.058	0.00023	5.30891	0.889932	2.20099	CCR7	C-C motif chemokine receptor 7
224583_at	0.058	0.000238	5.28568	0.85678	1.37101	COTL1	coactosin like F-actin binding protein 1
231577_s_at	0.058	0.000241	5.27801	0.84581	1.66882	GBP1	guanylate binding protein 1
202446_s_at	0.058	0.000242	5.27608	0.84304	1.28968	PLSCR1	phospholipid scramblase 1
207238_s_at	0.058	0.000247	5.26365	0.825244	2.00871	PTPRC	protein tyrosine phosphatase, receptor type C
213539_at	0.058	0.000247	5.26313	0.82451	1.76362	CD3D	CD3d molecule
213416_at	0.058	0.000247	5.26228	0.823285	1.75091	ITGA4	integrin subunit alpha 4
204949_at	0.0581	0.000249	5.25907	0.81869	1.27435	ICAM3	intercellular adhesion molecule 3
203828_s_at	0.0585	0.000253	5.24798	0.802775	1.5169	IL32	interleukin 32
223303_at	0.0585	0.000253	5.24724	0.801711	1.38004	FERMT3	fermitin family member 3
229114_at	0.0585	0.000254	-5.24617	0.800171	-1.3547	GAB1	GRB2 associated binding protein 1
234759_at	0.0599	0.000266	-5.2164	0.757358	-1.34552	LOC100287497	septin 7 pseudogene
219313_at	0.0599	0.000269	-5.20955	0.747485	-1.48224	GRAMD1C	GRAM domain containing 1C
219197_s_at	0.0599	0.000274	-5.1974	0.729952	-1.1055	SCUBE2	signal peptide, CUB domain and EGF like domain containing 2
225602_at	0.0599	0.000278	5.18777	0.716043	1.11031	GLIPR2	GLI pathogenesis related 2
212873_at	0.0599	0.000292	5.15682	0.671227	1.28101	ARHGAP45	Rho GTPase activating protein 45
218346_s_at	0.0599	0.000292	-5.15679	0.671185	-1.03102	SESN1	sestrin 1
200953_s_at	0.0599	0.000294	5.15333	0.666168	1.13876	CCND2	cyclin D2
1555355_a_at	0.0599	0.000295	5.14997	0.661282	1.61139	ETS1	ETS proto-oncogene 1, transcription factor
227340_s_at	0.0599	0.000295	-5.1495	0.660607	-1.42466	RGMB	repulsive guidance molecule family member b
208475_at	0.0599	0.000296	-5.14847	0.6591	-1.06194	FRMD4A	FERM domain containing 4A
217028_at	0.0599	0.000301	5.13779	0.643595	2.57322	CXCR4	C-X-C motif chemokine receptor 4
219717_at	0.0599	0.000301	-5.13731	0.642897	-1.06134	DCAF16	DDB1 and CUL4 associated factor 16
207339_s_at	0.0599	0.000303	5.13261	0.636054	2.30288	LTB	lymphotoxin beta
222696_at	0.0599	0.000305	-5.13003	0.632308	-1.20864	AXIN2	axin 2
209879_at	0.0599	0.000311	5.11795	0.614712	1.45731	SELPLG	selectin P ligand
34210_at	0.0599	0.000322	5.09579	0.582382	1.89094	CD52	CD52 molecule
243386_at	0.0599	0.000323	-5.09419	0.580048	-1.0825	CASZ1	castor zinc finger 1
209671_x_at	0.0599	0.000327	5.086	0.568079	1.4293	TRAC	T-cell receptor alpha constant
226218_at	0.0599	0.000328	5.08404	0.565216	2.80023	IL7R	interleukin 7 receptor
242794_at	0.0608	0.00034	-5.06081	0.531192	-1.26969	MAML3	mastermind like transcriptional coactivator 3
209606_at	0.0608	0.000344	5.05395	0.521127	2.36904	CYTIP	cytohesin 1 interacting protein
204912_at	0.0611	0.000346	5.04924	0.514209	1.46552	IL10RA	interleukin 10 receptor subunit alpha
211339_s_at	0.0612	0.000348	5.04675	0.510544	2.60574	ITK	IL2 inducible T-cell kinase
228258_at	0.0613	0.000359	5.02751	0.482256	1.11007	TBC1D10C	TBC1 domain family member 10C
221903_s_at	0.0613	0.000363	5.02053	0.471985	1.09945	CYLD	CYLD lysine 63 deubiquitinase
210785_s_at	0.0613	0.000363	5.01981	0.470916	1.24548	THEMIS2	thymocyte selection associated family member 2
208998_at	0.0613	0.000364	5.01784	0.468012	1.47574	UCP2	uncoupling protein 2
208850_s_at	0.0613	0.000368	5.01105	0.458013	1.35294	THY1	Thy-1 cell surface antigen
205081_at	0.0617	0.000374	5.00067	0.44269	1.43027	CRIP1	cysteine rich protein 1
227697_at	0.0618	0.000376	4.99761	0.438168	2.73912	SOCS3	suppressor of cytokine signaling 3
205831_at	0.0624	0.000391	4.97403	0.403304	2.29424	CD2	CD2 molecule
203058_s_at	0.0624	0.000392	4.97156	0.399653	1.03537	PAPSS2	3'-phosphoadenosine 5'-phosphosulfate synthase 2
215355_at	0.0624	0.000393	-4.9708	0.398524	-1.26354	POU2F3	POU class 2 homeobox 3
223220_s_at	0.0634	0.000401	4.9574	0.378651	1.30922	PARP9	poly(ADP-ribose) polymerase family member 9
208997_s_at	0.0634	0.000402	4.95598	0.376545	1.00828	UCP2	uncoupling protein 2
203185_at	0.0639	0.00041	4.94413	0.358959	1.29078	RASSF2	Ras association domain family member 2
48031_r_at	0.064	0.000417	-4.93366	0.343398	-1.09206	FAXDC2	fatty acid hydroxylase domain containing 2
244572_at	0.064	0.000418	-4.93165	0.340398	-2.00625	KY	kyphoscoliosis peptidase
223939_at	0.064	0.000421	4.9273	0.333932	1.55494	SUCNR1	succinate receptor 1
209201_x_at	0.0641	0.000424	4.92285	0.327313	1.97987	CXCR4	C-X-C motif chemokine receptor 4
202289_s_at	0.0641	0.000427	-4.91903	0.321623	-1.11919	TACC2	transforming acidic coiled-coil containing protein 2
235964_x_at	0.0641	0.000429	4.91627	0.317507	1.12732	SAMHD1	SAM and HD domain containing deoxynucleoside triphosphate triphosphohydrolase 1
227480_at	0.0641	0.000429	-4.91614	0.317309	-1.17441	SUSD2	sushi domain containing 2
209546_s_at	0.0648	0.000439	4.90219	0.296511	1.16085	APOL1	apolipoprotein L1
228532_at	0.0649	0.000443	4.8959	0.287113	1.42848	C1orf162	chromosome 1 open reading frame 162
210038_at	0.0649	0.000445	4.893	0.282785	1.89445	PRKCQ	protein kinase C theta
213958_at	0.0649	0.000446	4.89238	0.281866	1.16571	CD6	CD6 molecule
229147_at	0.0654	0.000453	-4.88187	0.266147	-1.18395	RASSF6	Ras association domain family member 6
242946_at	0.0667	0.000464	4.86784	0.245152	1.68513	CD53	CD53 molecule
228176_at	0.0673	0.000475	4.85265	0.222374	1.32394	S1PR3	sphingosine-1-phosphate receptor 3
210039_s_at	0.0673	0.000476	4.85144	0.220566	1.4827	PRKCQ	protein kinase C theta
204661_at	0.0674	0.000478	4.84917	0.217162	1.67191	CD52	CD52 molecule
206043_s_at	0.0675	0.000481	-4.84501	0.210911	-1.20213	ATP2C2	ATPase secretory pathway Ca2+ transporting 2
213992_at	0.0676	0.000485	-4.84017	0.203645	-1.1417	COL4A6	collagen type IV alpha 6 chain
224451_x_at	0.0676	0.00049	4.8337	0.193912	1.60044	ARHGAP9	Rho GTPase activating protein 9
204891_s_at	0.0676	0.00049	4.83362	0.193797	2.12858	LCK	LCK proto-oncogene, Src family tyrosine kinase
204770_at	0.0676	0.000492	4.83158	0.190733	1.046	TAP2	transporter 2, ATP binding cassette subfamily B member
216513_at	0.0678	0.000497	-4.82545	0.181512	-1.2477	DCT	dopachrome tautomerase
203803_at	0.0681	0.000504	-4.81618	0.167552	-1.07578	PCYOX1	prenylcysteine oxidase 1
1565358_at	0.0685	0.000512	4.80719	0.154002	1.3287	RARA	retinoic acid receptor alpha
226621_at	0.0685	0.000514	4.80456	0.150036	1.23708	OSMR	oncostatin M receptor
204220_at	0.0685	0.00052	4.79804	0.140211	1.36148	GMFG	glia maturation factor gamma
207900_at	0.069	0.000549	4.76477	0.08991	1.77744	CCL17	C-C motif chemokine ligand 17
208438_s_at	0.069	0.00055	4.76376	0.088383	1.11747	FGR	FGR proto-oncogene, Src family tyrosine kinase
211919_s_at	0.069	0.000556	4.75683	0.077884	1.80215	CXCR4	C-X-C motif chemokine receptor 4
205651_x_at	0.069	0.000557	-4.75545	0.075792	-1.04835	RAPGEF4	Rap guanine nucleotide exchange factor 4
1559190_s_at	0.0693	0.000577	-4.73392	0.043114	-1.2869	RDH13	retinol dehydrogenase 13
209072_at	0.0693	0.000579	-4.73204	0.040271	-1.08171	MBP	myelin basic protein
226435_at	0.0693	0.000582	-4.72859	0.035018	-1.11525	PAPLN	papilin, proteoglycan like sulfated glycoprotein
202007_at	0.0693	0.000584	-4.72644	0.031757	-1.03784	NID1	nidogen 1
235529_x_at	0.0694	0.000591	4.71958	0.021324	1.06354	SAMHD1	SAM and HD domain containing deoxynucleoside triphosphate triphosphohydrolase 1
238512_at	0.0694	0.000592	-4.71828	0.019337	-1.67251	WNT2B	Wnt family member 2B
218404_at	0.0694	0.000593	4.71745	0.018073	1.02628	SNX10	sorting nexin 10
1568617_a_at	0.0699	0.000601	-4.70921	0.005526	-1.37125	CAMSAP3	calmodulin regulated spectrin associated protein family member 3
221059_s_at	0.0699	0.000604	4.7065	0.001408	1.37945	COTL1	coactosin like F-actin binding protein 1
218806_s_at	0.0701	0.000614	-4.69569	-0.01508	-1.30184	VAV3	vav guanine nucleotide exchange factor 3
215228_at	0.0704	0.000619	-4.69095	-0.022308	-1.0425	NHLH2	nescient helix-loop-helix 2
203868_s_at	0.0708	0.000629	4.6812	-0.037184	1.22735	VCAM1	vascular cell adhesion molecule 1
206181_at	0.0708	0.000632	4.67843	-0.041414	2.0327	SLAMF1	signaling lymphocytic activation molecule family member 1
218876_at	0.071	0.000638	4.67301	-0.049701	1.59412	TPPP3	tubulin polymerization promoting protein family member 3
219525_at	0.071	0.000643	-4.66774	-0.057757	-1.24931	SLC47A1	solute carrier family 47 member 1
205019_s_at	0.071	0.000646	-4.66519	-0.061671	-1.28727	VIPR1	vasoactive intestinal peptide receptor 1
229686_at	0.0711	0.000648	4.66299	-0.065022	1.85422	P2RY8	purinergic receptor P2Y8
203608_at	0.0714	0.000654	-4.65769	-0.073144	-1.33641	ALDH5A1	aldehyde dehydrogenase 5 family member A1
212314_at	0.0724	0.000674	4.63933	-0.10128	1.40173	SEL1L3	SEL1L family member 3
220358_at	0.0724	0.000676	4.63783	-0.103586	2.02117	BATF3	basic leucine zipper ATF-like transcription factor 3
204469_at	0.0724	0.000679	-4.63549	-0.107164	-1.18443	PTPRZ1	protein tyrosine phosphatase, receptor type Z1
222062_at	0.0726	0.000687	4.62802	-0.118633	1.47097	IL27RA	interleukin 27 receptor subunit alpha
214467_at	0.0726	0.000694	4.62235	-0.127348	1.57324	GPR65	G protein-coupled receptor 65
203320_at	0.0726	0.000695	4.62142	-0.128779	1.17233	SH2B3	SH2B adaptor protein 3
204858_s_at	0.073	0.000705	4.61245	-0.142558	1.4774	TYMP	thymidine phosphorylase
205159_at	0.073	0.000708	4.61008	-0.146208	1.21485	CSF2RB	colony stimulating factor 2 receptor beta common subunit
204116_at	0.0732	0.000713	4.60532	-0.153533	1.52857	IL2RG	interleukin 2 receptor subunit gamma
1564307_a_at	0.0732	0.000714	-4.6051	-0.153873	-1.52237	A2ML1	alpha-2-macroglobulin like 1
231849_at	0.0733	0.000724	-4.59665	-0.166892	-1.12774	KRT80	keratin 80
1554899_s_at	0.0733	0.000725	4.596	-0.167886	1.04331	FCER1G	Fc fragment of IgE receptor Ig
206366_x_at	0.0733	0.000727	4.59417	-0.170705	1.4391	XCL1	X-C motif chemokine ligand 1
220675_s_at	0.0733	0.000727	-4.59351	-0.171721	-1.17795	PNPLA3	patatin like phospholipase domain containing 3
242541_at	0.0746	0.000774	-4.55626	-0.229227	-1.28291	ABCA9	ATP binding cassette subfamily A member 9
1566324_a_at	0.0746	0.000776	-4.55451	-0.231929	-1.00951	MAF	MAF bZIP transcription factor
212354_at	0.0746	0.000779	4.55241	-0.235184	1.16478	SULF1	sulfatase 1
204118_at	0.0746	0.000782	4.54969	-0.239396	1.65265	CD48	CD48 molecule
206150_at	0.0746	0.000784	4.54836	-0.241455	1.03835	CD27	CD27 molecule
202497_x_at	0.0746	0.000794	4.54064	-0.253396	1.18392	SLC2A3	solute carrier family 2 member 3
222868_s_at	0.0746	0.000795	4.5404	-0.253779	1.29152	IL18BP	interleukin 18 binding protein
224916_at	0.0746	0.000797	4.53853	-0.256664	1.12505	TMEM173	transmembrane protein 173
209969_s_at	0.0746	0.000803	4.53437	-0.263122	1.70993	STAT1	signal transducer and activator of transcription 1
228869_at	0.0746	0.000807	4.53152	-0.267531	1.71457	SNX20	sorting nexin 20
204279_at	0.0748	0.000815	4.52533	-0.277137	1.11088	PSMB9	proteasome subunit beta 9
213272_s_at	0.075	0.000826	-4.51735	-0.289518	-1.18439	TMEM159	transmembrane protein 159
207571_x_at	0.075	0.000828	4.51597	-0.291653	1.11529	THEMIS2	thymocyte selection associated family member 2
236787_at	0.075	0.000832	4.51305	-0.296193	1.06969	LOC101928173	uncharacterized LOC101928173
205101_at	0.075	0.00084	4.50705	-0.305515	1.31438	CIITA	class II major histocompatibility complex transactivator
208885_at	0.075	0.00084	4.50688	-0.305785	1.13207	LCP1	lymphocyte cytosolic protein 1
219014_at	0.0754	0.000852	4.49888	-0.318216	2.7321	PLAC8	placenta specific 8
227353_at	0.0754	0.000855	4.49629	-0.322238	1.35762	TMC8	transmembrane channel like 8
219498_s_at	0.0758	0.000862	-4.49189	-0.329094	-1.10287	BCL11A	B-cell CLL/lymphoma 11A
223377_x_at	0.076	0.000867	4.48854	-0.334306	1.07727	CISH	cytokine inducible SH2 containing protein
225973_at	0.076	0.000867	4.48832	-0.334647	1.02896	TAP2	transporter 2, ATP binding cassette subfamily B member
206118_at	0.0761	0.000873	4.48444	-0.340688	1.50281	STAT4	signal transducer and activator of transcription 4
203561_at	0.0762	0.00088	4.47903	-0.349111	1.03932	FCGR2A	Fc fragment of IgG receptor IIa
222829_s_at	0.0762	0.000882	-4.47802	-0.350689	-1.14824	IL20RA	interleukin 20 receptor subunit alpha
236266_at	0.0762	0.000885	-4.47596	-0.353898	-1.03007	RORA	RAR related orphan receptor A
202499_s_at	0.0763	0.00089	4.47258	-0.359167	1.94705	SLC2A3	solute carrier family 2 member 3
225731_at	0.0763	0.000891	-4.47168	-0.360571	-1.23059	ANKRD50	ankyrin repeat domain 50
AFFX-HUMISGF3A/M97935_MB_at	0.0764	0.000896	4.46859	-0.365384	1.08172	STAT1	signal transducer and activator of transcription 1
202270_at	0.0774	0.000915	4.45582	-0.385307	1.6232	GBP1	guanylate binding protein 1
211902_x_at	0.0774	0.000916	4.45533	-0.386085	1.26292	YME1L1	YME1 like 1 ATPase
225604_s_at	0.0774	0.000917	4.45463	-0.38718	1.05516	GLIPR2	GLI pathogenesis related 2
220751_s_at	0.0774	0.000918	-4.4539	-0.388316	-1.57874	FAXDC2	fatty acid hydroxylase domain containing 2
207114_at	0.0783	0.000933	-4.44434	-0.403256	-1.11388	LY6G6C	lymphocyte antigen 6 complex, locus G6C
207651_at	0.0789	0.000959	4.42813	-0.428599	2.64036	GPR171	G protein-coupled receptor 171
234331_s_at	0.079	0.000967	-4.42286	-0.436857	-1.06197	FAM84A	family with sequence similarity 84 member A
214235_at	0.079	0.000971	-4.42057	-0.440447	-1.24269	CYP3A5	cytochrome P450 family 3 subfamily A member 5
226989_at	0.0798	0.000987	-4.41116	-0.4552	-1.34389	RGMB	repulsive guidance molecule family member b
203234_at	0.0799	0.000996	4.40584	-0.463532	1.32247	UPP1	uridine phosphorylase 1
203638_s_at	0.08	0.000999	-4.40357	-0.467096	-1.13202	FGFR2	fibroblast growth factor receptor 2
238752_at	0.0802	0.00101	-4.39947	-0.473534	-1.0598	GPLD1	glycosylphosphatidylinositol specific phospholipase D1
225701_at	0.0802	0.00101	4.39717	-0.47715	1.16377	AKNA	AT-hook transcription factor
227809_at	0.0802	0.00101	-4.39638	-0.478391	-1.00687	ZC3H6	zinc finger CCCH-type containing 6
226803_at	0.0806	0.00102	-4.3901	-0.488245	-1.37602	CHMP4C	charged multivesicular body protein 4C
206407_s_at	0.0806	0.00103	4.38599	-0.494704	1.25999	CCL13	C-C motif chemokine ligand 13
219995_s_at	0.0807	0.00104	-4.38227	-0.500558	-1.15071	ZNF750	zinc finger protein 750
235649_at	0.0811	0.00105	4.37563	-0.510999	1.45732	ADAMTS8	ADAM metallopeptidase with thrombospondin type 1 motif 8
228056_s_at	0.0826	0.00107	4.36155	-0.533153	1.0722	NAPSB	napsin B aspartic peptidase, pseudogene
212985_at	0.0828	0.00108	-4.35713	-0.540119	-1.04473	APBB2	amyloid beta precursor protein binding family B member 2
205099_s_at	0.0828	0.00108	4.35659	-0.540966	1.31297	CCR1	C-C motif chemokine receptor 1
213603_s_at	0.0833	0.0011	4.34706	-0.555996	1.53991	RAC2	ras-related C3 botulinum toxin substrate 2 (rho family, small GTP binding protein Rac2)
216714_at	0.0836	0.00112	4.337	-0.571871	1.03802	CCL13	C-C motif chemokine ligand 13
217388_s_at	0.0846	0.00114	4.32587	-0.589442	1.40023	KYNU	kynureninase
214470_at	0.0847	0.00114	4.32349	-0.593211	2.0798	KLRB1	killer cell lectin like receptor B1
226901_at	0.0849	0.00115	4.31984	-0.598972	1.05917	C17orf58	chromosome 17 open reading frame 58
209866_s_at	0.0853	0.00118	-4.30525	-0.622061	-1.23694	ADGRL3	adhesion G protein-coupled receptor L3
214058_at	0.0853	0.00118	-4.30402	-0.624	-1.42044	MYCL	v-myc avian myelocytomatosis viral oncogene lung carcinoma derived homolog
218197_s_at	0.0853	0.00119	-4.30014	-0.630152	-1.00454	OXR1	oxidation resistance 1
206595_at	0.0853	0.00121	-4.29123	-0.644262	-1.52676	CST6	cystatin E/M
218174_s_at	0.0853	0.00121	-4.2895	-0.647004	-1.24013	TMEM254	transmembrane protein 254
204852_s_at	0.0853	0.00122	4.28748	-0.650204	1.38858	PTPN7	protein tyrosine phosphatase, non-receptor type 7
227692_at	0.0853	0.00123	-4.28311	-0.657138	-1.09441	GNAI1	G protein subunit alpha i1
205207_at	0.0853	0.00123	4.28175	-0.659296	1.43974	IL6	interleukin 6
235405_at	0.0854	0.00123	-4.27917	-0.663377	-1.09331	GSTA4	glutathione S-transferase alpha 4
216945_x_at	0.0857	0.00125	4.27126	-0.675932	1.23726	PASK	PAS domain containing serine/threonine kinase
227458_at	0.0859	0.00126	4.26753	-0.681858	1.64414	CD274	CD274 molecule
226755_at	0.0863	0.00127	-4.26112	-0.692049	-1.29349	MIR205HG	MIR205 host gene
205270_s_at	0.0872	0.0013	4.25053	-0.708874	1.24478	LCP2	lymphocyte cytosolic protein 2
229723_at	0.0872	0.0013	4.24713	-0.714292	1.69277	TAGAP	T-cell activation RhoGTPase activating protein
215239_x_at	0.0872	0.00131	-4.24455	-0.71839	-1.34873	ZNF273	zinc finger protein 273
206682_at	0.0872	0.00131	4.24425	-0.718872	1.05369	CLEC10A	C-type lectin domain family 10 member A
229618_at	0.0873	0.00133	-4.23581	-0.732298	-1.02727	SNX16	sorting nexin 16
233030_at	0.0873	0.00133	-4.23326	-0.736371	-1.23194	PNPLA3	patatin like phospholipase domain containing 3
213069_at	0.088	0.00136	4.22323	-0.752342	1.07686	HEG1	heart development protein with EGF like domains 1
205992_s_at	0.0881	0.00137	4.21766	-0.761228	1.06123	IL15	interleukin 15
232001_at	0.0881	0.00137	4.2166	-0.762915	1.91582	PRKCQ-AS1	PRKCQ antisense RNA 1
224634_at	0.0889	0.00139	4.2096	-0.774082	1.19344	GPATCH4	G-patch domain containing 4
230494_at	0.0893	0.00141	4.20235	-0.785659	1.35002	SLC20A1	solute carrier family 20 member 1
223562_at	0.0899	0.00142	4.19642	-0.795127	1.2092	PARVG	parvin gamma
204781_s_at	0.0906	0.00147	4.17779	-0.824912	1.08036	FAS	Fas cell surface death receptor
202637_s_at	0.0906	0.00147	4.17724	-0.825799	1.10827	ICAM1	intercellular adhesion molecule 1
205038_at	0.0906	0.00147	4.17706	-0.82609	1.22249	IKZF1	IKAROS family zinc finger 1
37145_at	0.0906	0.00147	4.17612	-0.827593	1.27176	GNLY	granulysin
229779_at	0.0906	0.00147	4.17517	-0.829102	1.49692	COL4A4	collagen type IV alpha 4 chain
207955_at	0.0906	0.00148	4.17368	-0.831496	1.17696	CCL27	C-C motif chemokine ligand 27
204580_at	0.0906	0.00148	4.17135	-0.835227	3.51917	MMP12	matrix metallopeptidase 12
224221_s_at	0.0906	0.00149	-4.16984	-0.837645	-1.32059	VAV3	vav guanine nucleotide exchange factor 3
210140_at	0.0906	0.00149	4.16837	-0.839997	1.41756	CST7	cystatin F
236293_at	0.0906	0.00149	4.1677	-0.841065	1.69875	RHOH	ras homolog family member H
213227_at	0.0906	0.0015	-4.16287	-0.848804	-1.11191	PGRMC2	progesterone receptor membrane component 2
1554921_a_at	0.0906	0.0015	-4.16272	-0.84904	-1.16591	SCEL	sciellin
216921_s_at	0.0908	0.00152	4.15559	-0.860466	1.20819	KRT35	keratin 35
209765_at	0.0918	0.00155	4.14544	-0.87674	1.68864	ADAM19	ADAM metallopeptidase domain 19
1554547_at	0.0922	0.00156	-4.14106	-0.883778	-1.13426	FAM13C	family with sequence similarity 13 member C
207419_s_at	0.0925	0.00158	4.13494	-0.893603	1.4698	RAC2	ras-related C3 botulinum toxin substrate 2 (rho family, small GTP binding protein Rac2)
207072_at	0.0925	0.00158	4.13405	-0.895031	1.59124	IL18RAP	interleukin 18 receptor accessory protein
215554_at	0.0925	0.00158	-4.13304	-0.89665	-1.54471	GPLD1	glycosylphosphatidylinositol specific phospholipase D1
206049_at	0.0931	0.00162	4.12041	-0.916943	1.12602	SELP	selectin P
204754_at	0.0931	0.00162	-4.11986	-0.917832	-1.408	HLF	HLF, PAR bZIP transcription factor
201487_at	0.0933	0.00164	4.11324	-0.928471	1.00024	CTSC	cathepsin C
210845_s_at	0.0933	0.00164	4.11196	-0.930526	1.49826	PLAUR	plasminogen activator, urokinase receptor
216005_at	0.0933	0.00165	4.11001	-0.933664	2.01716	TNC	tenascin C
201695_s_at	0.0933	0.00165	4.10922	-0.93494	1.48417	PNP	purine nucleoside phosphorylase
203081_at	0.0933	0.00165	-4.10748	-0.937738	-1.18603	CTNNBIP1	catenin beta interacting protein 1
216834_at	0.0934	0.00166	4.10568	-0.940636	2.42168	RGS1	regulator of G-protein signaling 1
234987_at	0.0935	0.00167	4.10299	-0.944965	1.08219	SAMHD1	SAM and HD domain containing deoxynucleoside triphosphate triphosphohydrolase 1
204502_at	0.094	0.00168	4.09835	-0.952436	1.07038	SAMHD1	SAM and HD domain containing deoxynucleoside triphosphate triphosphohydrolase 1
212110_at	0.0941	0.0017	4.09263	-0.961644	1.37071	SLC39A14	solute carrier family 39 member 14
220999_s_at	0.0941	0.0017	4.09192	-0.962793	1.05254	CYFIP2	cytoplasmic FMR1 interacting protein 2
236123_at	0.0941	0.0017	-4.09173	-0.963102	-1.62183	WNT2B	Wnt family member 2B
1555638_a_at	0.0941	0.00171	4.0893	-0.967007	1.59011	SAMSN1	SAM domain, SH3 domain and nuclear localization signals 1
219115_s_at	0.0944	0.00174	-4.07951	-0.982786	-1.94216	IL20RA	interleukin 20 receptor subunit alpha
211737_x_at	0.0944	0.00175	-4.0742	-0.991356	-1.30331	PTN	pleiotrophin
200887_s_at	0.0944	0.00175	4.07389	-0.991866	1.10607	STAT1	signal transducer and activator of transcription 1
207686_s_at	0.0944	0.00175	4.07379	-0.992016	1.01557	CASP8	caspase 8
207192_at	0.0948	0.00178	-4.0636	-1.00847	-1.1955	DNASE1L2	deoxyribonuclease 1 like 2
1555349_a_at	0.0951	0.0018	4.05828	-1.01706	1.09629	ITGB2	integrin subunit beta 2
221223_x_at	0.0953	0.00181	4.05402	-1.02395	1.05411	CISH	cytokine inducible SH2 containing protein
232234_at	0.0954	0.00182	4.05231	-1.02671	1.24844	SLA2	Src like adaptor 2
1554003_at	0.0955	0.00183	-4.04895	-1.03212	-1.10797	ARHGEF28	Rho guanine nucleotide exchange factor 28
210239_at	0.0955	0.00184	-4.04573	-1.03734	-1.10744	IRX5	iroquois homeobox 5
218807_at	0.0963	0.00187	-4.03771	-1.05031	-1.14852	VAV3	vav guanine nucleotide exchange factor 3
209795_at	0.0964	0.00187	4.03606	-1.05297	2.83794	CD69	CD69 molecule
209959_at	0.0966	0.00189	4.02987	-1.063	1.38606	NR4A3	nuclear receptor subfamily 4 group A member 3
204942_s_at	0.0967	0.00191	-4.02589	-1.06943	-1.07356	ALDH3B2	aldehyde dehydrogenase 3 family member B2
212588_at	0.0967	0.00191	4.02559	-1.06993	1.71164	PTPRC	protein tyrosine phosphatase, receptor type C
226908_at	0.0976	0.00194	-4.01642	-1.08477	-1.49675	LRIG3	leucine rich repeats and immunoglobulin like domains 3
232478_at	0.0978	0.00195	-4.01277	-1.09068	-1.28186	MIR181A2HG	MIR181A2 host gene
212587_s_at	0.0978	0.00195	4.01227	-1.0915	1.6437	PTPRC	protein tyrosine phosphatase, receptor type C
225673_at	0.0978	0.00196	4.01089	-1.09374	1.21194	MYADM	myeloid associated differentiation marker
227238_at	0.0978	0.00197	-4.00558	-1.10235	-1.05077	MUC15	mucin 15, cell surface associated
211429_s_at	0.0978	0.00199	4.00199	-1.10817	1.01329	SERPINA1	serpin family A member 1
219263_at	0.0979	0.002	-3.99911	-1.11285	-1.41676	RNF128	ring finger protein 128, E3 ubiquitin protein ligase
209670_at	0.0983	0.00201	3.99473	-1.11995	1.55238	TRAC	T-cell receptor alpha constant
209924_at	0.0983	0.00202	3.99292	-1.12287	2.56742	CCL18	C-C motif chemokine ligand 18
240173_at	0.0983	0.00202	3.99263	-1.12335	1.31216	GPRIN3	GPRIN family member 3
238593_at	0.0988	0.00204	-3.98626	-1.1337	-1.33805	C11orf80	chromosome 11 open reading frame 80
219908_at	0.0988	0.00204	-3.98568	-1.13463	-2.45291	DKK2	dickkopf WNT signaling pathway inhibitor 2
227125_at	0.0988	0.00204	3.98561	-1.13475	1.1031	IFNAR2	interferon alpha and beta receptor subunit 2
218779_x_at	0.0988	0.00206	-3.98192	-1.14074	-1.01547	EPS8L1	EPS8 like 1
205100_at	0.0999	0.00209	3.9729	-1.1554	1.30533	GFPT2	glutamine-fructose-6-phosphate transaminase 2
232746_at	0.0999	0.00209	3.97289	-1.15542	1.23888	ACKR3	atypical chemokine receptor 3
206804_at	0.1001	0.0021	3.96968	-1.16063	1.66896	CD3G	CD3g molecule
208851_s_at	0.1003	0.00212	3.96425	-1.16946	1.17863	THY1	Thy-1 cell surface antigen
213534_s_at	0.1015	0.00217	3.95096	-1.19109	1.21932	PASK	PAS domain containing serine/threonine kinase
224989_at	0.1021	0.0022	-3.9424	-1.20501	-1.14446	SMIM14	small integral membrane protein 14
226492_at	0.1021	0.0022	-3.94222	-1.20532	-1.07675	SEMA6D	semaphorin 6D
205419_at	0.1026	0.00222	3.93798	-1.21222	1.91547	GPR183	G protein-coupled receptor 183
230489_at	0.1028	0.00223	3.93416	-1.21844	1.2844	CD5	CD5 molecule
217497_at	0.1028	0.00224	3.93357	-1.21941	1.05181	TYMP	thymidine phosphorylase
214070_s_at	0.103	0.00226	-3.92646	-1.23099	-1.02595	ATP10B	ATPase phospholipid transporting 10B (putative)
204960_at	0.103	0.00227	3.92506	-1.23328	1.11084	PTPRCAP	protein tyrosine phosphatase, receptor type C associated protein
204933_s_at	0.1034	0.00228	3.92131	-1.23939	1.26283	TNFRSF11B	TNF receptor superfamily member 11b
204890_s_at	0.1043	0.00232	3.91348	-1.25218	1.50179	LCK	LCK proto-oncogene, Src family tyrosine kinase
209368_at	0.1047	0.00233	-3.90977	-1.25822	-1.05217	EPHX2	epoxide hydrolase 2
203761_at	0.1063	0.00243	3.88527	-1.29825	1.14215	SLA	Src-like-adaptor
206707_x_at	0.1063	0.00244	3.88372	-1.30079	1.28772	FAM65B	family with sequence similarity 65 member B
1555759_a_at	0.1063	0.00244	3.88306	-1.30187	1.20862	CCL5	C-C motif chemokine ligand 5
229947_at	0.1063	0.00244	3.88276	-1.30237	2.46614	PI15	peptidase inhibitor 15
1552620_at	0.1066	0.00246	-3.8781	-1.30999	-1.73078	SPRR4	small proline rich protein 4
222231_s_at	0.1068	0.00249	3.87307	-1.31821	1.04156	LRRC59	leucine rich repeat containing 59
201920_at	0.1072	0.0025	3.86867	-1.32541	1.58969	SLC20A1	solute carrier family 20 member 1
204755_x_at	0.1078	0.00254	-3.86083	-1.33824	-1.25341	HLF	HLF, PAR bZIP transcription factor
212190_at	0.1078	0.00255	3.85899	-1.34126	1.28871	SERPINE2	serpin family E member 2
221724_s_at	0.108	0.00256	3.85536	-1.34721	1.43519	CLEC4A	C-type lectin domain family 4 member A
205542_at	0.1081	0.00257	3.85342	-1.35038	1.38794	STEAP1	six transmembrane epithelial antigen of the prostate 1
227241_at	0.1086	0.00259	-3.84848	-1.35849	-1.10551	MUC15	mucin 15, cell surface associated
202957_at	0.1086	0.0026	3.84737	-1.36031	1.28612	HCLS1	hematopoietic cell-specific Lyn substrate 1
204698_at	0.1088	0.00263	3.84087	-1.37095	1.75931	ISG20	interferon stimulated exonuclease gene 20
227344_at	0.1089	0.00264	3.83925	-1.37361	1.57568	IKZF1	IKAROS family zinc finger 1
203760_s_at	0.1089	0.00264	3.83802	-1.37563	1.16904	SLA	Src-like-adaptor
224184_s_at	0.1089	0.00264	-3.83784	-1.37593	-1.01061	BOC	BOC cell adhesion associated, oncogene regulated
202241_at	0.109	0.00265	3.83663	-1.37791	1.19981	TRIB1	tribbles pseudokinase 1
1559584_a_at	0.1092	0.00267	3.83307	-1.38375	1.92755	C16orf54	chromosome 16 open reading frame 54
234552_at	0.1093	0.00267	3.83202	-1.38547	1.18661	EPPK1	epiplakin 1
1553929_at	0.1093	0.00268	-3.8308	-1.38747	-1.05934	ACER1	alkaline ceramidase 1
244407_at	0.11	0.00273	-3.82002	-1.40517	-1.19594	CYP39A1	cytochrome P450 family 39 subfamily A member 1
205214_at	0.1103	0.00274	3.81735	-1.40955	1.36095	STK17B	serine/threonine kinase 17b
210116_at	0.111	0.00276	3.81267	-1.41723	1.5357	SH2D1A	SH2 domain containing 1A
219916_s_at	0.1111	0.00277	-3.81132	-1.41945	-1.17888	RNF39	ring finger protein 39
232056_at	0.1114	0.00281	-3.80318	-1.43283	-1.17622	SCEL	sciellin
232531_at	0.112	0.00283	-3.79811	-1.44116	-1.09034	EMX2OS	EMX2 opposite strand/antisense RNA
209570_s_at	0.112	0.00286	-3.79206	-1.45111	-1.0016	NSG1	neuron specific gene family member 1
210198_s_at	0.1123	0.00289	-3.78748	-1.45865	-1.58569	PLP1	proteolipid protein 1
1554519_at	0.1123	0.00289	3.78621	-1.46073	1.27384	CD80	CD80 molecule
209417_s_at	0.1123	0.0029	3.78447	-1.46359	1.21388	IFI35	interferon induced protein 35
202803_s_at	0.1123	0.00291	3.7833	-1.46552	1.12998	ITGB2	integrin subunit beta 2
221986_s_at	0.1127	0.00294	-3.77788	-1.47445	-1.07294	KLHL24	kelch like family member 24
225415_at	0.1136	0.00297	3.77081	-1.48609	1.04877	DTX3L	deltex E3 ubiquitin ligase 3L
1569003_at	0.1141	0.003	3.76543	-1.49493	2.29099	VMP1	vacuole membrane protein 1
226906_s_at	0.1149	0.00307	3.75345	-1.51468	1.14156	ARHGAP9	Rho GTPase activating protein 9
216250_s_at	0.1151	0.00307	3.7525	-1.51624	1.0875	LPXN	leupaxin
206359_at	0.1159	0.00312	3.74293	-1.53202	1.15572	SOCS3	suppressor of cytokine signaling 3
218223_s_at	0.1169	0.00318	3.73214	-1.54983	1.03858	PLEKHO1	pleckstrin homology domain containing O1
203508_at	0.1169	0.00319	3.73135	-1.55113	1.02883	TNFRSF1B	TNF receptor superfamily member 1B
33304_at	0.1169	0.0032	3.7292	-1.55469	1.45615	ISG20	interferon stimulated exonuclease gene 20
227107_at	0.1169	0.00321	3.72772	-1.55712	1.05787	PANX1	pannexin 1
223623_at	0.117	0.00323	-3.7241	-1.5631	-1.26081	C2orf40	chromosome 2 open reading frame 40
208206_s_at	0.1171	0.00324	3.72257	-1.56563	1.03371	RASGRP2	RAS guanyl releasing protein 2
219191_s_at	0.1175	0.00326	3.7178	-1.57351	1.37638	BIN2	bridging integrator 2
202831_at	0.1176	0.00327	3.71676	-1.57523	1.24621	GPX2	glutathione peroxidase 2
226145_s_at	0.1178	0.00329	-3.71357	-1.58049	-1.54502	FRAS1	Fraser extracellular matrix complex subunit 1
208875_s_at	0.1179	0.00329	3.71259	-1.58211	1.02887	PAK2	p21 (RAC1) activated kinase 2
232090_at	0.1185	0.00333	-3.70668	-1.59187	-1.64716	DNM3OS	DNM3 opposite strand/antisense RNA
209782_s_at	0.1189	0.00336	-3.7015	-1.60043	-1.25618	DBP	D-box binding PAR bZIP transcription factor
236313_at	0.1189	0.00336	-3.70119	-1.60095	-1.2772	CDKN2B	cyclin dependent kinase inhibitor 2B
232176_at	0.1195	0.00339	-3.6969	-1.60804	-1.22891	SLITRK6	SLIT and NTRK like family member 6
228658_at	0.1198	0.00341	3.6929	-1.61466	2.23632	MIAT	myocardial infarction associated transcript (non-protein coding)
204718_at	0.1201	0.00342	-3.69063	-1.6184	-1.20026	EPHB6	EPH receptor B6
213929_at	0.1205	0.00346	-3.68494	-1.62782	-1.86577	EXPH5	exophilin 5
222939_s_at	0.1221	0.00354	-3.67248	-1.64844	-1.14877	SLC16A10	solute carrier family 16 member 10
220911_s_at	0.1222	0.00354	-3.67115	-1.65064	-1.04579	NYNRIN	NYN domain and retroviral integrase containing
225990_at	0.1229	0.00362	-3.65895	-1.67085	-1.1603	BOC	BOC cell adhesion associated, oncogene regulated
213802_at	0.1231	0.00364	-3.65552	-1.67653	-1.24481	PRSS12	protease, serine 12
1554018_at	0.1231	0.00366	-3.65304	-1.68064	-1.20185	GPNMB	glycoprotein nmb
205180_s_at	0.1231	0.00366	3.65297	-1.68076	1.25474	ADAM8	ADAM metallopeptidase domain 8
243792_x_at	0.1233	0.00368	-3.64951	-1.6865	-1.21451	PTPN13	protein tyrosine phosphatase, non-receptor type 13
238716_at	0.1233	0.00369	-3.64835	-1.68841	-1.1901	LOC100506990	uncharacterized LOC100506990
231669_at	0.1242	0.00376	-3.63812	-1.70538	-1.15933	SEPP1	selenoprotein P, plasma, 1
221950_at	0.125	0.00381	-3.63094	-1.71729	-2.15131	EMX2	empty spiracles homeobox 2
1555613_a_at	0.125	0.00381	3.6305	-1.71801	1.51371	ZAP70	zeta chain of T cell receptor associated protein kinase 70
228218_at	0.125	0.00381	-3.63025	-1.71843	-1.04227	LSAMP	limbic system-associated membrane protein
205433_at	0.1253	0.00383	-3.62659	-1.72451	-1.69151	BCHE	butyrylcholinesterase
206884_s_at	0.1254	0.00384	-3.62538	-1.72652	-1.03943	SCEL	sciellin
222486_s_at	0.1256	0.00388	3.61986	-1.73567	1.33722	ADAMTS1	ADAM metallopeptidase with thrombospondin type 1 motif 1
236301_at	0.1261	0.00394	3.61201	-1.7487	1.33671	IKZF3	IKAROS family zinc finger 3
229851_s_at	0.1261	0.00394	-3.61099	-1.75039	-1.03829	C11orf54	chromosome 11 open reading frame 54
208345_s_at	0.1261	0.00395	-3.60963	-1.75265	-1.04043	POU3F1	POU class 3 homeobox 1
201124_at	0.1265	0.00399	-3.60352	-1.7628	-1.43849	ITGB5	integrin subunit beta 5
201645_at	0.1265	0.00401	3.60187	-1.76555	1.58666	TNC	tenascin C
209309_at	0.1267	0.00402	-3.59937	-1.7697	-1.79385	AZGP1	alpha-2-glycoprotein 1, zinc-binding
226649_at	0.1268	0.00404	-3.59689	-1.77382	-1.36313	PANK1	pantothenate kinase 1
227070_at	0.127	0.00406	-3.59449	-1.77781	-1.43548	GLT8D2	glycosyltransferase 8 domain containing 2
244598_at	0.1284	0.00417	3.57907	-1.80344	1.06617	LCP2	lymphocyte cytosolic protein 2
204174_at	0.1284	0.00417	3.57871	-1.80404	1.19084	ALOX5AP	arachidonate 5-lipoxygenase activating protein
205488_at	0.1284	0.00418	3.57783	-1.8055	1.83282	GZMA	granzyme A
226525_at	0.1299	0.0043	3.5616	-1.83251	1.08277	STK17B	serine/threonine kinase 17b
201427_s_at	0.1301	0.00433	-3.55762	-1.83913	-1.44063	SEPP1	selenoprotein P, plasma, 1
1569225_a_at	0.1302	0.00435	3.55583	-1.84211	1.49239	SCML4	sex comb on midleg-like 4 (Drosophila)
209867_s_at	0.1307	0.00439	-3.54991	-1.85197	-1.07268	ADGRL3	adhesion G protein-coupled receptor L3
213456_at	0.1311	0.00442	-3.54672	-1.85727	-1.49813	SOSTDC1	sclerostin domain containing 1
204879_at	0.1328	0.00452	3.53442	-1.87777	1.12229	PDPN	podoplanin
237732_at	0.1332	0.00456	3.52875	-1.88721	2.80842	PRR9	proline rich 9
210001_s_at	0.1333	0.00458	3.52696	-1.8902	1.00209	SOCS1	suppressor of cytokine signaling 1
205442_at	0.1333	0.00461	-3.52352	-1.89594	-1.46902	MFAP3L	microfibrillar associated protein 3 like
220356_at	0.1333	0.00461	-3.52335	-1.89621	-1.87474	CORIN	corin, serine peptidase
226360_at	0.1335	0.00464	-3.5189	-1.90364	-1.0575	ZNRF3	zinc and ring finger 3
219529_at	0.134	0.00472	-3.50991	-1.91862	-1.17544	CLIC3	chloride intracellular channel 3
220432_s_at	0.1342	0.00475	-3.50628	-1.92467	-1.45234	CYP39A1	cytochrome P450 family 39 subfamily A member 1
38149_at	0.1343	0.00476	3.50519	-1.92649	1.09407	ARHGAP25	Rho GTPase activating protein 25
244654_at	0.1348	0.0048	3.49988	-1.93535	1.33629	MYO1G	myosin IG
223961_s_at	0.135	0.00483	3.49662	-1.94079	1.0638	CISH	cytokine inducible SH2 containing protein
229625_at	0.1356	0.00489	3.48955	-1.95259	1.13989	GBP5	guanylate binding protein 5
205729_at	0.1358	0.00494	3.48433	-1.9613	1.10063	OSMR	oncostatin M receptor
231559_at	0.1361	0.00498	3.48002	-1.9685	1.04097	NNMT	nicotinamide N-methyltransferase
239237_at	0.1361	0.00499	3.47838	-1.97123	1.42278	TRG-AS1	T cell receptor gamma locus antisense RNA 1
211269_s_at	0.1361	0.005	3.47746	-1.97278	1.21364	IL2RA	interleukin 2 receptor subunit alpha
228442_at	0.1369	0.00506	3.47022	-1.98487	1.13658	NFATC2	nuclear factor of activated T-cells 2
213695_at	0.137	0.00507	-3.46938	-1.98626	-1.43909	PON3	paraoxonase 3
213935_at	0.137	0.00508	-3.46863	-1.98752	-1.14246	ABHD5	abhydrolase domain containing 5
228255_at	0.1383	0.00517	-3.45886	-2.00385	-1.14601	TMEM237	transmembrane protein 237
228580_at	0.1383	0.00519	3.45678	-2.00732	1.26866	HTRA3	HtrA serine peptidase 3
227498_at	0.1383	0.0052	-3.45558	-2.00931	-1.43586	SOX6	SRY-box 6
226944_at	0.1387	0.00525	3.45056	-2.01771	1.30151	HTRA3	HtrA serine peptidase 3
236198_at	0.1387	0.00525	3.44959	-2.01932	1.76894	LINC01215	long intergenic non-protein coding RNA 1215
219915_s_at	0.1391	0.00529	-3.44581	-2.02565	-1.47921	SLC16A10	solute carrier family 16 member 10
226157_at	0.1398	0.00535	-3.43914	-2.0368	-1.17248	TFDP2	transcription factor Dp-2
215785_s_at	0.1413	0.00546	3.42804	-2.05536	1.2769	CYFIP2	cytoplasmic FMR1 interacting protein 2
226158_at	0.1413	0.00547	-3.4271	-2.05693	-1.16221	KLHL24	kelch like family member 24
1559706_at	0.1413	0.00547	-3.42691	-2.05724	-1.26807	ARHGEF28	Rho guanine nucleotide exchange factor 28
228955_at	0.1416	0.00552	3.42227	-2.06501	1.30215	LRP8	LDL receptor related protein 8
213158_at	0.1419	0.00558	-3.41591	-2.07565	-1.1847	ZBTB20	zinc finger and BTB domain containing 20
228214_at	0.1423	0.00561	-3.41263	-2.08114	-1.36113	SOX6	SRY-box 6
212148_at	0.1424	0.00562	-3.41159	-2.08288	-1.03583	PBX1	PBX homeobox 1
221527_s_at	0.1426	0.00566	-3.40841	-2.08821	-1.16056	PARD3	par-3 family cell polarity regulator
204882_at	0.1429	0.00569	3.4055	-2.09306	1.03161	ARHGAP25	Rho GTPase activating protein 25
222891_s_at	0.1433	0.00571	-3.40303	-2.0972	-1.11711	BCL11A	B-cell CLL/lymphoma 11A
226658_at	0.1434	0.00573	3.40078	-2.10096	1.04053	PDPN	podoplanin
213160_at	0.1434	0.00574	3.39991	-2.10242	1.19199	DOCK2	dedicator of cytokinesis 2
231776_at	0.1434	0.00574	3.39971	-2.10276	1.15616	EOMES	eomesodermin
227346_at	0.1434	0.00575	3.39888	-2.10415	1.75623	IKZF1	IKAROS family zinc finger 1
204205_at	0.1435	0.00577	3.39737	-2.10668	1.28888	APOBEC3G	apolipoprotein B mRNA editing enzyme catalytic subunit 3G
239547_at	0.1435	0.00578	-3.39596	-2.10904	-1.21986	HS3ST6	heparan sulfate-glucosamine 3-sulfotransferase 6
209465_x_at	0.1439	0.00583	-3.39167	-2.11623	-1.00336	PTN	pleiotrophin
217739_s_at	0.1441	0.00584	3.39017	-2.11873	1.01376	NAMPT	nicotinamide phosphoribosyltransferase
205269_at	0.1443	0.00585	3.38904	-2.12062	1.45519	LCP2	lymphocyte cytosolic protein 2
235122_at	0.1443	0.00586	3.38875	-2.12111	1.09356	HIVEP3	human immunodeficiency virus type I enhancer binding protein 3
1552584_at	0.1444	0.00587	3.38761	-2.12302	1.28678	IL12RB1	interleukin 12 receptor subunit beta 1
32128_at	0.1444	0.00587	3.38726	-2.1236	2.54907	CCL18	C-C motif chemokine ligand 18
219947_at	0.1447	0.00591	3.384	-2.12907	1.86853	CLEC4A	C-type lectin domain family 4 member A
238909_at	0.1448	0.00594	3.38138	-2.13345	1.35838	S100A10	S100 calcium binding protein A10
205325_at	0.1448	0.00594	-3.38103	-2.13404	-1.05755	PHYHIP	phytanoyl-CoA 2-hydroxylase interacting protein
225726_s_at	0.1448	0.00595	-3.3802	-2.13543	-1.02599	PLEKHH1	pleckstrin homology, MyTH4 and FERM domain containing H1
1553081_at	0.1451	0.006	-3.37565	-2.14304	-1.40655	WFDC12	WAP four-disulfide core domain 12
212353_at	0.1451	0.006	3.37526	-2.1437	1.30467	SULF1	sulfatase 1
206027_at	0.1451	0.00601	3.37454	-2.14491	1.1999	S100A3	S100 calcium binding protein A3
204964_s_at	0.1463	0.00612	-3.36406	-2.16246	-1.25818	SSPN	sarcospan
221588_x_at	0.1463	0.00614	-3.36227	-2.16547	-1.25182	ALDH6A1	aldehyde dehydrogenase 6 family member A1
235278_at	0.147	0.00623	-3.35446	-2.17855	-1.19904	MACROD2	MACRO domain containing 2
205213_at	0.147	0.00623	3.35412	-2.17913	1.17124	ACAP1	ArfGAP with coiled-coil, ankyrin repeat and PH domains 1
1568807_a_at	0.1471	0.00626	-3.35161	-2.18333	-1.0027	RBM26-AS1	RBM26 antisense RNA 1
214451_at	0.1472	0.00628	-3.35006	-2.18593	-1.09315	TFAP2B	transcription factor AP-2 beta
206666_at	0.1485	0.0064	3.33944	-2.20373	1.36883	GZMK	granzyme K
210072_at	0.1486	0.00642	3.33802	-2.20611	1.30588	CCL19	C-C motif chemokine ligand 19
222668_at	0.1486	0.00642	-3.33793	-2.20627	-1.24636	KCTD15	potassium channel tetramerization domain containing 15
231733_at	0.1487	0.00643	-3.33691	-2.20797	-1.60522	CARD18	caspase recruitment domain family member 18
211981_at	0.1492	0.00649	3.33135	-2.21729	1.03324	COL4A1	collagen type IV alpha 1 chain
225646_at	0.1501	0.00654	3.32717	-2.2243	1.23517	CTSC	cathepsin C
221814_at	0.1504	0.00656	-3.32542	-2.22724	-1.09281	ADGRA2	adhesion G protein-coupled receptor A2
205241_at	0.1513	0.00664	3.31906	-2.23791	1.23493	SCO2	SCO2 cytochrome c oxidase assembly protein
230609_at	0.1523	0.00672	-3.31189	-2.24994	-1.0433	CLINT1	clathrin interactor 1
213369_at	0.1525	0.00675	-3.30985	-2.25336	-1.18634	CDHR1	cadherin related family member 1
204769_s_at	0.1528	0.00679	3.30665	-2.25872	1.00565	TAP2	transporter 2, ATP binding cassette subfamily B member
219045_at	0.1534	0.00685	3.30187	-2.26674	1.05042	RHOF	ras homolog family member F, filopodia associated
228882_at	0.1537	0.00691	-3.29687	-2.27514	-1.04452	TUB	tubby bipartite transcription factor
236220_at	0.1537	0.00691	-3.29659	-2.2756	-1.46931	SLC16A10	solute carrier family 16 member 10
213906_at	0.1537	0.00692	3.29553	-2.27738	1.41489	MYBL1	MYB proto-oncogene like 1
211795_s_at	0.1539	0.00694	3.29383	-2.28023	1.49642	FYB	FYN binding protein
210130_s_at	0.1547	0.00701	-3.28891	-2.2885	-1.13971	TM7SF2	transmembrane 7 superfamily member 2
203296_s_at	0.1552	0.00705	-3.28513	-2.29484	-1.43293	ATP1A2	ATPase Na+/K+ transporting subunit alpha 2
211712_s_at	0.1562	0.00712	-3.27998	-2.30348	-1.06382	ANXA9	annexin A9
206341_at	0.1565	0.00715	3.27726	-2.30805	1.04015	IL2RA	interleukin 2 receptor subunit alpha
227209_at	0.157	0.00719	-3.27479	-2.31219	-1.33204	CNTN1	contactin 1
1556194_a_at	0.1575	0.00723	-3.27109	-2.31841	-1.03251	HSPA4L	heat shock protein family A (Hsp70) member 4 like
230836_at	0.1581	0.0073	3.26575	-2.32737	1.24881	ST8SIA4	ST8 alpha-N-acetyl-neuraminide alpha-2,8-sialyltransferase 4
206545_at	0.1584	0.00735	3.26202	-2.33362	1.66398	CD28	CD28 molecule
1554242_a_at	0.1584	0.00737	-3.26104	-2.33528	-1.52988	COCH	cochlin
205590_at	0.1596	0.00747	3.25309	-2.34862	1.22014	RASGRP1	RAS guanyl releasing protein 1
1561530_at	0.1596	0.00748	-3.25251	-2.3496	-1.07693	LOC101927164	uncharacterized LOC101927164
226219_at	0.1597	0.00751	3.25059	-2.35282	1.00188	ARHGAP30	Rho GTPase activating protein 30
220276_at	0.1597	0.00752	-3.2499	-2.35398	-1.43658	RERGL	RERG like
206991_s_at	0.1598	0.00755	3.24761	-2.35783	1.45962	CCR5	C-C motif chemokine receptor 5 (gene/pseudogene)
215704_at	0.1598	0.00756	-3.24648	-2.35972	-1.70299	FLG	filaggrin
1554240_a_at	0.1604	0.00762	3.24238	-2.36662	1.2294	ITGAL	integrin subunit alpha L
223710_at	0.1604	0.00763	3.24173	-2.3677	2.01246	CCL26	C-C motif chemokine ligand 26
230867_at	0.1607	0.00766	3.23928	-2.37182	2.42892	COL6A6	collagen type VI alpha 6 chain
230925_at	0.1615	0.00776	3.232	-2.38405	1.02162	APBB1IP	amyloid beta precursor protein binding family B member 1 interacting protein
217143_s_at	0.1618	0.0078	3.22959	-2.3881	1.14797	YME1L1	YME1 like 1 ATPase
201008_s_at	0.162	0.00783	-3.22734	-2.39187	-1.02851	TXNIP	thioredoxin interacting protein
201108_s_at	0.1623	0.00788	3.22367	-2.39803	1.51611	THBS1	thrombospondin 1
203879_at	0.1628	0.00793	3.21994	-2.40431	1.19735	PIK3CD	phosphatidylinositol-4,5-bisphosphate 3-kinase catalytic subunit delta
228416_at	0.1648	0.00823	-3.19964	-2.43841	-1.03174	ACVR2A	activin A receptor type 2A
212239_at	0.1651	0.00825	-3.19824	-2.44076	-1.11416	PIK3R1	phosphoinositide-3-kinase regulatory subunit 1
214369_s_at	0.1656	0.00831	3.1941	-2.44773	1.08908	RASGRP2	RAS guanyl releasing protein 2
239798_at	0.1659	0.00835	-3.19169	-2.45177	-1.04452	PDK1	pyruvate dehydrogenase kinase 1
1564333_a_at	0.1662	0.00838	-3.18968	-2.45515	-1.34276	PSAPL1	prosaposin-like 1 (gene/pseudogene)
209493_at	0.1662	0.00838	-3.18919	-2.45597	-1.08974	PDZD2	PDZ domain containing 2
230424_at	0.1669	0.00846	-3.18433	-2.46414	-1.02328	NREP	neuronal regeneration related protein
230110_at	0.1669	0.00847	3.18365	-2.46529	1.14754	MCOLN2	mucolipin 2
230966_at	0.1671	0.0085	3.18122	-2.46936	1.22373	IL4I1	interleukin 4 induced 1
241931_at	0.1673	0.00853	-3.17959	-2.4721	-1.01399	XG	Xg blood group
214598_at	0.1676	0.00858	-3.17656	-2.4772	-1.14492	CLDN8	claudin 8
216598_s_at	0.1689	0.00869	3.16903	-2.48985	1.12197	CCL2	C-C motif chemokine ligand 2
223611_s_at	0.1691	0.00872	-3.16745	-2.49251	-1.04042	LNX1	ligand of numb-protein X 1
227210_at	0.1695	0.00876	3.16491	-2.49678	1.05775	SFMBT2	Scm-like with four mbt domains 2
206149_at	0.1695	0.00876	-3.16485	-2.49687	-1.59224	CHP2	calcineurin like EF-hand protein 2
1555852_at	0.172	0.00909	3.14407	-2.53179	1.10711	PSMB8-AS1	PSMB8 antisense RNA 1 (head to head)
202768_at	0.1727	0.00917	3.13914	-2.54009	1.83564	FOSB	FosB proto-oncogene, AP-1 transcription factor subunit
205456_at	0.1736	0.00932	3.1306	-2.55445	1.31213	CD3E	CD3e molecule
204654_s_at	0.1741	0.00943	-3.12381	-2.56585	-1.02876	TFAP2A	transcription factor AP-2 alpha
232125_at	0.1749	0.00954	-3.11731	-2.57678	-1.21216	ZBTB20	zinc finger and BTB domain containing 20
213780_at	0.1767	0.00976	3.105	-2.59747	2.37068	TCHH	trichohyalin
201109_s_at	0.1775	0.00984	3.10043	-2.60515	1.71304	THBS1	thrombospondin 1
211005_at	0.1784	0.00996	3.09334	-2.61708	1.286	LAT	linker for activation of T-cells
203233_at	0.1785	0.00998	3.09269	-2.61816	1.02719	IL4R	interleukin 4 receptor
228094_at	0.1793	0.0101	3.08772	-2.62651	1.14189	JAML	junction adhesion molecule like
221589_s_at	0.1796	0.0101	-3.08592	-2.62955	-1.40338	ALDH6A1	aldehyde dehydrogenase 6 family member A1
237905_at	0.1806	0.0102	3.07999	-2.63951	2.20161	KRT25	keratin 25
1553394_a_at	0.1811	0.0103	-3.07764	-2.64346	-1.24889	TFAP2B	transcription factor AP-2 beta
212249_at	0.1818	0.0104	-3.07158	-2.65364	-1.4414	PIK3R1	phosphoinositide-3-kinase regulatory subunit 1
232481_s_at	0.1827	0.0104	-3.06704	-2.66127	-1.28094	SLITRK6	SLIT and NTRK like family member 6
206983_at	0.1827	0.0105	3.06674	-2.66178	1.20425	CCR6	C-C motif chemokine receptor 6
206631_at	0.183	0.0105	3.06466	-2.66527	1.09506	PTGER2	prostaglandin E receptor 2
220704_at	0.183	0.0105	3.06463	-2.66532	1.1726	IKZF1	IKAROS family zinc finger 1
214032_at	0.1831	0.0105	3.06396	-2.66644	1.31974	ZAP70	zeta chain of T cell receptor associated protein kinase 70
AFFX-HUMISGF3A/M97935_3_at	0.1833	0.0105	3.06225	-2.66933	1.00812	STAT1	signal transducer and activator of transcription 1
207351_s_at	0.1833	0.0106	3.06146	-2.67065	1.26744	SH2D2A	SH2 domain containing 2A
220658_s_at	0.1833	0.0106	3.05969	-2.67363	1.16874	ARNTL2	aryl hydrocarbon receptor nuclear translocator like 2
224555_x_at	0.1833	0.0106	-3.05944	-2.67404	-1.18722	IL37	interleukin 37
235746_s_at	0.1834	0.0106	-3.05916	-2.67451	-1.14563	PLA2R1	phospholipase A2 receptor 1
229290_at	0.1835	0.0106	-3.05789	-2.67665	-1.18232	DAPL1	death associated protein like 1
204265_s_at	0.1844	0.0107	3.05294	-2.68497	1.02705	GPSM3	G-protein signaling modulator 3
235086_at	0.1845	0.0107	3.05235	-2.68596	1.00304	THBS1	thrombospondin 1
222162_s_at	0.1849	0.0108	3.04761	-2.69393	1.08022	ADAMTS1	ADAM metallopeptidase with thrombospondin type 1 motif 1
239049_at	0.186	0.0109	-3.04172	-2.70383	-1.01676	CRIPT	CXXC repeat containing interactor of PDZ3 domain
204713_s_at	0.1866	0.011	3.03862	-2.70903	1.01042	F5	coagulation factor V
202975_s_at	0.1867	0.011	-3.03763	-2.71069	-1.2486	RHOBTB3	Rho related BTB domain containing 3
223122_s_at	0.1894	0.0114	-3.02077	-2.73902	-1.58055	SFRP2	secreted frizzled related protein 2
1552634_a_at	0.1895	0.0114	3.01971	-2.7408	1.11392	ZNF101	zinc finger protein 101
228567_at	0.1901	0.0115	-3.01604	-2.74696	-1.3124	GAN	gigaxonin
205285_s_at	0.1904	0.0115	3.01417	-2.7501	1.24006	FYB	FYN binding protein
232843_s_at	0.1904	0.0115	3.01362	-2.75103	1.02977	DOCK8	dedicator of cytokinesis 8
202525_at	0.1918	0.0117	-3.00478	-2.76588	-1.07934	PRSS8	protease, serine 8
221470_s_at	0.192	0.0117	-3.00216	-2.77028	-1.63579	IL37	interleukin 37
235359_at	0.1923	0.0118	3.00053	-2.77301	1.06806	NRROS	negative regulator of reactive oxygen species
236295_s_at	0.1924	0.0118	2.99966	-2.77448	1.87142	NLRC3	NLR family CARD domain containing 3
213805_at	0.193	0.0119	-2.99677	-2.77932	-1.24095	ABHD5	abhydrolase domain containing 5
213888_s_at	0.194	0.012	2.99103	-2.78896	1.71732	TRAF3IP3	TRAF3 interacting protein 3
236782_at	0.1944	0.012	2.98912	-2.79218	1.16821	SAMD3	sterile alpha motif domain containing 3
228304_at	0.1957	0.0122	-2.97947	-2.80837	-1.01433	RBM43	RNA binding motif protein 43
210764_s_at	0.1957	0.0122	2.97911	-2.80898	1.75384	CYR61	cysteine rich angiogenic inducer 61
1558846_at	0.1959	0.0123	-2.97559	-2.81489	-1.94416	PNLIPRP3	pancreatic lipase related protein 3
212224_at	0.196	0.0124	-2.97409	-2.8174	-1.40126	ALDH1A1	aldehyde dehydrogenase 1 family member A1
204774_at	0.1961	0.0124	2.97365	-2.81814	1.33393	EVI2A	ecotropic viral integration site 2A
233025_at	0.1962	0.0124	-2.97254	-2.82002	-1.04703	PDZD2	PDZ domain containing 2
232874_at	0.1971	0.0125	-2.96813	-2.82741	-1.06468	DOCK9	dedicator of cytokinesis 9
209301_at	0.1973	0.0125	2.96708	-2.82918	1.76378	CA2	carbonic anhydrase 2
231148_at	0.1994	0.0128	-2.95466	-2.85001	-1.13029	IGFL2	IGF like family member 2
227497_at	0.1999	0.0129	-2.95134	-2.85559	-1.09451	SOX6	SRY-box 6
204655_at	0.2003	0.0129	2.94951	-2.85866	1.34141	CCL5	C-C motif chemokine ligand 5
207254_at	0.2008	0.013	-2.94526	-2.86579	-1.04003	SLC15A1	solute carrier family 15 member 1
227266_s_at	0.2009	0.013	2.94434	-2.86734	1.64312	FYB	FYN binding protein
235295_at	0.2014	0.0131	2.94172	-2.87172	1.06023	PANX1	pannexin 1
1405_i_at	0.2021	0.0132	2.93839	-2.8773	1.51048	CCL5	C-C motif chemokine ligand 5
207275_s_at	0.2021	0.0132	-2.93797	-2.87802	-1.01737	ACSL1	acyl-CoA synthetase long-chain family member 1
205229_s_at	0.2023	0.0132	-2.93717	-2.87937	-1.60537	COCH	cochlin
235109_at	0.203	0.0133	-2.93228	-2.88756	-1.11709	ZBED3	zinc finger BED-type containing 3
210439_at	0.2033	0.0134	2.92995	-2.89146	1.50402	ICOS	inducible T-cell costimulator
223062_s_at	0.2038	0.0135	-2.92631	-2.89757	-1.21351	PSAT1	phosphoserine aminotransferase 1
213156_at	0.204	0.0135	-2.92564	-2.89869	-1.19555	ZBTB20	zinc finger and BTB domain containing 20
205291_at	0.2068	0.0139	2.91031	-2.9244	1.06463	IL2RB	interleukin 2 receptor subunit beta
205306_x_at	0.2068	0.0139	2.90996	-2.92499	1.26661	KMO	kynurenine 3-monooxygenase (kynurenine 3-hydroxylase)
209541_at	0.2085	0.0141	-2.90063	-2.94062	-1.67782	IGF1	insulin like growth factor 1
221447_s_at	0.2085	0.0141	-2.90058	-2.9407	-1.10647	GLT8D2	glycosyltransferase 8 domain containing 2
217087_at	0.2091	0.0142	-2.89666	-2.94727	-1.62747	C1orf68	chromosome 1 open reading frame 68
202196_s_at	0.2095	0.0143	-2.89199	-2.95509	-1.09323	DKK3	dickkopf WNT signaling pathway inhibitor 3
211138_s_at	0.2096	0.0144	2.8906	-2.95743	1.13085	KMO	kynurenine 3-monooxygenase (kynurenine 3-hydroxylase)
227168_at	0.2098	0.0144	2.88901	-2.96009	1.28462	MIAT	myocardial infarction associated transcript (non-protein coding)
230180_at	0.2104	0.0145	-2.88388	-2.96869	-1.16219	DDX17	DEAD-box helicase 17
211110_s_at	0.211	0.0146	-2.88139	-2.97285	-1.18326	AR	androgen receptor
1559882_at	0.2114	0.0146	2.88006	-2.97508	1.13203	SAMHD1	SAM and HD domain containing deoxynucleoside triphosphate triphosphohydrolase 1
214536_at	0.2136	0.0151	-2.86422	-3.00159	-1.53171	SLURP1	secreted LY6/PLAUR domain containing 1
227609_at	0.2138	0.0151	2.86335	-3.00306	1.55091	EPSTI1	epithelial stromal interaction 1 (breast)
1554062_at	0.2142	0.0152	-2.86048	-3.00787	-1.09634	XG	Xg blood group
221669_s_at	0.2145	0.0152	-2.85834	-3.01144	-1.0554	ACAD8	acyl-CoA dehydrogenase family member 8
223121_s_at	0.2157	0.0155	-2.84821	-3.0284	-1.30912	SFRP2	secreted frizzled related protein 2
224327_s_at	0.2158	0.0156	-2.84651	-3.03124	-1.2103	DGAT2	diacylglycerol O-acyltransferase 2
212268_at	0.2169	0.0158	2.83927	-3.04334	1.0806	SERPINB1	serpin family B member 1
205029_s_at	0.2174	0.0158	-2.83744	-3.0464	-2.22901	FABP7	fatty acid binding protein 7
204519_s_at	0.2181	0.0159	-2.8335	-3.05299	-1.2758	PLLP	plasmolipin
238121_at	0.2183	0.016	-2.83248	-3.0547	-1.11833	GK5	glycerol kinase 5 (putative)
233488_at	0.2187	0.0161	-2.82858	-3.06122	-1.04645	RNASE7	ribonuclease A family member 7
212761_at	0.2187	0.0161	-2.82834	-3.06162	-1.09232	TCF7L2	transcription factor 7 like 2
219386_s_at	0.2195	0.0163	2.82252	-3.07135	1.20254	SLAMF8	SLAM family member 8
227475_at	0.221	0.0165	-2.81495	-3.08399	-1.00275	FOXQ1	forkhead box Q1
223816_at	0.221	0.0165	-2.81494	-3.08402	-1.3122	SLC46A2	solute carrier family 46 member 2
219895_at	0.2212	0.0165	-2.81311	-3.08708	-1.45674	TMEM255A	transmembrane protein 255A
212531_at	0.2212	0.0165	-2.81305	-3.08718	-1.80108	LCN2	lipocalin 2
205987_at	0.2216	0.0166	2.80987	-3.09248	1.1047	CD1C	CD1c molecule
201110_s_at	0.222	0.0167	2.80664	-3.09789	1.41905	THBS1	thrombospondin 1
203903_s_at	0.2223	0.0168	-2.80568	-3.09948	-1.12236	HEPH	hephaestin
202342_s_at	0.2232	0.017	-2.79911	-3.11046	-1.10018	TRIM2	tripartite motif containing 2
210479_s_at	0.224	0.0172	-2.7913	-3.12349	-1.01642	RORA	RAR related orphan receptor A
214734_at	0.224	0.0173	-2.78818	-3.1287	-1.37534	EXPH5	exophilin 5
219684_at	0.2241	0.0173	2.78683	-3.13095	1.06807	RTP4	receptor transporter protein 4
236280_at	0.2244	0.0174	2.78451	-3.13483	1.6721	P2RY10	purinergic receptor P2Y10
214056_at	0.2244	0.0175	2.7802	-3.14202	1.26198	MCL1	BCL2 family apoptosis regulator
243366_s_at	0.2244	0.0176	2.77977	-3.14272	1.49957	ITGA4	integrin subunit alpha 4
1554195_a_at	0.2244	0.0176	-2.77796	-3.14575	-2.04438	C5orf46	chromosome 5 open reading frame 46
203697_at	0.2244	0.0176	-2.77741	-3.14667	-1.34498	FRZB	frizzled-related protein
41577_at	0.2256	0.0179	2.77038	-3.15839	1.00605	PPP1R16B	protein phosphatase 1 regulatory subunit 16B
231089_at	0.2276	0.0183	-2.758	-3.17903	-1.22214	LOC100505664	uncharacterized LOC100505664
238751_at	0.2276	0.0183	-2.75746	-3.17992	-1.14821	SORBS2	sorbin and SH3 domain containing 2
214375_at	0.2276	0.0183	-2.75739	-3.18004	-1.08792	PPFIBP1	PPFIA binding protein 1
226603_at	0.2286	0.0185	2.7512	-3.19036	1.47068	SAMD9L	sterile alpha motif domain containing 9 like
228224_at	0.2293	0.0187	-2.74637	-3.19841	-1.24388	PRELP	proline and arginine rich end leucine rich repeat protein
206193_s_at	0.2313	0.0192	-2.73163	-3.22295	-1.69933	CDSN	corneodesmosin
205758_at	0.2319	0.0193	2.72766	-3.22955	1.5024	CD8A	CD8a molecule
231461_at	0.2324	0.0193	2.72598	-3.23234	1.76331	KRT71	keratin 71
214382_at	0.2332	0.0195	-2.72285	-3.23755	-1.02308	UNC93A	unc-93 homolog A (C. elegans)
216935_at	0.2337	0.0196	-2.71804	-3.24556	-1.46254	LINC00302	long intergenic non-protein coding RNA 302
230383_x_at	0.234	0.0197	2.71654	-3.24804	1.18817	SLFN5	schlafen family member 5
235735_at	0.2359	0.0201	2.7062	-3.26524	1.33199	TNFSF8	tumor necrosis factor superfamily member 8
228504_at	0.2372	0.0203	-2.69875	-3.27761	-1.12297	SCN7A	sodium voltage-gated channel alpha subunit 7
226197_at	0.2381	0.0206	-2.69022	-3.29178	-1.16954	AR	androgen receptor
241789_at	0.2387	0.0208	-2.68664	-3.29772	-1.12873	RBMS3	RNA binding motif single stranded interacting protein 3
229797_at	0.2399	0.021	-2.68108	-3.30695	-1.32796	MCOLN3	mucolipin 3
1556364_at	0.2412	0.0212	-2.67605	-3.31529	-1.10845	ADAMTS9-AS2	ADAMTS9 antisense RNA 2
229254_at	0.2424	0.0214	-2.67076	-3.32407	-1.27699	MFSD4A	major facilitator superfamily domain containing 4A
1557292_a_at	0.2428	0.0215	-2.66843	-3.32793	-1.18584	MCOLN3	mucolipin 3
206715_at	0.2447	0.0219	2.65761	-3.34586	1.08522	TFEC	transcription factor EC
219787_s_at	0.2448	0.0219	2.65608	-3.34841	1.0813	ECT2	epithelial cell transforming 2
201289_at	0.2453	0.0221	2.65335	-3.35293	1.5812	CYR61	cysteine rich angiogenic inducer 61
210074_at	0.248	0.0226	-2.63959	-3.3757	-1.15633	CTSV	cathepsin V
204675_at	0.2482	0.0227	-2.63863	-3.3773	-1.02742	SRD5A1	steroid 5 alpha-reductase 1
1559065_a_at	0.249	0.0228	2.63404	-3.38489	1.05531	CLEC4G	C-type lectin domain family 4 member G
217147_s_at	0.2492	0.0229	2.63337	-3.38599	1.26773	TRAT1	T cell receptor associated transmembrane adaptor 1
205338_s_at	0.2493	0.0229	-2.63242	-3.38756	-1.3487	DCT	dopachrome tautomerase
224920_x_at	0.25	0.0231	2.62821	-3.39452	1.03352	MYADM	myeloid associated differentiation marker
205158_at	0.25	0.0231	-2.6282	-3.39455	-1.02453	RNASE4	ribonuclease A family member 4
226932_at	0.2505	0.0233	-2.62395	-3.40158	-1.13255	SSPN	sarcospan
205804_s_at	0.251	0.0234	2.6204	-3.40744	1.23475	TRAF3IP3	TRAF3 interacting protein 3
204533_at	0.2515	0.0235	2.6181	-3.41124	2.04412	CXCL10	C-X-C motif chemokine ligand 10
221558_s_at	0.2517	0.0236	2.61672	-3.41352	1.11482	LEF1	lymphoid enhancer binding factor 1
209613_s_at	0.2517	0.0236	-2.61596	-3.41477	-2.48604	ADH1B	alcohol dehydrogenase 1B (class I), beta polypeptide
207710_at	0.2526	0.0239	-2.60939	-3.42562	-1.78867	LCE2B	late cornified envelope 2B
209829_at	0.2561	0.0247	2.59148	-3.45519	1.23058	FAM65B	family with sequence similarity 65 member B
212218_s_at	0.2568	0.0248	-2.58824	-3.46052	-1.06893	FASN	fatty acid synthase
226192_at	0.2595	0.0254	-2.57448	-3.4832	-1.22063	AR	androgen receptor
205832_at	0.2595	0.0255	-2.57325	-3.48521	-1.11786	CPA4	carboxypeptidase A4
205381_at	0.2595	0.0255	-2.57299	-3.48565	-1.09743	LRRC17	leucine rich repeat containing 17
222722_at	0.2595	0.0256	-2.57146	-3.48816	-1.66439	OGN	osteoglycin
235570_at	0.2595	0.0256	-2.57084	-3.48918	-1.05551	RBMS3	RNA binding motif single stranded interacting protein 3
227082_at	0.2607	0.026	-2.56239	-3.50309	-1.17565	ZBTB20	zinc finger and BTB domain containing 20
235514_at	0.2614	0.0262	-2.55779	-3.51066	-1.58065	ASPRV1	aspartic peptidase, retroviral-like 1
242828_at	0.2629	0.0266	-2.54845	-3.52601	-1.08933	FIGN	fidgetin, microtubule severing factor
218730_s_at	0.2629	0.0267	-2.54779	-3.52709	-1.32334	OGN	osteoglycin
201041_s_at	0.2639	0.0269	2.54229	-3.53613	1.00301	DUSP1	dual specificity phosphatase 1
219532_at	0.2646	0.0272	-2.53694	-3.54492	-1.24585	ELOVL4	ELOVL fatty acid elongase 4
217546_at	0.2659	0.0276	2.52972	-3.55675	1.17977	MT1M	metallothionein 1M
205337_at	0.2661	0.0277	-2.52704	-3.56116	-1.29586	DCT	dopachrome tautomerase
1552544_at	0.2661	0.0277	-2.52642	-3.56216	-1.53606	SERPINA12	serpin family A member 12
1560531_at	0.2666	0.0279	-2.52267	-3.56832	-1.37722	LCE1B	late cornified envelope 1B
226872_at	0.2668	0.028	2.52169	-3.56993	1.23067	RFX2	regulatory factor X2
200796_s_at	0.267	0.028	2.52115	-3.57081	1.01028	MCL1	BCL2 family apoptosis regulator
204223_at	0.2672	0.0281	-2.51933	-3.5738	-1.04357	PRELP	proline and arginine rich end leucine rich repeat protein
1569410_at	0.2674	0.0281	-2.51793	-3.57608	-1.55631	FLG2	filaggrin family member 2
204748_at	0.2675	0.0282	2.51765	-3.57655	1.15251	PTGS2	prostaglandin-endoperoxide synthase 2
209540_at	0.2705	0.029	-2.50085	-3.60405	-1.4734	IGF1	insulin like growth factor 1
206561_s_at	0.2707	0.0291	2.49929	-3.6066	1.82038	AKR1B10	aldo-keto reductase family 1 member B10
1555383_a_at	0.2707	0.0291	-2.49895	-3.60716	-1.02431	POF1B	premature ovarian failure, 1B
220431_at	0.2713	0.0293	-2.49531	-3.61312	-1.32182	TMPRSS11E	transmembrane protease, serine 11E
204719_at	0.273	0.0299	-2.48417	-3.63132	-1.47465	ABCA8	ATP binding cassette subfamily A member 8
221031_s_at	0.2745	0.0305	2.47385	-3.64817	1.0834	APOLD1	apolipoprotein L domain containing 1
205259_at	0.2748	0.0305	-2.47274	-3.64999	-1.15236	NR3C2	nuclear receptor subfamily 3 group C member 2
226064_s_at	0.2752	0.0306	-2.47086	-3.65304	-1.28114	DGAT2	diacylglycerol O-acyltransferase 2
218400_at	0.2771	0.0312	2.46053	-3.66989	1.20235	OAS3	2'-5'-oligoadenylate synthetase 3
228531_at	0.2779	0.0314	2.45717	-3.67536	1.01037	SAMD9	sterile alpha motif domain containing 9
201790_s_at	0.278	0.0314	-2.45682	-3.67593	-1.14668	DHCR7	7-dehydrocholesterol reductase
1555167_s_at	0.278	0.0314	2.45638	-3.67665	1.10968	NAMPT	nicotinamide phosphoribosyltransferase
1553835_a_at	0.2782	0.0315	2.45532	-3.67837	1.54611	COL6A5	collagen type VI alpha 5 chain
240388_at	0.2786	0.0317	2.45174	-3.6842	2.00179	KRT27	keratin 27
240420_at	0.2789	0.0318	-2.45038	-3.68642	-1.21823	AADACL2	arylacetamide deacetylase like 2
207670_at	0.2799	0.0322	2.44317	-3.69816	1.19122	KRT85	keratin 85
204420_at	0.2818	0.0328	2.43186	-3.71654	1.58626	FOSL1	FOS like 1, AP-1 transcription factor subunit
208436_s_at	0.2826	0.0331	2.42727	-3.72398	1.40425	IRF7	interferon regulatory factor 7
207720_at	0.2832	0.0332	-2.42555	-3.72678	-1.71775	LOR	loricrin
220620_at	0.2841	0.0335	-2.42034	-3.73523	-1.46826	CRCT1	cysteine rich C-terminal 1
204284_at	0.2841	0.0335	2.42013	-3.73558	1.34039	PPP1R3C	protein phosphatase 1 regulatory subunit 3C
203096_s_at	0.2845	0.0336	-2.4187	-3.7379	-1.03165	RAPGEF2	Rap guanine nucleotide exchange factor 2
209292_at	0.2849	0.0337	-2.41707	-3.74054	-1.34347	ID4	inhibitor of DNA binding 4, HLH protein
208193_at	0.2858	0.034	2.41146	-3.74963	1.77902	IL9	interleukin 9
211748_x_at	0.2864	0.0342	-2.40853	-3.75438	-1.10166	PTGDS	prostaglandin D2 synthase
226814_at	0.2864	0.0343	2.40787	-3.75545	1.05098	ADAMTS9	ADAM metallopeptidase with thrombospondin type 1 motif 9
216512_s_at	0.2872	0.0344	-2.40495	-3.76018	-1.20442	DCT	dopachrome tautomerase
220414_at	0.2879	0.0347	-2.40033	-3.76767	-1.18544	CALML5	calmodulin like 5
228592_at	0.2883	0.0348	2.3988	-3.77014	1.28614	MS4A1	membrane spanning 4-domains A1
213397_x_at	0.2891	0.0351	-2.39519	-3.77598	-1.10789	RNASE4	ribonuclease A family member 4
202017_at	0.2897	0.0352	-2.39264	-3.7801	-1.02106	EPHX1	epoxide hydrolase 1
209800_at	0.2905	0.0355	2.38764	-3.78819	2.0611	KRT16	keratin 16
241869_at	0.2917	0.0359	2.38212	-3.7971	1.62918	APOL6	apolipoprotein L6
227361_at	0.2919	0.0359	2.38129	-3.79844	1.06793	HS3ST3B1	heparan sulfate-glucosamine 3-sulfotransferase 3B1
239294_at	0.2931	0.0364	2.37443	-3.80952	1.03197	PIK3CG	phosphatidylinositol-4,5-bisphosphate 3-kinase catalytic subunit gamma
234700_s_at	0.2936	0.0367	-2.36984	-3.81692	-1.21144	RNASE7	ribonuclease A family member 7
210020_x_at	0.2936	0.0367	-2.36981	-3.81697	-1.16219	CALML3	calmodulin like 3
229461_x_at	0.2949	0.0371	-2.36275	-3.82835	-1.23907	NEGR1	neuronal growth regulator 1
1555938_x_at	0.2949	0.0371	2.36257	-3.82864	1.00055	VIM	vimentin
1555773_at	0.2955	0.0373	-2.36037	-3.83218	-1.25858	BPIFC	BPI fold containing family C
209071_s_at	0.2961	0.0375	-2.35736	-3.83704	-1.32862	RGS5	regulator of G-protein signaling 5
235079_at	0.2981	0.0383	-2.34611	-3.85514	-1.15017	ZNF704	zinc finger protein 704
202628_s_at	0.2982	0.0383	2.34486	-3.85715	1.67468	SERPINE1	serpin family E member 1
202988_s_at	0.2983	0.0384	2.34429	-3.85807	1.32411	RGS1	regulator of G-protein signaling 1
221081_s_at	0.2983	0.0384	2.34414	-3.8583	1.0879	DENND2D	DENN domain containing 2D
203915_at	0.2988	0.0386	2.34075	-3.86376	1.56086	CXCL9	C-X-C motif chemokine ligand 9
209723_at	0.2999	0.039	2.33576	-3.87177	1.18645	SERPINB9	serpin family B member 9
201787_at	0.3022	0.0398	-2.32405	-3.89055	-1.14056	FBLN1	fibulin 1
236341_at	0.3026	0.04	2.32086	-3.89568	1.3733	CTLA4	cytotoxic T-lymphocyte associated protein 4
204712_at	0.3029	0.0401	-2.31937	-3.89806	-1.59806	WIF1	WNT inhibitory factor 1
230560_at	0.3031	0.0402	-2.31804	-3.90019	-1.04673	STXBP6	syntaxin binding protein 6
237120_at	0.3045	0.0409	-2.30832	-3.91575	-1.3799	KRT77	keratin 77
206192_at	0.305	0.0412	-2.30369	-3.92315	-1.10345	CDSN	corneodesmosin
205483_s_at	0.3054	0.0414	2.30189	-3.92604	1.46055	ISG15	ISG15 ubiquitin-like modifier
206101_at	0.3073	0.042	-2.29311	-3.94007	-1.60062	ECM2	extracellular matrix protein 2
212187_x_at	0.3082	0.0423	-2.28932	-3.94612	-1.14301	PTGDS	prostaglandin D2 synthase
205030_at	0.3084	0.0425	-2.28704	-3.94975	-2.15164	FABP7	fatty acid binding protein 7
1553834_at	0.3148	0.0446	2.25913	-3.99418	1.571	COL6A5	collagen type VI alpha 5 chain
210959_s_at	0.3188	0.0459	-2.24276	-4.02016	-1.05682	SRD5A1	steroid 5 alpha-reductase 1
221295_at	0.3203	0.0466	-2.23415	-4.03379	-1.26095	CIDEA	cell death-inducing DFFA-like effector a
209189_at	0.3261	0.0483	2.2149	-4.06421	1.65179	FOS	Fos proto-oncogene, AP-1 transcription factor subunit
206873_at	0.3268	0.0486	-2.21146	-4.06964	-1.03741	CA6	carbonic anhydrase 6
218353_at	0.3285	0.0492	-2.20382	-4.08166	-1.34954	RGS5	regulator of G-protein signaling 5
210297_s_at	0.3292	0.0494	-2.20173	-4.08496	-1.36179	MSMB	microseminoprotein beta
209612_s_at	0.3294	0.0496	-2.1995	-4.08848	-2.30002	ADH1B	alcohol dehydrogenase 1B (class I), beta polypeptide
1559263_s_at	0.3299	0.0499	2.19556	-4.09467	1.19986	ZC3H12D	zinc finger CCCH-type containing 12D

## Sheet: GSE76446
Summary table of differentially expressed genes identified by GSE76446 after differential analysis using the GEO2R tool
ID	adj.P.Val	P.Value	t	B	logFC	Gene.symbol	Gene.title
224154_at	0.45	4.36e-05	-31	0.49042	-5.32	B3GNT2	UDP-GlcNAc:betaGal beta-1,3-N-acetylglucosaminyltransferase 2
1563228_x_at	0.45	6.25e-05	-27.7	0.4495	-4.75	SLC38A10	solute carrier family 38 member 10
1556294_at	0.45	0.0001163	22.8	0.35634	4.35	FXYD2	FXYD domain containing ion transport regulator 2
232896_at	0.45	0.000122	-22.5	0.34779	-5.2	ERBIN	erbb2 interacting protein
206336_at	0.45	0.0001289	-22.1	0.33766	-3.98	CXCL6	C-X-C motif chemokine ligand 6
1552754_a_at	0.45	0.0001848	-19.7	0.26362	-3.43	CADM2	cell adhesion molecule 2
210516_at	0.45	0.0001851	-19.7	0.2632	-3.52	FAM120A	family with sequence similarity 120A
1561704_at	0.45	0.0002025	-19.2	0.24253	-3.7	LOC101927829	uncharacterized LOC101927829
1562049_at	0.45	0.000228	18.5	0.21359	3.85	LOC101927734	uncharacterized LOC101927734
235885_at	0.45	0.0002372	18.3	0.20355	3.58	P2RY12	purinergic receptor P2Y12
244370_at	0.45	0.0002372	-18.3	0.20355	-3.58	KIAA2022	KIAA2022
214842_s_at	0.45	0.0002402	18.2	0.20038	3.14	ALB	albumin
220543_at	0.45	0.0002424	-18.1	0.19803	-3.23	C21orf62	chromosome 21 open reading frame 62
1567023_at	0.45	0.0002697	-17.5	0.16959	-3.02	OR5AK4P	olfactory receptor family 5 subfamily AK member 4 pseudogene
1566740_at	0.45	0.0002708	-17.5	0.16852	-3.19	PLCE1	phospholipase C epsilon 1
1553344_at	0.45	0.0002767	-17.4	0.16261	-3.61	PCDH15	protocadherin related 15
241712_at	0.45	0.0002958	17	0.14385	3.28	CBY3	chibby family member 3
237540_at	0.45	0.0003003	17	0.13956	2.91	LINC00644	long intergenic non-protein coding RNA 644
213200_at	0.45	0.0003518	-16.1	0.09224	-2.77	SYP	synaptophysin
207103_at	0.45	0.0003638	-16	0.08175	-2.77	KCND2	potassium voltage-gated channel subfamily D member 2
234614_at	0.45	0.0003739	-15.8	0.07313	-3.12	FLI1	Fli-1 proto-oncogene, ETS transcription factor
228094_at	0.45	0.0003905	-15.6	0.05905	-3.33	JAML	junction adhesion molecule like
206904_at	0.45	0.0004008	-15.5	0.05057	-2.9	MATN1	matrilin 1, cartilage matrix protein
1554733_at	0.45	0.0004042	-15.4	0.04774	-3.51	LOC728175	uncharacterized LOC728175
1566081_at	0.45	0.0004359	15.1	0.02232	2.58	DLEU7	deleted in lymphocytic leukemia, 7
214770_at	0.45	0.0004529	14.9	0.00911	2.64	MSR1	macrophage scavenger receptor 1
216058_s_at	0.45	0.0004572	-14.8	0.00579	-3.2	CYP2C19	cytochrome P450 family 2 subfamily C member 19
204192_at	0.45	0.0004611	-14.8	0.00282	-3.16	CD37	CD37 molecule
1565908_at	0.45	0.0004744	14.7	-0.00724	3.16	NADSYN1	NAD synthetase 1
1554938_a_at	0.45	0.0004758	-14.7	-0.00824	-3.61	ACOT11	acyl-CoA thioesterase 11
1559138_a_at	0.45	0.0004793	14.6	-0.01091	2.99	SPATA19	spermatogenesis associated 19
223609_at	0.45	0.0005044	14.4	-0.02938	2.78	ROPN1L	rhophilin associated tail protein 1 like
1559732_at	0.45	0.0005128	-14.3	-0.03542	-4.04	NUB1	negative regulator of ubiquitin like proteins 1
221446_at	0.45	0.0005289	14.2	-0.04686	2.95	ADAM30	ADAM metallopeptidase domain 30
215795_at	0.45	0.0005351	-14.1	-0.05129	-2.52	MYH7B	myosin heavy chain 7B
237056_at	0.45	0.0005351	14.1	-0.05129	2.52	INSC	inscuteable homolog (Drosophila)
1564533_at	0.45	0.0005547	14	-0.0649	3.47	LOC643711	platelet activating factor acetylhydrolase 1b catalytic subunit 2 pseudogene
240373_at	0.45	0.0005569	14	-0.0664	2.86	CACTIN	cactin, spliceosome C complex subunit
233910_at	0.45	0.0005686	-13.9	-0.07439	-3.56	TMEFF2	transmembrane protein with EGF like and two follistatin like domains 2
1555317_at	0.45	0.0005725	-13.8	-0.07701	-3.2	POLK	DNA polymerase kappa
238177_at	0.45	0.0005739	13.8	-0.07793	3.39	SLC6A19	solute carrier family 6 member 19
226610_at	0.45	0.000578	-13.8	-0.08069	-2.8	CENPV	centromere protein V
234382_x_at	0.45	0.0005862	-13.7	-0.08622	-2.83	HHCM	Mahlavu hepatocellular carcinoma
210303_at	0.45	0.0006125	-13.5	-0.1035	-2.32	MAB21L2	mab-21 like 2
240581_at	0.45	0.0006175	-13.5	-0.1068	-2.37	LOC644135	uncharacterized LOC644135
241118_at	0.45	0.0006295	13.4	-0.1145	2.53	LINC00462	long intergenic non-protein coding RNA 462
207516_at	0.45	0.0006421	-13.3	-0.12255	-3.84	CHRNB4	cholinergic receptor nicotinic beta 4 subunit
223944_at	0.45	0.0006479	-13.3	-0.12619	-3.41	NLRP12	NLR family pyrin domain containing 12
216624_s_at	0.45	0.0006818	-13.1	-0.14724	-3.11	KMT2A	lysine methyltransferase 2A
227353_at	0.45	0.0007117	-12.9	-0.16529	-2.64	TMC8	transmembrane channel like 8
243018_at	0.45	0.0007343	-12.8	-0.17863	-2.83	BBOX1-AS1	BBOX1 antisense RNA 1
1555855_at	0.45	0.0007437	12.7	-0.18415	2.59	AKR1C1	aldo-keto reductase family 1 member C1
215681_at	0.45	0.0007565	-12.7	-0.19156	-2.44	KIAA1654	KIAA1654 protein
216964_at	0.45	0.0007568	-12.7	-0.19169	-2.47	USP22	ubiquitin specific peptidase 22
206203_at	0.45	0.0007586	-12.7	-0.19274	-2.17	RCVRN	recoverin
1563581_at	0.45	0.0007955	12.5	-0.21366	2.14	RPL34-AS1	RPL34 antisense RNA 1 (head to head)
239553_at	0.45	0.0008091	12.4	-0.22122	2.14	LMO7DN	LMO7 downstream neighbor
219803_at	0.45	0.000822	-12.3	-0.22829	-2.12	ANGPTL3	angiopoietin like 3
236280_at	0.45	0.0008429	-12.2	-0.23968	-2.45	P2RY10	purinergic receptor P2Y10
237863_at	0.45	0.0008429	12.2	-0.23968	2.45	TMPO	thymopoietin
1559828_at	0.45	0.0008522	12.2	-0.24471	2.13	FAM170B	family with sequence similarity 170 member B
227573_s_at	0.45	0.0008958	-12	-0.2677	-3.46	OBSL1	obscurin like 1
215790_at	0.45	0.0009009	12	-0.27036	3.17	AJAP1	adherens junctions associated protein 1
1557840_at	0.45	0.0009142	-11.9	-0.27723	-2.67	EFHB	EF-hand domain family member B
206105_at	0.45	0.0009269	-11.9	-0.28374	-3	AFF2	AF4/FMR2 family member 2
234917_at	0.45	0.0009312	-11.9	-0.28591	-2.17	MARVELD1	MARVEL domain containing 1
1562617_at	0.45	0.0009427	-11.8	-0.29175	-2.78	LOC340074	uncharacterized LOC340074
223727_at	0.45	0.000966	-11.7	-0.30344	-2.69	KCNIP2	potassium voltage-gated channel interacting protein 2
233096_at	0.45	0.0009798	11.7	-0.31023	2.89	KIAA1109	KIAA1109
210921_at	0.45	0.000981	11.7	-0.31086	2	LOC101929078	myb-related transcription factor, partner of profilin-like
234679_at	0.45	0.000981	-11.7	-0.31086	-2	KRTAP9-3	keratin associated protein 9-3
238258_at	0.45	0.000981	-11.7	-0.31086	-2	WBSCR28	Williams-Beuren syndrome chromosome region 28
242334_at	0.45	0.000981	11.7	-0.31086	2	NLRP4	NLR family pyrin domain containing 4
243896_at	0.45	0.000981	-11.7	-0.31086	-2	CFAP43	cilia and flagella associated protein 43
1568914_at	0.45	0.0009951	-11.6	-0.31776	-4.04	OPN5	opsin 5
211447_s_at	0.45	0.0010038	-11.6	-0.32201	-2.36	PDE4A	phosphodiesterase 4A
221087_s_at	0.45	0.0010068	-11.6	-0.32344	-3.13	APOL3	apolipoprotein L3
219684_at	0.45	0.0010115	-11.6	-0.32572	-2.17	RTP4	receptor transporter protein 4
242522_at	0.45	0.0010176	-11.5	-0.32867	-3.06	TCF24	transcription factor 24
220784_s_at	0.45	0.001021	-11.5	-0.33028	-3.66	UTS2	urotensin 2
224251_at	0.45	0.0010251	-11.5	-0.33227	-2.56	CFAP43	cilia and flagella associated protein 43
210539_at	0.45	0.0010306	-11.5	-0.33489	-2.92	TTLL5	tubulin tyrosine ligase like 5
237608_at	0.45	0.0010405	-11.4	-0.33963	-3.29	LOC101929570	uncharacterized LOC101929570
213317_at	0.45	0.0010738	11.3	-0.35527	3.78	CLIC5	chloride intracellular channel 5
1558497_a_at	0.45	0.0011005	11.2	-0.36762	2.67	LOC100505609	uncharacterized LOC100505609
238323_at	0.45	0.001101	11.2	-0.36785	2.93	TEAD2	TEA domain transcription factor 2
221093_at	0.45	0.0011053	-11.2	-0.36983	-2.3	BRD7P3	bromodomain containing 7 pseudogene 3
206486_at	0.45	0.0011614	-11.1	-0.3951	-3.57	LAG3	lymphocyte activating 3
207251_at	0.45	0.00117	11	-0.39888	2.94	MEP1B	meprin A subunit beta
214655_at	0.45	0.0011804	11	-0.40349	3.17	GPR6	G protein-coupled receptor 6
1557211_a_at	0.45	0.0011804	11	-0.40349	3.17	FAM181A-AS1	FAM181A antisense RNA 1
206879_s_at	0.45	0.0011842	11	-0.40515	2.97	NRG2	neuregulin 2
206442_at	0.45	0.0011845	11	-0.40525	2.54	SEMG1	semenogelin I
238626_at	0.45	0.0011873	11	-0.40652	2.95	ANKS6	ankyrin repeat and sterile alpha motif domain containing 6
1557621_at	0.45	0.001192	11	-0.40857	3.3	KCP	kielin/chordin-like protein
237285_at	0.45	0.0011923	11	-0.40867	2.6	SORBS2	sorbin and SH3 domain containing 2
203995_at	0.45	0.0012222	-10.9	-0.42164	-2.45	C21orf2	chromosome 21 open reading frame 2
1554377_a_at	0.45	0.0012225	10.9	-0.42175	2.27	CNTNAP4	contactin associated protein like 4
1558660_at	0.45	0.0012302	-10.9	-0.42507	-1.94	LINC00703	long intergenic non-protein coding RNA 703
233166_at	0.45	0.0012502	-10.8	-0.43355	-3.22	DEFB126	defensin beta 126
229824_at	0.45	0.0012637	-10.8	-0.43925	-2.08	SHC3	SHC adaptor protein 3
244149_at	0.45	0.0012637	10.8	-0.43925	2.08	MYL9	myosin light chain 9
230640_at	0.45	0.0012703	10.7	-0.44201	3.2	FMNL3	formin like 3
214063_s_at	0.45	0.001274	-10.7	-0.44359	-2.09	TF	transferrin
214278_s_at	0.45	0.001286	10.7	-0.44859	2.02	NDRG2	NDRG family member 2
207978_s_at	0.45	0.0013226	-10.6	-0.46368	-3.06	NR4A3	nuclear receptor subfamily 4 group A member 3
210167_s_at	0.45	0.0013245	10.6	-0.46444	2.45	TEF	TEF, PAR bZIP transcription factor
210810_s_at	0.45	0.0013266	-10.6	-0.4653	-2.51	SLC6A5	solute carrier family 6 member 5
239964_at	0.45	0.0013353	10.6	-0.46885	3.19	TCL6	T-cell leukemia/lymphoma 6 (non-protein coding)
235042_at	0.45	0.0013477	-10.5	-0.47385	-2.15	XIRP1	xin actin binding repeat containing 1
1567686_at	0.45	0.001357	-10.5	-0.47759	-3.41	CECR9	cat eye syndrome chromosome region, candidate 9 (non-protein coding)
1567245_at	0.45	0.0013693	-10.5	-0.48254	-3.13	OR5J2	olfactory receptor family 5 subfamily J member 2
229109_s_at	0.45	0.0013695	-10.5	-0.48261	-2.14	BLVRA	biliverdin reductase A
243980_at	0.45	0.0013792	10.5	-0.48648	2.39	ZNF594	zinc finger protein 594
1559194_a_at	0.45	0.001381	10.5	-0.48721	3.01	CLEC4GP1	C-type lectin domain family 4 member G pseudogene 1
235495_at	0.45	0.0013862	10.4	-0.48925	2.44	CCDC97	coiled-coil domain containing 97
216586_at	0.45	0.0014053	-10.4	-0.4968	-2.6	UNGP2	uracil-DNA glycosylase pseudogene 2
216099_at	0.45	0.0014067	-10.4	-0.49735	-3.59	HTR7P1	5-hydroxytryptamine receptor 7 pseudogene 1
221032_s_at	0.45	0.0014089	-10.4	-0.4982	-2.01	TMPRSS5	transmembrane protease, serine 5
235946_at	0.45	0.0014845	10.2	-0.52736	2.53	RIBC1	RIB43A domain with coiled-coils 1
224138_at	0.45	0.0014853	-10.2	-0.52768	-2.32	CBX2	chromobox 2
231104_at	0.45	0.0015069	10.2	-0.53582	1.99	TDRD5	tudor domain containing 5
210068_s_at	0.45	0.0015091	10.2	-0.53662	2.16	AQP4	aquaporin 4
225491_at	0.45	0.0015185	10.1	-0.54014	1.9	SLC1A2	solute carrier family 1 member 2
1564471_at	0.45	0.0015268	10.1	-0.54325	3.13	LOC100130815	uncharacterized LOC100130815
1552590_a_at	0.45	0.0015282	10.1	-0.54378	4.52	ABCC12	ATP binding cassette subfamily C member 12
208169_s_at	0.45	0.0015296	-10.1	-0.5443	-2.16	PTGER3	prostaglandin E receptor 3
209469_at	0.45	0.0015296	10.1	-0.5443	2.16	GPM6A	glycoprotein M6A
228227_at	0.45	0.0015296	-10.1	-0.5443	-2.16	ITGB1BP1	integrin subunit beta 1 binding protein 1
239500_at	0.45	0.0015411	10.1	-0.54857	3.36	EFCAB1	EF-hand calcium binding domain 1
232043_at	0.45	0.0015502	-10.1	-0.55191	-2.58	GNG7	G protein subunit gamma 7
215814_at	0.45	0.0015606	10.1	-0.55575	3.01	DST	dystonin
221377_s_at	0.45	0.0015622	10.1	-0.55633	2.56	RBPJL	recombination signal binding protein for immunoglobulin kappa J region like
241428_x_at	0.45	0.0015641	-10.1	-0.55703	-3.38	TCEA2	transcription elongation factor A2
237447_at	0.45	0.0015646	10.1	-0.5572	1.98	ADORA2A-AS1	ADORA2A antisense RNA 1
219659_at	0.45	0.0015754	10	-0.56114	2.95	ATP8A2	ATPase phospholipid transporting 8A2
1554629_at	0.45	0.001578	10	-0.56211	2.38	EPHA7	EPH receptor A7
236138_at	0.45	0.0015859	-10	-0.56499	-1.72	LMBRD2	LMBR1 domain containing 2
223949_at	0.45	0.001588	-10	-0.56574	-2.88	TMPRSS3	transmembrane protease, serine 3
1555120_at	0.45	0.0016034	9.97	-0.5713	2.56	CD96	CD96 molecule
240062_at	0.45	0.0016099	-9.96	-0.57363	-1.98	FAM3C	family with sequence similarity 3 member C
239172_x_at	0.45	0.0016146	9.95	-0.57532	1.87	MDFIC	MyoD family inhibitor domain containing
232109_at	0.45	0.0016251	9.93	-0.5791	3.22	UBXN10	UBX domain protein 10
1569955_at	0.45	0.0016481	-9.89	-0.58727	-4.25	LOC101928893	uncharacterized LOC101928893
238188_at	0.45	0.0016553	-9.87	-0.5898	-2.18	IBA57-AS1	IBA57 antisense RNA 1 (head to head)
237649_at	0.45	0.0016623	9.86	-0.59228	3.44	COPS4	COP9 signalosome subunit 4
216972_at	0.45	0.001663	-9.86	-0.59252	-3.12	SPAM1	sperm adhesion molecule 1
1552365_at	0.45	0.0016947	-9.8	-0.60361	-2.84	SCIN	scinderin
220429_at	0.45	0.0017085	9.77	-0.6084	1.7	NDST3	N-deacetylase and N-sulfotransferase 3
242301_at	0.45	0.0017138	9.76	-0.61024	3.32	CBLN2	cerebellin 2 precursor
231562_at	0.45	0.0017258	-9.74	-0.61436	-2.47	APOC2	apolipoprotein C2
207385_at	0.45	0.0017526	-9.69	-0.62351	-3.58	TFDP3	transcription factor Dp family member 3
40837_at	0.45	0.0017534	-9.69	-0.62377	-2.22	TLE2	transducin like enhancer of split 2
215943_at	0.45	0.0017841	-9.64	-0.63414	-2.91	KIAA1661	KIAA1661 protein
232497_at	0.45	0.0018188	9.58	-0.64574	2.29	ZNF3	zinc finger protein 3
1567628_at	0.45	0.0018466	-9.53	-0.65489	-2.06	CD74	CD74 molecule
1557179_s_at	0.45	0.0018681	-9.5	-0.66191	-3.25	CARS2	cysteinyl-tRNA synthetase 2, mitochondrial (putative)
233604_at	0.45	0.0018683	9.5	-0.66198	2.05	FLJ22763	uncharacterized LOC401081
1559923_at	0.45	0.0018716	9.49	-0.66307	2.5	GRIK1	glutamate ionotropic receptor kainate type subunit 1
234141_s_at	0.45	0.0018717	9.49	-0.66309	2.33	LOC286059	tumor necrosis factor receptor superfamily member 10d, decoy with truncated death domain pseudogene
220084_at	0.45	0.0018718	-9.49	-0.66311	-4.08	C14orf105	chromosome 14 open reading frame 105
217684_at	0.45	0.0018759	9.48	-0.66444	2.36	TYMS	thymidylate synthetase
210467_x_at	0.45	0.0018985	-9.45	-0.67177	-3.53	MAGEA12	MAGE family member A12
1559930_at	0.45	0.001926	-9.4	-0.68058	-3.4	LOC101928211	uncharacterized LOC101928211
219788_at	0.45	0.001931	9.4	-0.68216	2.81	PILRA	paired immunoglobin like type 2 receptor alpha
237375_at	0.45	0.0019333	9.39	-0.68291	2.25	LOC105373764	uncharacterized LOC105373764
221345_at	0.45	0.001954	-9.36	-0.68946	-3.31	FFAR2	free fatty acid receptor 2
242973_at	0.45	0.0019553	-9.36	-0.68988	-3.18	CACNA1C	calcium voltage-gated channel subunit alpha1 C
1561237_at	0.45	0.0019806	-9.32	-0.69782	-1.87	LOC101929657	uncharacterized LOC101929657
222723_at	0.45	0.0019854	-9.31	-0.69931	-1.6	VWA1	von Willebrand factor A domain containing 1
205951_at	0.45	0.0019891	9.31	-0.70049	2.21	MYH1	myosin heavy chain 1
207092_at	0.45	0.0019936	9.3	-0.70187	2.29	LEP	leptin
213962_s_at	0.45	0.0019955	9.3	-0.70247	2.47	ANKLE2	ankyrin repeat and LEM domain containing 2
1568922_at	0.45	0.0019965	9.3	-0.7028	2.24	SLC24A4	solute carrier family 24 member 4
1559648_at	0.45	0.0020034	-9.29	-0.70493	-2.22	LINC00892	long intergenic non-protein coding RNA 892
1560397_s_at	0.45	0.0020226	9.26	-0.71088	1.64	KLHL6	kelch like family member 6
1559633_a_at	0.45	0.002033	-9.24	-0.71406	-1.58	CHRM3	cholinergic receptor muscarinic 3
219568_x_at	0.45	0.002033	-9.24	-0.71406	-1.58	SOX18	SRY-box 18
1552957_at	0.45	0.002033	9.24	-0.71406	1.58	DNAH6	dynein axonemal heavy chain 6
1555591_at	0.45	0.002033	9.24	-0.71406	1.58	PIF1	PIF1 5'-to-3' DNA helicase
231006_at	0.45	0.0020363	-9.24	-0.71509	-1.78	SPATA8	spermatogenesis associated 8
239733_at	0.45	0.0020414	9.23	-0.71664	2.98	DYDC2	DPY30 domain containing 2
1554962_a_at	0.45	0.0020469	9.22	-0.71835	1.81	FGFR4	fibroblast growth factor receptor 4
224965_at	0.45	0.0020474	-9.22	-0.71847	-3.19	GNG2	G protein subunit gamma 2
231753_s_at	0.45	0.0020482	9.22	-0.71873	2.75	PCDHGC4	protocadherin gamma subfamily C, 4
1556368_at	0.45	0.0020525	-9.21	-0.72006	-3.02	PHKG2	phosphorylase kinase catalytic subunit gamma 2
226676_at	0.45	0.002061	9.2	-0.72263	2.45	ZNF521	zinc finger protein 521
1553131_a_at	0.45	0.0020667	9.19	-0.72439	2.52	GATA4	GATA binding protein 4
237314_at	0.451	0.0020923	9.16	-0.73213	3.21	ENKUR	enkurin, TRPC channel interacting protein
230635_at	0.453	0.0021434	9.09	-0.7474	2.33	TUG1	taurine up-regulated 1 (non-protein coding)
1560950_at	0.453	0.0021467	-9.08	-0.74839	-1.94	HECW1-IT1	HECW1 intronic transcript 1
231580_at	0.453	0.002154	-9.07	-0.75053	-1.88	LINC01082	long intergenic non-protein coding RNA 1082
244849_at	0.453	0.0021673	-9.05	-0.75447	-3.63	SEMA3A	semaphorin 3A
1557022_at	0.453	0.0021687	-9.05	-0.75488	-2	MIR4300HG	MIR4300 host gene
204536_s_at	0.457	0.0022098	-9	-0.76687	-1.97	REST	RE1 silencing transcription factor
207225_at	0.457	0.0022369	8.96	-0.7747	4.81	AANAT	aralkylamine N-acetyltransferase
211302_s_at	0.457	0.0022516	-8.94	-0.77893	-2.55	PDE4B	phosphodiesterase 4B
229165_at	0.457	0.0022841	-8.9	-0.78821	-1.99	MRPL12	mitochondrial ribosomal protein L12
215168_at	0.457	0.0022841	-8.9	-0.78821	-1.99	TIMM17A	translocase of inner mitochondrial membrane 17 homolog A (yeast)
239667_at	0.457	0.0022847	8.9	-0.78837	2.2	SLC3A1	solute carrier family 3 member 1
238373_at	0.457	0.0023008	-8.88	-0.79291	-1.85	H1FNT	H1 histone family member N, testis specific
231422_x_at	0.457	0.0023572	8.81	-0.80872	1.98	TYSND1	trypsin domain containing 1
220772_at	0.457	0.0023646	8.8	-0.81076	1.7	BPESC1	blepharophimosis, epicanthus inversus and ptosis, candidate 1 (non-protein coding)
230271_at	0.457	0.0023646	-8.8	-0.81076	-1.7	ONECUT2	one cut homeobox 2
231330_at	0.457	0.0023677	-8.8	-0.81161	-2.7	LINC00445	long intergenic non-protein coding RNA 445
1562439_at	0.457	0.0023692	8.8	-0.81204	3.82	NCOA3	nuclear receptor coactivator 3
237390_at	0.457	0.0023708	-8.8	-0.81248	-3.99	ADRA1A	adrenoceptor alpha 1A
237139_at	0.457	0.0024143	-8.75	-0.82443	-2.95	PDE9A	phosphodiesterase 9A
210842_at	0.457	0.0024143	8.75	-0.82443	2.95	NRP2	neuropilin 2
1562299_at	0.457	0.0024367	8.72	-0.83052	2.43	TTC6	tetratricopeptide repeat domain 6
241690_at	0.457	0.0024416	-8.71	-0.83185	-2.47	FAM205BP	transmembrane protein C9orf144B pseudogene
216403_at	0.457	0.0024611	8.69	-0.83711	2.15	SP3P	Sp3 transcription factor pseudogene
230367_at	0.457	0.0024628	-8.69	-0.83758	-2.99	SMTNL1	smoothelin like 1
1562639_at	0.457	0.0024761	-8.67	-0.84115	-2.25	KIF6	kinesin family member 6
243357_at	0.457	0.0024761	-8.67	-0.84115	-2.25	NEGR1	neuronal growth regulator 1
222485_at	0.457	0.0024859	-8.66	-0.84377	-1.94	FKBP3	FK506 binding protein 3
206326_at	0.457	0.002491	-8.66	-0.84514	-3.73	GRP	gastrin releasing peptide
1566957_at	0.457	0.0025033	8.64	-0.84841	1.95	OR7E104P	olfactory receptor family 7 subfamily E member 104 pseudogene
231334_at	0.457	0.0025206	8.63	-0.853	3.16	LOC101929480	uncharacterized LOC101929480
1569469_a_at	0.457	0.0025286	-8.62	-0.85513	-1.84	LHX8	LIM homeobox 8
221661_at	0.457	0.0025476	-8.6	-0.86014	-3.71	SLC22A7	solute carrier family 22 member 7
228957_at	0.457	0.0025538	8.59	-0.86174	1.85	ZNF362	zinc finger protein 362
243762_at	0.457	0.0026054	-8.53	-0.8752	-1.66	LINC01297	long intergenic non-protein coding RNA 1297
1561245_at	0.457	0.0026226	-8.52	-0.87964	-1.54	LOC102724612	uncharacterized LOC102724612
1563770_at	0.457	0.0026269	-8.51	-0.88074	-2.57	ZBTB8B	zinc finger and BTB domain containing 8B
1553630_at	0.457	0.0026663	8.47	-0.89082	3.11	C10orf107	chromosome 10 open reading frame 107
204457_s_at	0.457	0.0026828	-8.45	-0.89502	-1.95	GAS1	growth arrest specific 1
243585_at	0.457	0.0026838	-8.45	-0.89528	-3.29	ATP13A5	ATPase 13A5
216937_s_at	0.457	0.0027083	8.43	-0.90147	3.69	RS1	retinoschisin 1
1555025_at	0.457	0.0027287	8.41	-0.90659	3.63	TMEM26	transmembrane protein 26
223813_at	0.457	0.0027392	8.4	-0.90921	2.84	PRND	prion protein 2 (dublet)
1555724_s_at	0.457	0.0027439	8.39	-0.91037	3.96	TAGLN	transgelin
241381_at	0.457	0.0027585	8.38	-0.914	3.61	CXorf36	chromosome X open reading frame 36
204588_s_at	0.457	0.0027597	-8.38	-0.91432	-2.96	SLC7A7	solute carrier family 7 member 7
1553938_a_at	0.457	0.0027644	-8.37	-0.91548	-2.41	STK32A	serine/threonine kinase 32A
1555675_at	0.457	0.0027765	-8.36	-0.91847	-1.96	BLID	BH3-like motif containing, cell death inducer
1569297_at	0.457	0.0027773	-8.36	-0.91867	-2.93	LINC01300	long intergenic non-protein coding RNA 1300
236786_at	0.457	0.0027836	8.35	-0.92023	1.99	FAM135B	family with sequence similarity 135 member B
202873_at	0.457	0.0027919	-8.35	-0.92226	-1.96	ATP6V1C1	ATPase H+ transporting V1 subunit C1
214467_at	0.457	0.0027951	-8.34	-0.92307	-1.62	GPR65	G protein-coupled receptor 65
212258_s_at	0.457	0.0028121	-8.33	-0.92724	-2.26	SMARCA2	SWI/SNF related, matrix associated, actin dependent regulator of chromatin, subfamily a, member 2
243666_at	0.457	0.0028129	-8.32	-0.92743	-3.91	CELF4	CUGBP, Elav-like family member 4
226641_at	0.457	0.0028129	-8.32	-0.92743	-3.91	ANKRD44	ankyrin repeat domain 44
221294_at	0.457	0.0028245	8.31	-0.93027	1.46	GPR21	G protein-coupled receptor 21
211918_x_at	0.457	0.0028315	-8.31	-0.93198	-1.48	PAPPA2	pappalysin 2
205913_at	0.457	0.0028366	-8.3	-0.93323	-1.51	PLIN1	perilipin 1
207235_s_at	0.457	0.0028384	8.3	-0.93367	3.73	GRM5	glutamate metabotropic receptor 5
1552393_at	0.457	0.0028393	8.3	-0.93389	3.25	ENTHD1	ENTH domain containing 1
226459_at	0.457	0.00284	8.3	-0.93406	2.08	PIK3AP1	phosphoinositide-3-kinase adaptor protein 1
1554580_a_at	0.457	0.0028605	8.28	-0.93901	2.35	WWP2	WW domain containing E3 ubiquitin protein ligase 2
208222_at	0.457	0.0028826	-8.26	-0.94435	-1.77	ACVR1B	activin A receptor type 1B
230167_at	0.457	0.0028846	8.26	-0.94483	2.98	ADAMTS14	ADAM metallopeptidase with thrombospondin type 1 motif 14
207522_s_at	0.457	0.0029013	-8.24	-0.94885	-2.02	ATP2A3	ATPase sarcoplasmic/endoplasmic reticulum Ca2+ transporting 3
228194_s_at	0.457	0.002909	-8.23	-0.95068	-2.15	SORCS1	sortilin related VPS10 domain containing receptor 1
220117_at	0.457	0.0029144	-8.23	-0.95198	-2.06	ZNF385D	zinc finger protein 385D
1559272_at	0.457	0.0029158	-8.23	-0.95231	-2.38	EXOC3L1	exocyst complex component 3 like 1
1562107_at	0.458	0.0029359	8.21	-0.95711	3.62	LOC101928833	uncharacterized LOC101928833
220061_at	0.459	0.0029493	-8.2	-0.96028	-2.77	ACSM5	acyl-CoA synthetase medium-chain family member 5
203369_x_at	0.461	0.0029827	8.17	-0.96817	2.26	PDLIM7	PDZ and LIM domain 7
239665_at	0.461	0.0029991	8.15	-0.972	2.11	LOC441179	uncharacterized LOC441179
229118_at	0.461	0.0030126	-8.14	-0.97516	-1.96	PRRG3	proline rich and Gla domain 3
1561288_at	0.461	0.0030243	-8.13	-0.97788	-3.5	LINC00536	long intergenic non-protein coding RNA 536
1569468_at	0.461	0.003051	8.11	-0.98408	3.84	ZNF876P	zinc finger protein 876, pseudogene
230613_at	0.461	0.0030572	8.1	-0.98551	2.52	GMEB1	glucocorticoid modulatory element binding protein 1
221565_s_at	0.461	0.0030585	8.1	-0.9858	2.71	CALHM2	calcium homeostasis modulator 2
1554398_at	0.461	0.0030662	8.1	-0.98757	2.9	LYG2	lysozyme g2
231404_at	0.461	0.0030839	-8.08	-0.99165	-1.42	SPTY2D1-AS1	SPTY2D1 antisense RNA 1
1561298_at	0.461	0.0030841	-8.08	-0.9917	-3.7	LINC01069	long intergenic non-protein coding RNA 1069
1561319_at	0.461	0.0030935	-8.07	-0.99384	-2.82	OTX2-AS1	OTX2 antisense RNA 1 (head to head)
207611_at	0.461	0.003105	-8.06	-0.99647	-2.77	HIST1H2BL	histone cluster 1, H2bl
222695_s_at	0.461	0.0031117	-8.06	-0.998	-2.51	AXIN2	axin 2
233767_at	0.461	0.0031208	8.05	-1.00007	2.38	HHLA1	HERV-H LTR-associating 1
1552467_at	0.461	0.0031317	8.04	-1.00255	2.49	DSCR10	Down syndrome critical region 10 (non-protein coding)
243818_at	0.461	0.0031385	8.03	-1.00409	1.52	SFTA1P	surfactant associated 1, pseudogene
1553111_a_at	0.461	0.0031713	-8.01	-1.01149	-1.4	KBTBD6	kelch repeat and BTB domain containing 6
1552289_a_at	0.461	0.0031825	8	-1.01399	2.48	CILP2	cartilage intermediate layer protein 2
1561096_at	0.461	0.0031849	8	-1.01453	3.43	LINC01091	long intergenic non-protein coding RNA 1091
237920_at	0.461	0.0031909	7.99	-1.01587	3.54	SYCP2	synaptonemal complex protein 2
1563907_at	0.461	0.0032177	-7.97	-1.02184	-2.29	GARNL3	GTPase activating Rap/RanGAP domain like 3
206749_at	0.461	0.0032724	-7.93	-1.03394	-2.42	CD1B	CD1b molecule
1552615_at	0.461	0.0032736	-7.93	-1.03421	-2.6	ACACB	acetyl-CoA carboxylase beta
204898_at	0.461	0.0033316	-7.88	-1.04685	-2.91	SAP30	Sin3A associated protein 30
221602_s_at	0.461	0.0033412	7.87	-1.04894	3.1	FCMR	Fc fragment of IgM receptor
226539_s_at	0.461	0.0033652	-7.86	-1.05411	-1.47	CFAP73	cilia and flagella associated protein 73
209611_s_at	0.461	0.0033777	7.85	-1.05679	2.18	SLC1A4	solute carrier family 1 member 4
217711_at	0.461	0.0033795	-7.84	-1.05718	-2.13	TEK	TEK receptor tyrosine kinase
215655_at	0.461	0.0033845	-7.84	-1.05825	-3.02	GRIK2	glutamate ionotropic receptor kainate type subunit 2
215880_at	0.461	0.0033871	7.84	-1.05882	2.86	NAGLU	N-acetyl-alpha-glucosaminidase
244839_at	0.461	0.0033877	7.84	-1.05895	1.99	TTN	titin
231217_at	0.461	0.0034449	-7.8	-1.07111	-2.1	SLC13A3	solute carrier family 13 member 3
239362_at	0.461	0.003451	7.79	-1.0724	1.77	NAPA-AS1	NAPA antisense RNA 1
1553394_a_at	0.461	0.0034544	7.79	-1.07311	1.61	TFAP2B	transcription factor AP-2 beta
229019_at	0.461	0.0034643	-7.78	-1.0752	-1.49	ZNF385B	zinc finger protein 385B
1561327_at	0.461	0.0034698	7.78	-1.07637	2.05	LINC00242	long intergenic non-protein coding RNA 242
240709_at	0.461	0.0034751	7.77	-1.07748	4.04	SEZ6L	seizure related 6 homolog like
1556940_at	0.461	0.0034876	-7.76	-1.0801	-3.79	LOC283484	uncharacterized LOC283484
219755_at	0.461	0.0035083	-7.75	-1.08444	-1.61	CBX8	chromobox 8
1556954_at	0.461	0.0035127	-7.75	-1.08535	-3.65	CASC22	cancer susceptibility candidate 22 (non-protein coding)
230899_at	0.461	0.003535	-7.73	-1.08998	-2.13	SETD4	SET domain containing 4
214617_at	0.461	0.0035407	7.73	-1.09117	2.88	PRF1	perforin 1
1558757_at	0.461	0.0035679	-7.71	-1.0968	-3.75	C12orf49	chromosome 12 open reading frame 49
231516_at	0.461	0.0035797	-7.7	-1.09921	-2.17	LOC105371038	uncharacterized LOC105371038
211497_x_at	0.461	0.00358	7.7	-1.09928	1.95	NKX3-1	NK3 homeobox 1
206638_at	0.461	0.0035805	7.7	-1.09938	1.98	HTR2B	5-hydroxytryptamine receptor 2B
223830_s_at	0.461	0.0035835	-7.7	-1.1	-1.86	TRIM5	tripartite motif containing 5
241759_at	0.463	0.0036007	-7.68	-1.10353	-3.31	KCNK15-AS1	KCNK15 antisense RNA 1 (head to head)
221468_at	0.463	0.0036149	7.67	-1.10644	2.06	XCR1	X-C motif chemokine receptor 1
231052_at	0.466	0.0036542	-7.65	-1.11443	-2.73	GLOD5	glyoxalase domain containing 5
214357_at	0.466	0.003666	-7.64	-1.11681	-2.56	C1orf105	chromosome 1 open reading frame 105
1562736_at	0.466	0.0036754	-7.63	-1.1187	-3.68	LHX9	LIM homeobox 9
240846_at	0.466	0.0037166	7.61	-1.12697	1.95	PCBD2	pterin-4 alpha-carbinolamine dehydratase 2
240065_at	0.466	0.0037252	7.6	-1.1287	2.24	FAM81B	family with sequence similarity 81 member B
1566832_at	0.466	0.0037262	-7.6	-1.12889	-3.53	TOP1P2	topoisomerase (DNA) I pseudogene 2
224423_x_at	0.466	0.0037262	-7.6	-1.12889	-3.53	PMCHL2	pro-melanin concentrating hormone like 2 (pseudogene)
232368_at	0.466	0.0037324	-7.6	-1.13014	-3.04	TRAPPC3L	trafficking protein particle complex 3 like
220025_at	0.466	0.003766	-7.57	-1.1368	-2.32	TBR1	T-box, brain 1
205790_at	0.466	0.0037667	-7.57	-1.13695	-3.09	SKAP1	src kinase associated phosphoprotein 1
237101_at	0.466	0.0037892	-7.56	-1.14139	-1.79	GHSR	growth hormone secretagogue receptor
243986_at	0.466	0.0037892	-7.56	-1.14139	-1.79	LINC00355	long intergenic non-protein coding RNA 355
224274_at	0.466	0.0038005	7.55	-1.14362	2.29	FSCB	fibrous sheath CABYR binding protein
1560322_at	0.466	0.0038157	7.54	-1.1466	3.28	RBMS3	RNA binding motif single stranded interacting protein 3
230585_at	0.466	0.0038216	-7.54	-1.14776	-1.45	KCNJ15	potassium voltage-gated channel subfamily J member 15
1563793_at	0.47	0.0038734	-7.5	-1.15784	-3.58	LOC100130278	uncharacterized LOC100130278
220203_at	0.47	0.0038771	7.5	-1.15857	1.67	BMP8A	bone morphogenetic protein 8a
206176_at	0.472	0.0039117	7.48	-1.16525	3.37	BMP6	bone morphogenetic protein 6
220493_at	0.472	0.0039196	-7.47	-1.16677	-1.96	DMRT1	doublesex and mab-3 related transcription factor 1
221209_s_at	0.473	0.0039301	7.47	-1.16877	2.15	OTOR	otoraplin
1557328_at	0.474	0.0039619	7.45	-1.17486	2.1	LOC283665	uncharacterized LOC283665
227441_s_at	0.474	0.0039829	7.44	-1.17887	3.2	ANKS1B	ankyrin repeat and sterile alpha motif domain containing 1B
232355_at	0.474	0.0039829	-7.44	-1.17887	-3.2	SNORD114-3	small nucleolar RNA, C/D box 114-3
217071_s_at	0.475	0.0040082	-7.42	-1.18365	-2.51	MTHFR	methylenetetrahydrofolate reductase (NAD(P)H)
37512_at	0.475	0.0040168	-7.42	-1.18527	-1.31	HSD17B6	hydroxysteroid 17-beta dehydrogenase 6
211053_at	0.475	0.0040189	7.41	-1.18567	1.27	KCNG1	potassium voltage-gated channel modifier subfamily G member 1
1555703_at	0.475	0.0040303	-7.41	-1.18783	-1.47	ST3GAL3	ST3 beta-galactoside alpha-2,3-sialyltransferase 3
213985_s_at	0.475	0.0040388	-7.4	-1.18941	-2.4	TMEM259	transmembrane protein 259
228938_at	0.476	0.0040663	7.39	-1.19457	2.13	MBP	myelin basic protein
207384_at	0.476	0.0040676	7.39	-1.19482	1.93	PGLYRP1	peptidoglycan recognition protein 1
244817_at	0.476	0.004071	-7.38	-1.19546	-2.93	CARS2	cysteinyl-tRNA synthetase 2, mitochondrial (putative)
1552727_s_at	0.478	0.0041104	-7.36	-1.20279	-4.11	ADAMTS17	ADAM metallopeptidase with thrombospondin type 1 motif 17
202017_at	0.478	0.0041413	-7.34	-1.2085	-2.53	EPHX1	epoxide hydrolase 1
205815_at	0.478	0.0041479	7.34	-1.20972	2.33	REG3A	regenerating family member 3 alpha
239219_at	0.478	0.0041802	7.32	-1.21565	1.99	AURKB	aurora kinase B
1567237_at	0.478	0.0041814	7.32	-1.21587	2.3	OR2L2	olfactory receptor family 2 subfamily L member 2
207216_at	0.478	0.0042088	7.3	-1.22087	2.26	TNFSF8	tumor necrosis factor superfamily member 8
244708_at	0.478	0.0042135	7.3	-1.22173	2.75	SCN8A	sodium voltage-gated channel alpha subunit 8
241987_x_at	0.478	0.0042568	-7.28	-1.22959	-2.27	SNX31	sorting nexin 31
1558661_at	0.478	0.0042568	7.28	-1.22959	2.27	LOC100506207	uncharacterized LOC100506207
1554127_s_at	0.478	0.0042606	7.27	-1.23026	2.92	MSRB3	methionine sulfoxide reductase B3
1565389_s_at	0.478	0.0042977	7.25	-1.23694	2.39	GRM5	glutamate metabotropic receptor 5
221644_s_at	0.478	0.0043037	7.25	-1.23801	1.45	SLC45A2	solute carrier family 45 member 2
1559640_at	0.478	0.0043234	7.24	-1.24153	1.63	ANKFN1	ankyrin repeat and fibronectin type III domain containing 1
1566171_at	0.478	0.0043265	-7.24	-1.24208	-1.32	RFFL	ring finger and FYVE-like domain containing E3 ubiquitin protein ligase
234480_at	0.481	0.0043917	-7.2	-1.25366	-2.93	DKFZP761C1711	uncharacterized protein DKFZp761C1711
1552809_at	0.481	0.0044081	-7.19	-1.25655	-2.16	RFX4	regulatory factor X4
1556364_at	0.481	0.0044199	7.19	-1.25862	1.45	ADAMTS9-AS2	ADAMTS9 antisense RNA 2
1554340_a_at	0.482	0.0044455	7.17	-1.2631	3.93	DRAXIN	dorsal inhibitory axon guidance protein
1552425_a_at	0.482	0.0044588	-7.17	-1.26543	-2.77	KLHL10	kelch like family member 10
242039_at	0.482	0.0044626	-7.16	-1.26608	-1.29	ARAP1	ArfGAP with RhoGAP domain, ankyrin repeat and PH domain 1
232499_at	0.482	0.0044657	-7.16	-1.26662	-2.2	ITPKB	inositol-trisphosphate 3-kinase B
223660_at	0.482	0.0044921	-7.15	-1.27122	-3.29	ADORA3	adenosine A3 receptor
221161_at	0.482	0.0045029	-7.14	-1.27309	-2.78	ASCL3	achaete-scute family bHLH transcription factor 3
218413_s_at	0.482	0.0045129	7.14	-1.27481	2.05	ZNF639	zinc finger protein 639
1556665_at	0.482	0.0045139	-7.14	-1.27499	-2.13	TTC6	tetratricopeptide repeat domain 6
242855_at	0.482	0.0045203	7.13	-1.2761	2.2	KCP	kielin/chordin-like protein
1564017_at	0.482	0.0045324	-7.13	-1.27817	-1.22	COL18A1-AS1	COL18A1 antisense RNA 1
213706_at	0.482	0.0045324	-7.13	-1.27817	-1.22	GPD1	glycerol-3-phosphate dehydrogenase 1
230755_at	0.484	0.0045562	-7.12	-1.28226	-1.82	RHBDL3	rhomboid like 3
240862_at	0.484	0.0045876	-7.1	-1.28764	-2.28	RASGRP4	RAS guanyl releasing protein 4
227173_s_at	0.484	0.0045967	7.1	-1.28918	2.61	BACH2	BTB domain and CNC homolog 2
223848_at	0.485	0.0046176	7.09	-1.29274	3.05	LOC100129198	PRO2866
1554874_at	0.485	0.0046224	-7.08	-1.29356	-2.39	MITF	melanogenesis associated transcription factor
1553479_at	0.485	0.0046468	-7.07	-1.29769	-1.97	TMEM145	transmembrane protein 145
234180_at	0.485	0.0046545	7.07	-1.299	2.16	CCDC102B	coiled-coil domain containing 102B
230568_x_at	0.485	0.0046673	7.06	-1.30115	2.97	DLL3	delta like canonical Notch ligand 3
223844_at	0.485	0.0046693	-7.06	-1.30149	-1.34	ADAMTS13	ADAM metallopeptidase with thrombospondin type 1 motif 13
217146_at	0.485	0.0046764	-7.06	-1.30268	-2.03	JRK	Jrk helix-turn-helix protein
1557871_at	0.485	0.0046852	7.05	-1.30415	4.47	LOC253573	uncharacterized LOC253573
1555564_a_at	0.485	0.0046887	-7.05	-1.30474	-2.86	CFI	complement factor I
207462_at	0.485	0.0046947	-7.05	-1.30575	-2.67	GLRA2	glycine receptor alpha 2
229991_s_at	0.487	0.0047192	-7.03	-1.30985	-1.91	SYTL4	synaptotagmin like 4
222915_s_at	0.487	0.0047374	7.03	-1.31288	2.43	BANK1	B-cell scaffold protein with ankyrin repeats 1
229024_at	0.487	0.0047525	-7.02	-1.31539	-2.57	RNF150	ring finger protein 150
209764_at	0.488	0.0047923	-7	-1.32198	-2.43	MGAT3	mannosyl (beta-1,4-)-glycoprotein beta-1,4-N-acetylglucosaminyltransferase
215321_at	0.488	0.0047936	-7	-1.3222	-1.53	RUNDC3B	RUN domain containing 3B
209683_at	0.488	0.0048032	6.99	-1.32378	1.4	FAM49A	family with sequence similarity 49 member A
1563022_at	0.488	0.0048085	-6.99	-1.32465	-3.7	CCDC160	coiled-coil domain containing 160
223903_at	0.488	0.0048153	6.99	-1.32577	1.74	TLR9	toll like receptor 9
238481_at	0.488	0.0048176	6.99	-1.32615	3.08	MGP	matrix Gla protein
1561682_at	0.488	0.0048184	-6.99	-1.32629	-1.26	TTLL7-IT1	TTLL7 intronic transcript 1
229390_at	0.491	0.0048605	-6.97	-1.33318	-1.63	FAM26F	family with sequence similarity 26 member F
221319_at	0.491	0.0048717	-6.96	-1.335	-1.54	PCDHB8	protocadherin beta 8
1569332_at	0.491	0.0048992	6.95	-1.33948	2.68	LINC00488	long intergenic non-protein coding RNA 488
205837_s_at	0.491	0.004912	6.94	-1.34155	2.75	GYPA	glycophorin A (MNS blood group)
206378_at	0.491	0.004912	6.94	-1.34155	2.75	SCGB2A2	secretoglobin family 2A member 2
230982_at	0.491	0.0049212	6.94	-1.34303	2.72	SOX1	SRY-box 1
238411_x_at	0.491	0.0049278	-6.94	-1.34411	-3.13	NREP	neuronal regeneration related protein
1556320_at	0.492	0.0049411	-6.93	-1.34625	-1.48	STOML1	stomatin like 1
209614_at	0.492	0.0049528	-6.92	-1.34813	-2.8	ADH1B	alcohol dehydrogenase 1B (class I), beta polypeptide
210523_at	0.492	0.0049731	-6.91	-1.35139	-3.38	BMPR1B	bone morphogenetic protein receptor type 1B
227834_at	0.495	0.0050433	6.88	-1.36259	3.16	TXLNB	taxilin beta
230227_at	0.495	0.0050547	6.88	-1.36439	2.53	LOC105374587	uncharacterized LOC105374587
211598_x_at	0.495	0.0050592	-6.88	-1.3651	-4.02	VIPR2	vasoactive intestinal peptide receptor 2
205581_s_at	0.498	0.0051055	-6.86	-1.37241	-2.43	NOS3	nitric oxide synthase 3
216248_s_at	0.498	0.0051225	-6.85	-1.37508	-1.31	NR4A2	nuclear receptor subfamily 4 group A member 2
234787_at	0.498	0.0051396	-6.84	-1.37775	-2.8	DKFZp564H213	uncharacterized LOC440432
210176_at	0.498	0.005141	-6.84	-1.37798	-1.43	TLR1	toll like receptor 1
1552602_at	0.498	0.0051413	-6.84	-1.37802	-1.22	CACNG5	calcium voltage-gated channel auxiliary subunit gamma 5
207418_s_at	0.498	0.0051475	6.84	-1.37899	1.68	DDO	D-aspartate oxidase
218369_s_at	0.498	0.0051507	6.84	-1.37949	1.85	EXOSC1	exosome component 1
1565544_at	0.5	0.0051771	6.82	-1.38361	2.19	RNF141	ring finger protein 141
233937_at	0.501	0.0051986	-6.81	-1.38693	-1.19	GGNBP2	gametogenetin binding protein 2
206485_at	0.502	0.0052348	-6.8	-1.39253	-1.26	CD5	CD5 molecule
217298_at	0.502	0.0052586	6.79	-1.3962	1.48	RPS14	ribosomal protein S14
205365_at	0.502	0.0052678	6.79	-1.39761	2.93	HOXB6	homeobox B6
226427_s_at	0.502	0.0052678	6.79	-1.39761	2.93	B3GALT6	beta-1,3-galactosyltransferase 6
219726_at	0.502	0.0052813	6.78	-1.39968	2.2	NLGN3	neuroligin 3
230134_s_at	0.502	0.0053179	6.76	-1.40526	1.18	RC3H2	ring finger and CCCH-type domains 2
215081_at	0.502	0.0053235	-6.76	-1.40612	-3.6	KIAA1024	KIAA1024
1557682_a_at	0.502	0.0053376	6.76	-1.40826	1.88	LINC01142	long intergenic non-protein coding RNA 1142
233700_at	0.502	0.0053405	-6.75	-1.40871	-2.01	PPP1R12B	protein phosphatase 1 regulatory subunit 12B
1565660_at	0.502	0.0053892	-6.73	-1.41606	-1.65	FUT6	fucosyltransferase 6
230796_at	0.502	0.0054091	6.73	-1.41906	1.32	LINC01191	long intergenic non-protein coding RNA 1191
238664_s_at	0.502	0.0054125	-6.72	-1.41957	-2.61	MGC12916	uncharacterized protein MGC12916
1554012_at	0.502	0.0054172	6.72	-1.42028	3.23	RSPO2	R-spondin 2
211264_at	0.502	0.0054172	6.72	-1.42028	3.23	GAD2	glutamate decarboxylase 2
215320_at	0.502	0.0054172	-6.72	-1.42028	-3.23	SPATA31C2	SPATA31 subfamily C member 2
231333_at	0.502	0.0054236	6.72	-1.42124	1.17	LOC100505515	uncharacterized LOC100505515
214682_at	0.502	0.0054638	6.7	-1.42724	1.47	PKD1P1	polycystin 1, transient receptor potential channel interacting pseudogene 1
237450_at	0.502	0.0055354	-6.68	-1.43786	-2.91	LOC389332	uncharacterized LOC389332
1555447_at	0.502	0.0055389	6.67	-1.43839	1.32	ADGRG5	adhesion G protein-coupled receptor G5
214575_s_at	0.502	0.0055471	-6.67	-1.43959	-2.95	AZU1	azurocidin 1
1556190_s_at	0.502	0.0055531	-6.67	-1.44047	-4.37	LOC100507516	uncharacterized LOC100507516
217069_at	0.502	0.0055534	6.67	-1.44051	1.32	KMT2B	lysine methyltransferase 2B
1556514_at	0.502	0.0055621	-6.66	-1.44181	-3.66	C12orf74	chromosome 12 open reading frame 74
216917_s_at	0.502	0.0055654	6.66	-1.44228	2.89	SYCP1	synaptonemal complex protein 1
206195_x_at	0.502	0.0055797	-6.66	-1.44439	-3.25	GH2	growth hormone 2
1560182_at	0.502	0.0055987	-6.65	-1.44717	-3.14	LOC101927066	uncharacterized LOC101927066
214926_at	0.502	0.0056078	6.65	-1.4485	2.98	SPTAN1	spectrin alpha, non-erythrocytic 1
206912_at	0.502	0.0056137	-6.64	-1.44936	-1.42	FOXE1	forkhead box E1
204596_s_at	0.502	0.0056214	-6.64	-1.45048	-2.4	STC1	stanniocalcin 1
1567251_at	0.503	0.0056422	6.63	-1.4535	1.14	OR10A3	olfactory receptor family 10 subfamily A member 3
241659_at	0.504	0.0056846	6.62	-1.45965	1.79	JMJD1C	jumonji domain containing 1C
206068_s_at	0.504	0.0056946	6.61	-1.4611	1.88	ACADL	acyl-CoA dehydrogenase, long chain
211624_s_at	0.505	0.0057293	-6.6	-1.4661	-2.77	DRD2	dopamine receptor D2
234474_x_at	0.507	0.0057546	6.59	-1.46972	3.27	IL6ST	interleukin 6 signal transducer
1553652_a_at	0.508	0.0057785	6.58	-1.47315	4.29	C18orf54	chromosome 18 open reading frame 54
1569002_x_at	0.508	0.0057848	6.58	-1.47403	1.94	BMP1	bone morphogenetic protein 1
244578_at	0.508	0.0058373	6.56	-1.4815	2.63	LCP2	lymphocyte cytosolic protein 2
235342_at	0.508	0.0058451	6.56	-1.4826	2.82	SPOCK3	sparc/osteonectin, cwcv and kazal-like domains proteoglycan (testican) 3
232868_at	0.508	0.0058451	6.56	-1.4826	2.82	EQTN	equatorin
1555000_at	0.508	0.0058527	-6.55	-1.48368	-3.17	OK/SW-CL.36	OK/SW-CL.36
1555074_a_at	0.508	0.0058532	6.55	-1.48374	2.73	KCNH5	potassium voltage-gated channel subfamily H member 5
208594_x_at	0.508	0.0058561	6.55	-1.48415	2.28	LILRA6	leukocyte immunoglobulin like receptor A6
220971_at	0.508	0.0058968	6.54	-1.48989	2.31	IL25	interleukin 25
232504_at	0.508	0.005916	-6.53	-1.49257	-2.08	MIR146A	microRNA 146a
211260_at	0.508	0.0059192	6.53	-1.49303	2.82	BMP7	bone morphogenetic protein 7
208417_at	0.508	0.00593	6.53	-1.49454	1.15	FGF6	fibroblast growth factor 6
205102_at	0.509	0.0059502	-6.52	-1.49736	-2.19	TMPRSS2	transmembrane protease, serine 2
1552389_at	0.512	0.0059868	-6.5	-1.50244	-3.06	ERICH5	glutamate rich 5
206480_at	0.512	0.0060064	-6.5	-1.50516	-1.57	LTC4S	leukotriene C4 synthase
216633_s_at	0.513	0.0060279	-6.49	-1.50814	-2.5	PLCH1	phospholipase C eta 1
206701_x_at	0.515	0.0060655	-6.48	-1.51331	-3.34	EDNRB	endothelin receptor type B
1554235_at	0.515	0.0060738	-6.47	-1.51445	-2.92	CTNNA3	catenin alpha 3
209738_x_at	0.515	0.006132	6.45	-1.5224	1.16	PSG6	pregnancy specific beta-1-glycoprotein 6
233705_at	0.515	0.0061367	-6.45	-1.52304	-2.78	PACSIN2	protein kinase C and casein kinase substrate in neurons 2
1561165_a_at	0.515	0.0061367	6.45	-1.52304	3.67	DEFB108B	defensin beta 108B
1562826_at	0.515	0.0061436	6.45	-1.52399	1.74	PLCE1-AS2	PLCE1 antisense RNA 2
1570219_at	0.515	0.0061456	-6.45	-1.52426	-1.53	LOXL4	lysyl oxidase like 4
234871_at	0.515	0.0061491	-6.45	-1.52473	-1.39	ADGRV1	adhesion G protein-coupled receptor V1
224476_s_at	0.515	0.0061594	-6.44	-1.52613	-1.49	MESP1	mesoderm posterior bHLH transcription factor 1
1552409_a_at	0.515	0.0061765	-6.44	-1.52844	-1.75	ODF4	outer dense fiber of sperm tails 4
1560011_at	0.515	0.0061778	-6.44	-1.52863	-1.16	JRK	Jrk helix-turn-helix protein
211663_x_at	0.515	0.0061849	6.44	-1.52958	2.7	PTGDS	prostaglandin D2 synthase
219139_s_at	0.515	0.0061943	6.43	-1.53085	1.78	CROCCP3	ciliary rootlet coiled-coil, rootletin pseudogene 3
208501_at	0.515	0.0061981	6.43	-1.53137	1.19	GFI1B	growth factor independent 1B transcriptional repressor
1557607_at	0.515	0.0062144	6.43	-1.53357	2.88	LOC284080	uncharacterized LOC284080
221316_at	0.515	0.0062155	6.42	-1.53371	3.23	CATSPERG	cation channel sperm associated auxiliary subunit gamma
203861_s_at	0.516	0.0062428	6.42	-1.53738	1.66	ACTN2	actinin alpha 2
244244_at	0.517	0.0062585	-6.41	-1.53949	-2.32	CD300LG	CD300 molecule like family member g
242078_at	0.518	0.0063149	-6.39	-1.54702	-2.76	AFF3	AF4/FMR2 family member 3
1560826_at	0.518	0.0063224	-6.39	-1.54802	-1.18	LOC101929398	uncharacterized LOC101929398
205828_at	0.518	0.006341	6.38	-1.55049	2.98	MMP3	matrix metallopeptidase 3
239874_at	0.518	0.0063509	6.38	-1.5518	2.75	PDE8A	phosphodiesterase 8A
1558573_at	0.518	0.0063548	-6.38	-1.55231	-2.29	MCTS1	MCTS1, re-initiation and release factor
231350_at	0.518	0.0063589	-6.38	-1.55286	-3.11	LINC01350	long intergenic non-protein coding RNA 1350
232610_at	0.518	0.0063864	-6.37	-1.55648	-1.16	PARP14	poly(ADP-ribose) polymerase family member 14
207644_at	0.518	0.0063868	-6.37	-1.55654	-1.68	FOXH1	forkhead box H1
242102_at	0.518	0.0064247	6.35	-1.56153	3.36	DIAPH3-AS1	DIAPH3 antisense RNA 1
1559283_a_at	0.518	0.0064528	-6.35	-1.5652	-2.05	CNPY1	canopy FGF signaling regulator 1
1562791_at	0.518	0.0064528	-6.35	-1.5652	-2.05	MYCBPAP	MYCBP associated protein
210675_s_at	0.518	0.0064577	6.34	-1.56584	1.36	PTPRR	protein tyrosine phosphatase, receptor type R
222950_at	0.521	0.0065293	6.32	-1.57516	2.81	NIPAL2	NIPA like domain containing 2
233897_at	0.521	0.0065339	-6.32	-1.57575	-2.13	FEZF2	FEZ family zinc finger 2
1557472_a_at	0.521	0.006535	6.32	-1.57589	2.75	LINC01122	long intergenic non-protein coding RNA 1122
1557389_at	0.521	0.0065515	6.31	-1.57803	1.14	SH3PXD2A-AS1	SH3PXD2A antisense RNA 1
230276_at	0.521	0.0065605	6.31	-1.57919	1.25	FAM49A	family with sequence similarity 49 member A
222917_s_at	0.523	0.006592	-6.3	-1.58324	-1.31	TBX3	T-box 3
1556038_at	0.523	0.0066057	6.3	-1.585	2.78	GPR173	G protein-coupled receptor 173
228134_at	0.526	0.0066982	6.27	-1.59681	1.3	MYH11	myosin heavy chain 11
231092_s_at	0.527	0.0067219	6.26	-1.59982	1.84	ZNRF1	zinc and ring finger 1, E3 ubiquitin protein ligase
1561222_at	0.527	0.006727	-6.26	-1.60046	-3.55	LINC00485	long intergenic non-protein coding RNA 485
227922_x_at	0.527	0.0067445	6.25	-1.60267	1.23	GTF2IP20	general transcription factor IIi pseudogene 20
207345_at	0.527	0.0067512	6.25	-1.60352	1.76	FST	follistatin
243753_at	0.527	0.0067604	-6.25	-1.60468	-2.88	ERICH3	glutamate rich 3
226066_at	0.53	0.0068164	-6.23	-1.61171	-1.18	MITF	melanogenesis associated transcription factor
211652_s_at	0.531	0.0068334	-6.23	-1.61384	-2.53	LBP	lipopolysaccharide binding protein
238275_at	0.531	0.0068542	6.22	-1.61643	1.3	HAP1	huntingtin associated protein 1
1554391_at	0.532	0.0068842	-6.21	-1.62017	-1.27	LOC653581	uncharacterized LOC653581
210444_at	0.532	0.0068859	-6.21	-1.62038	-2.83	NPY6R	neuropeptide Y receptor Y6 (pseudogene)
1563920_at	0.533	0.0069082	6.2	-1.62314	2.67	FAM45A	family with sequence similarity 45 member A
1564960_at	0.534	0.0069474	-6.19	-1.62798	-1.45	KRTAP7-1	keratin associated protein 7-1 (gene/pseudogene)
231103_at	0.534	0.0069549	-6.19	-1.6289	-1.25	KCNN3	potassium calcium-activated channel subfamily N member 3
1564729_at	0.534	0.0069551	-6.19	-1.62893	-2.77	LOC101928666	uncharacterized LOC101928666
216910_at	0.534	0.0070087	-6.17	-1.6355	-2.24	XPNPEP2	X-prolyl aminopeptidase 2
210989_at	0.534	0.0070125	6.17	-1.63598	3.01	LAMA4	laminin subunit alpha 4
239261_s_at	0.534	0.0070207	-6.17	-1.63697	-3.48	CORIN	corin, serine peptidase
1555680_a_at	0.534	0.0070427	6.16	-1.63965	2.24	SMOX	spermine oxidase
226930_at	0.534	0.0070702	-6.16	-1.643	-1.7	FNDC1	fibronectin type III domain containing 1
211879_x_at	0.534	0.0071201	-6.14	-1.64905	-1.1	PCDHGA3	protocadherin gamma subfamily A, 3
244041_at	0.534	0.0071243	6.14	-1.64956	1.18	STX6	syntaxin 6
216852_x_at	0.534	0.0071484	-6.13	-1.65247	-1.34	IGLJ3	immunoglobulin lambda joining 3
1564359_a_at	0.534	0.0071519	6.13	-1.65289	2.94	CCDC144NL-AS1	CCDC144NL antisense RNA 1
206664_at	0.534	0.0071519	6.13	-1.65289	2.94	SI	sucrase-isomaltase
1570238_at	0.534	0.0072113	-6.12	-1.66002	-2.01	ZNF527	zinc finger protein 527
1564373_a_at	0.534	0.0072253	-6.11	-1.66169	-1.68	LOC283887	uncharacterized LOC283887
217096_at	0.534	0.0072307	6.11	-1.66233	2.55	PCLO	piccolo presynaptic cytomatrix protein
219872_at	0.534	0.0072706	-6.1	-1.66708	-2.77	FAM198B	family with sequence similarity 198 member B
224370_s_at	0.534	0.0072797	-6.1	-1.66817	-1.11	CAPS2	calcyphosine 2
220263_at	0.534	0.0072878	-6.09	-1.66912	-1.64	SMAD5-AS1	SMAD5 antisense RNA 1
207060_at	0.534	0.0072915	-6.09	-1.66957	-2.74	EN2	engrailed homeobox 2
227513_s_at	0.534	0.0072929	6.09	-1.66974	1.25	LRRFIP1	LRR binding FLII interacting protein 1
1553796_at	0.534	0.0073039	-6.09	-1.67104	-1.88	LINC01105	long intergenic non-protein coding RNA 1105
205111_s_at	0.534	0.0073216	-6.08	-1.67313	-1.56	PLCE1	phospholipase C epsilon 1
229430_at	0.534	0.0073216	-6.08	-1.67313	-1.56	C8orf46	chromosome 8 open reading frame 46
206626_x_at	0.534	0.0073216	-6.08	-1.67313	-1.56	SSX1	SSX family member 1
1552402_at	0.534	0.0073451	-6.08	-1.6759	-2.67	CALML6	calmodulin like 6
238387_s_at	0.534	0.0073493	6.08	-1.6764	2.62	LINC00226	long intergenic non-protein coding RNA 226
1561478_at	0.534	0.0073559	6.08	-1.67717	2.73	LINC00560	long intergenic non-protein coding RNA 560
1560790_at	0.534	0.0073663	-6.07	-1.6784	-1.42	GOLGA6L2	golgin A6 family-like 2
1556325_at	0.534	0.0073777	6.07	-1.67974	1.79	FILIP1	filamin A interacting protein 1
1554579_a_at	0.534	0.0073777	-6.07	-1.67974	-1.79	MYO18B	myosin XVIIIB
230295_at	0.534	0.0073904	-6.07	-1.68123	-1.9	CAPN15	calpain 15
222899_at	0.534	0.007415	-6.06	-1.6841	-3	ITGA11	integrin subunit alpha 11
1553033_at	0.534	0.0074395	6.05	-1.68697	2.81	SYTL5	synaptotagmin like 5
1557398_at	0.534	0.0074504	-6.05	-1.68824	-1.12	DKFZP564C152	DKFZP564C152 protein
1553357_at	0.534	0.0074518	6.05	-1.6884	4.31	LINC00889	long intergenic non-protein coding RNA 889
222513_s_at	0.534	0.007457	6.05	-1.68901	1.26	SORBS1	sorbin and SH3 domain containing 1
1563127_at	0.534	0.0074728	-6.04	-1.69084	-2.56	LINC01428	long intergenic non-protein coding RNA 1428
220595_at	0.534	0.007477	-6.04	-1.69134	-1.62	PDZRN4	PDZ domain containing ring finger 4
206246_at	0.534	0.0075137	6.03	-1.69559	2.25	PFKFB4	6-phosphofructo-2-kinase/fructose-2,6-biphosphatase 4
210164_at	0.534	0.0075306	-6.03	-1.69754	-2.46	GZMB	granzyme B
207586_at	0.534	0.0075374	6.03	-1.69832	2.52	SHH	sonic hedgehog
53991_at	0.534	0.0075386	6.03	-1.69847	2.37	DENND2A	DENN domain containing 2A
1554310_a_at	0.534	0.00756	6.02	-1.70093	1.21	EIF4G3	eukaryotic translation initiation factor 4 gamma 3
1552777_a_at	0.534	0.0075644	6.02	-1.70144	1.19	RAET1E	retinoic acid early transcript 1E
206244_at	0.534	0.0076024	-6.01	-1.7058	-2.59	CR1	complement component 3b/4b receptor 1 (Knops blood group)
204993_at	0.534	0.007615	-6.01	-1.70725	-1.97	GNAZ	G protein subunit alpha z
1553727_at	0.534	0.0076258	-6	-1.70848	-1.5	B4GALNT3	beta-1,4-N-acetyl-galactosaminyltransferase 3
229002_at	0.534	0.0076305	-6	-1.70902	-1.4	FAM69B	family with sequence similarity 69 member B
1555217_at	0.534	0.0076336	6	-1.70937	1.15	UBE2W	ubiquitin conjugating enzyme E2 W (putative)
216133_at	0.534	0.0076495	-6	-1.71118	-1.94	YME1L1	YME1 like 1 ATPase
239994_at	0.534	0.0076747	-5.99	-1.71406	-3.09	B3GALT5	beta-1,3-galactosyltransferase 5
214158_s_at	0.534	0.0076785	-5.99	-1.71449	-2.11	PRDM10	PR/SET domain 10
214147_at	0.534	0.0076885	-5.99	-1.71563	-2.29	MROH7	maestro heat like repeat family member 7
204046_at	0.534	0.0077001	-5.98	-1.71694	-1.16	PLCB2	phospholipase C beta 2
1557981_at	0.534	0.0077253	5.98	-1.7198	2.57	RPS9	ribosomal protein S9
204088_at	0.534	0.0077388	5.97	-1.72132	1.27	P2RX4	purinergic receptor P2X 4
240411_at	0.534	0.0077473	-5.97	-1.72229	-4.19	MROH2B	maestro heat like repeat family member 2B
1561218_s_at	0.534	0.0077517	-5.97	-1.72278	-1.46	LOC728099	uncharacterized LOC728099
206678_at	0.534	0.0077629	5.97	-1.72404	1.04	GABRA1	gamma-aminobutyric acid type A receptor alpha1 subunit
220053_at	0.534	0.0078131	5.95	-1.72968	2.17	GDF3	growth differentiation factor 3
205168_at	0.534	0.0078145	5.95	-1.72984	3.15	DDR2	discoidin domain receptor tyrosine kinase 2
215472_at	0.534	0.0078354	5.95	-1.73217	2.44	PACRG	PARK2 coregulated
241208_at	0.534	0.0078434	-5.95	-1.73307	-3.01	PDLIM5	PDZ and LIM domain 5
1567031_at	0.534	0.007847	-5.95	-1.73348	-2.56	ZNF160	zinc finger protein 160
209243_s_at	0.534	0.0078478	-5.95	-1.73357	-1.08	PEG3	paternally expressed 3
1560147_at	0.534	0.0078605	-5.94	-1.73498	-1.87	WDR86-AS1	WDR86 antisense RNA 1
227883_at	0.534	0.0078641	5.94	-1.73538	1.45	CCDC71L	coiled-coil domain containing 71-like
230846_at	0.534	0.0078743	-5.94	-1.73652	-1.89	AKAP5	A-kinase anchoring protein 5
1561263_at	0.534	0.0078811	-5.94	-1.73727	-3.29	C1QTNF3	C1q and tumor necrosis factor related protein 3
244501_at	0.534	0.0078821	-5.94	-1.73739	-1.71	EVI5L	ecotropic viral integration site 5 like
1557733_a_at	0.534	0.007893	-5.93	-1.7386	-3.08	CHRM3-AS2	CHRM3 antisense RNA 2
230896_at	0.534	0.007893	-5.93	-1.7386	-3.08	BEND4	BEN domain containing 4
1563160_at	0.534	0.0079103	-5.93	-1.74052	-2.66	F11	coagulation factor XI
239195_at	0.534	0.0079507	5.92	-1.74499	1.96	LOC105371703	uncharacterized LOC105371703
205366_s_at	0.534	0.0079593	-5.92	-1.74595	-1.47	HOXB6	homeobox B6
233981_at	0.534	0.0080043	-5.91	-1.7509	-1.71	RCL1	RNA terminal phosphate cyclase like 1
214837_at	0.534	0.0080521	5.89	-1.75614	2.7	ALB	albumin
209583_s_at	0.534	0.0080791	-5.89	-1.75909	-1.24	CD200	CD200 molecule
207427_at	0.534	0.0081041	-5.88	-1.76181	-2.1	ACR	acrosin
214633_at	0.534	0.0081233	5.88	-1.7639	1.38	SOX3	SRY-box 3
219605_at	0.534	0.0081732	-5.86	-1.7693	-1.23	ZNF3	zinc finger protein 3
222274_at	0.534	0.0081749	5.86	-1.76948	3.06	ZDHHC8P1	zinc finger DHHC-type containing 8 pseudogene 1
208560_at	0.534	0.0081781	5.86	-1.76983	1.2	KCNA10	potassium voltage-gated channel subfamily A member 10
211215_x_at	0.534	0.008183	5.86	-1.77036	1.55	DIO2	deiodinase, iodothyronine, type II
237368_at	0.534	0.0082331	5.85	-1.77576	1.24	C3orf35	chromosome 3 open reading frame 35
233203_at	0.534	0.0082537	-5.85	-1.77797	-2.17	ROPN1	rhophilin associated tail protein 1
1560526_at	0.534	0.0082586	-5.84	-1.77848	-2.73	MAGI2-IT1	MAGI2 intronic transcript 1
214418_at	0.534	0.0083004	-5.83	-1.78296	-1.61	CT62	cancer/testis antigen 62
1569706_at	0.534	0.0083194	-5.83	-1.78499	-1.21	MYSM1	Myb like, SWIRM and MPN domains 1
1568904_at	0.534	0.0083564	-5.82	-1.78892	-2.74	LOC105371708	uncharacterized LOC105371708
1554594_at	0.534	0.0083678	5.82	-1.79012	1.02	ARHGAP27	Rho GTPase activating protein 27
209889_at	0.534	0.0083786	-5.82	-1.79127	-1.63	SEC31B	SEC31 homolog B, COPII coat complex component
232414_at	0.534	0.0084122	-5.81	-1.79482	-2.5	HEATR1	HEAT repeat containing 1
240475_at	0.534	0.0084122	-5.81	-1.79482	-2.5	EGOT	eosinophil granule ontogeny transcript (non-protein coding)
244617_at	0.534	0.0084154	-5.81	-1.79515	-1.38	GPR26	G protein-coupled receptor 26
209821_at	0.534	0.0084326	-5.8	-1.79697	-2.27	IL33	interleukin 33
206395_at	0.534	0.0084684	-5.8	-1.80073	-2.53	DGKG	diacylglycerol kinase gamma
1555527_at	0.534	0.0084716	5.79	-1.80107	2.2	COL9A1	collagen type IX alpha 1 chain
237598_at	0.534	0.0084879	5.79	-1.80278	1.96	SEC1P	secretory blood group 1, pseudogene
222102_at	0.534	0.008516	-5.78	-1.80572	-1.19	GSTA3	glutathione S-transferase alpha 3
227742_at	0.534	0.008517	5.78	-1.80582	1.95	CLIC6	chloride intracellular channel 6
1556511_a_at	0.534	0.008517	5.78	-1.80582	1.95	NFIA-AS2	NFIA antisense RNA 2
232725_s_at	0.534	0.008517	5.78	-1.80582	1.95	MS4A6A	membrane spanning 4-domains A6A
214608_s_at	0.534	0.008517	-5.78	-1.80582	-1.95	EYA1	EYA transcriptional coactivator and phosphatase 1
230693_at	0.534	0.0085188	-5.78	-1.80601	-2.18	ATP2A1	ATPase sarcoplasmic/endoplasmic reticulum Ca2+ transporting 1
240387_at	0.534	0.0085284	-5.78	-1.80701	-1.52	UBASH3B	ubiquitin associated and SH3 domain containing B
204411_at	0.534	0.0085296	5.78	-1.80714	2.29	KIF21B	kinesin family member 21B
1560533_at	0.534	0.008531	-5.78	-1.80728	-1.64	LOC101928098	uncharacterized LOC101928098
216049_at	0.534	0.008555	-5.78	-1.80978	-1.66	RHOBTB3	Rho related BTB domain containing 3
221674_s_at	0.534	0.0085642	5.77	-1.81074	1.98	CHRD	chordin
228311_at	0.534	0.0086123	5.76	-1.81573	1.8	BCL6B	B-cell CLL/lymphoma 6B
211605_s_at	0.534	0.0086198	5.76	-1.8165	2.34	RARA	retinoic acid receptor alpha
204789_at	0.534	0.0086261	-5.76	-1.81715	-2.6	FMNL1	formin like 1
238194_at	0.534	0.0086379	-5.76	-1.81838	-2.16	DGKK	diacylglycerol kinase kappa
1559421_at	0.534	0.0086656	5.75	-1.82123	3.06	SNED1	sushi, nidogen and EGF like domains 1
227487_s_at	0.534	0.0086699	5.75	-1.82168	1.11	SERPINE2	serpin family E member 2
229942_at	0.534	0.0086736	5.75	-1.82205	1.68	BNC2	basonuclin 2
240425_x_at	0.534	0.0086776	5.75	-1.82246	2.11	ROBO2	roundabout guidance receptor 2
214606_at	0.534	0.0086834	-5.75	-1.82306	-1.06	TSPAN2	tetraspanin 2
234169_at	0.534	0.008705	-5.74	-1.82527	-3.15	MYCN	v-myc avian myelocytomatosis viral oncogene neuroblastoma derived homolog
1564559_at	0.534	0.0087367	5.74	-1.82853	2.39	LOC728073	uncharacterized LOC728073
217273_at	0.534	0.0087408	-5.73	-1.82894	-3.06	PRAMEF10	PRAME family member 10
216453_at	0.534	0.0087422	-5.73	-1.82908	-2.53	ZNF287	zinc finger protein 287
231421_at	0.534	0.0087564	5.73	-1.83054	3.56	LINC00710	long intergenic non-protein coding RNA 710
1553515_at	0.534	0.0087589	-5.73	-1.83079	-1.33	COPS9	COP9 signalosome subunit 9
204736_s_at	0.534	0.0088009	5.72	-1.83507	3.1	CSPG4	chondroitin sulfate proteoglycan 4
238755_at	0.534	0.008807	-5.72	-1.83569	-1.1	RASSF10	Ras association domain family member 10
234890_at	0.534	0.008817	-5.72	-1.83671	-1.99	LOC100288175	uncharacterized LOC100288175
223928_s_at	0.534	0.008819	5.72	-1.83691	2.79	GUCA1C	guanylate cyclase activator 1C
234103_at	0.534	0.0088236	5.72	-1.83737	3.7	KCNT2	potassium sodium-activated channel subfamily T member 2
207395_at	0.537	0.0088819	-5.7	-1.84327	-2.99	BTN1A1	butyrophilin subfamily 1 member A1
1556444_a_at	0.537	0.0089033	5.7	-1.84543	2.59	LOC100288310	uncharacterized LOC100288310
1560760_s_at	0.537	0.008936	5.69	-1.84872	1.41	LINC01527	long intergenic non-protein coding RNA 1527
214574_x_at	0.537	0.0089466	5.69	-1.84978	1.85	LST1	leukocyte specific transcript 1
206890_at	0.537	0.008958	-5.69	-1.85092	-2.69	IL12RB1	interleukin 12 receptor subunit beta 1
227076_at	0.537	0.008975	-5.68	-1.85263	-2.37	NCAPH2	non-SMC condensin II complex subunit H2
229455_at	0.537	0.0089852	-5.68	-1.85365	-1.02	LOC102723694	uncharacterized LOC102723694
227838_at	0.538	0.009027	5.67	-1.85781	1.89	UNC5C	unc-5 netrin receptor C
1569086_at	0.539	0.0090693	-5.66	-1.86202	-1.03	EML2-AS1	EML2 antisense RNA 1
203706_s_at	0.539	0.0090848	5.66	-1.86356	1.12	FZD7	frizzled class receptor 7
1557879_at	0.539	0.0090929	-5.66	-1.86435	-1.06	LOC100129175	uncharacterized LOC100129175
1553761_at	0.539	0.009101	5.66	-1.86516	2.1	PRR14L	proline rich 14 like
213412_at	0.539	0.0091056	5.66	-1.86562	2.2	TJP3	tight junction protein 3
243231_at	0.539	0.0091215	5.65	-1.86719	1.08	SLC38A11	solute carrier family 38 member 11
1557382_x_at	0.539	0.0091408	-5.65	-1.86909	-2.41	AGAP11	ArfGAP with GTPase domain, ankyrin repeat and PH domain 11
240627_x_at	0.54	0.0091752	5.64	-1.87247	1.07	MSANTD4	Myb/SANT DNA binding domain containing 4 with coiled-coils
1562488_at	0.541	0.0091899	5.64	-1.87391	2.68	PIEZO2	piezo type mechanosensitive ion channel component 2
214088_s_at	0.541	0.0092343	5.63	-1.87826	1.7	FUT3	fucosyltransferase 3 (Lewis blood group)
214200_s_at	0.541	0.0092453	-5.63	-1.87934	-1.6	COL6A1	collagen type VI alpha 1 chain
240316_at	0.541	0.0092529	-5.63	-1.88008	-2.44	C9orf57	chromosome 9 open reading frame 57
217660_at	0.541	0.0092711	-5.62	-1.88185	-3.46	MYH14	myosin, heavy chain 14, non-muscle
224940_s_at	0.541	0.0092854	5.62	-1.88324	2.49	PAPPA	pappalysin 1
1553829_at	0.545	0.0093716	-5.6	-1.89159	-2.95	CYP1B1-AS1	CYP1B1 antisense RNA 1
211130_x_at	0.546	0.0093947	5.6	-1.89381	1.53	EDA	ectodysplasin A
232069_at	0.546	0.0094051	-5.59	-1.89482	-2.52	KIF26A	kinesin family member 26A
207816_at	0.546	0.0094288	-5.59	-1.8971	-1.61	LALBA	lactalbumin alpha
222926_at	0.546	0.0094351	5.59	-1.8977	3.55	DCDC2	doublecortin domain containing 2
1562823_at	0.546	0.0094498	5.59	-1.89911	3.72	ROR1-AS1	ROR1 antisense RNA 1
206614_at	0.547	0.0094978	-5.58	-1.90371	-1.86	GDF5	growth differentiation factor 5
212915_at	0.548	0.0095215	-5.57	-1.90597	-2.85	PDZRN3	PDZ domain containing ring finger 3
210579_s_at	0.549	0.0095495	-5.57	-1.90863	-1.54	TRIM10	tripartite motif containing 10
208078_s_at	0.549	0.0095743	-5.56	-1.91098	-1.11	SIK1	salt inducible kinase 1
230073_at	0.549	0.0095834	5.56	-1.91184	2.23	CCDC18-AS1	CCDC18 antisense RNA 1
234633_at	0.549	0.0095936	5.56	-1.91281	3.99	KRTAP4-11	keratin associated protein 4-11
237017_s_at	0.55	0.009642	-5.55	-1.91738	-2.78	LOC102723493	uncharacterized LOC102723493
205537_s_at	0.55	0.0096459	-5.55	-1.91775	-2.62	VAV2	vav guanine nucleotide exchange factor 2
232251_at	0.55	0.0096465	5.55	-1.9178	1.06	NUDT16P1	nudix hydrolase 16 pseudogene 1
204802_at	0.55	0.0096566	5.55	-1.91876	1.11	RRAD	RRAD, Ras related glycolysis inhibitor and calcium channel regulator
200879_s_at	0.552	0.0097036	-5.54	-1.92317	-1.07	EPAS1	endothelial PAS domain protein 1
230209_at	0.555	0.0097676	-5.52	-1.92916	-1.08	ZXDC	ZXD family zinc finger C
1566896_at	0.56	0.0098789	5.5	-1.93948	2.54	SPPL3	signal peptide peptidase like 3
242180_at	0.56	0.0098923	-5.5	-1.94072	-2.29	TSPAN16	tetraspanin 16
241066_at	0.56	0.0098954	-5.5	-1.941	-2.4	ZNF449	zinc finger protein 449
217039_x_at	0.56	0.0099278	5.49	-1.94399	1.12	ELK2AP	ELK2A, member of ETS oncogene family, pseudogene
207465_at	0.561	0.0099474	-5.49	-1.94579	-2.25	LOC100127886	uncharacterized LOC100127886
207584_at	0.561	0.009964	-5.49	-1.94732	-2.49	LPA	lipoprotein(a)
230748_at	0.562	0.0100871	-5.46	-1.95855	-1.08	SLC16A6	solute carrier family 16 member 6
216349_at	0.562	0.0100985	-5.46	-1.95958	-1.08	DGKH	diacylglycerol kinase eta
229778_at	0.562	0.0101065	5.46	-1.96031	2.07	SPX	spexin hormone
221376_at	0.562	0.0101081	5.46	-1.96045	1.29	FGF17	fibroblast growth factor 17
230057_at	0.562	0.0101318	-5.46	-1.9626	-1.05	LOC285178	uncharacterized LOC285178
217453_at	0.562	0.0101892	-5.45	-1.96778	-1.74	LOC729815	uncharacterized LOC729815
207064_s_at	0.562	0.0102013	5.44	-1.96886	1.02	AOC2	amine oxidase, copper containing 2
216190_x_at	0.562	0.0102174	5.44	-1.97031	3.53	ITGB1	integrin subunit beta 1
1553179_at	0.562	0.0102228	5.44	-1.9708	1.16	ADAMTS19	ADAM metallopeptidase with thrombospondin type 1 motif 19
215035_at	0.562	0.0102228	5.44	-1.9708	1.16	IGLV6-57	immunoglobulin lambda variable 6-57
1554528_at	0.562	0.0102228	-5.44	-1.9708	-1.16	MAATS1	MYCBP associated and testis expressed 1
1562269_at	0.562	0.0102228	5.44	-1.9708	1.16	LOC105377468	uncharacterized LOC105377468
223786_at	0.562	0.0102228	5.44	-1.9708	1.16	CHST6	carbohydrate sulfotransferase 6
231703_s_at	0.562	0.0102228	5.44	-1.9708	1.16	ADH4	alcohol dehydrogenase 4 (class II), pi polypeptide
1555307_at	0.562	0.0102228	5.44	-1.9708	1.16	TTF2	transcription termination factor 2
229440_at	0.562	0.010228	5.44	-1.97126	1.98	RBM47	RNA binding motif protein 47
215518_at	0.562	0.0102335	-5.44	-1.97176	-3.01	STXBP5L	syntaxin binding protein 5 like
213955_at	0.563	0.010262	-5.43	-1.97431	-1.64	MYOZ3	myozenin 3
213219_at	0.564	0.0103001	5.43	-1.97771	1.77	ADCY2	adenylate cyclase 2
215217_at	0.564	0.0103035	5.42	-1.97801	1.04	IGKC	immunoglobulin kappa constant
234527_at	0.565	0.0103559	5.42	-1.98268	1.61	NCAM2	neural cell adhesion molecule 2
209396_s_at	0.565	0.0103692	5.41	-1.98385	1.16	CHI3L1	chitinase 3 like 1
238244_at	0.565	0.0103927	-5.41	-1.98594	-2.24	LINC00535	long intergenic non-protein coding RNA 535
1565641_at	0.565	0.0103976	-5.41	-1.98637	-2.9	C16orf45	chromosome 16 open reading frame 45
207662_at	0.565	0.0104024	-5.41	-1.9868	-3.45	TBX1	T-box 1
36742_at	0.565	0.0104218	-5.4	-1.98851	-1.56	TRIM15	tripartite motif containing 15
236894_at	0.567	0.0104701	5.4	-1.99277	2.72	L1TD1	LINE1 type transposase domain containing 1
1570085_at	0.567	0.0105064	5.39	-1.99596	2.48	LOC100506679	uncharacterized LOC100506679
1566888_at	0.569	0.0105698	-5.38	-2.0015	-3.3	THADA	THADA, armadillo repeat containing
220705_s_at	0.569	0.0105818	-5.38	-2.00255	-1.04	ADAMTS7	ADAM metallopeptidase with thrombospondin type 1 motif 7
212758_s_at	0.569	0.0105922	5.37	-2.00346	2.86	ZEB1	zinc finger E-box binding homeobox 1
215461_at	0.571	0.0106333	-5.37	-2.00704	-1.96	ZNRF4	zinc and ring finger 4
234716_at	0.572	0.0106549	-5.36	-2.00891	-1.73	ZIC1	Zic family member 1
1567249_at	0.572	0.01067	5.36	-2.01021	2.31	OR9A1P	olfactory receptor family 9 subfamily A member 1 pseudogene
232578_at	0.572	0.0106847	-5.36	-2.01149	-2.49	CLDN18	claudin 18
235745_at	0.572	0.010707	5.35	-2.01341	1.13	ERN1	endoplasmic reticulum to nucleus signaling 1
234815_at	0.573	0.0107717	5.34	-2.01899	3.42	MYCN	v-myc avian myelocytomatosis viral oncogene neuroblastoma derived homolog
211520_s_at	0.573	0.0107717	5.34	-2.01899	3.42	GRIA1	glutamate ionotropic receptor AMPA type subunit 1
229079_at	0.574	0.0108254	5.33	-2.02359	1.83	EHMT2	euchromatic histone lysine methyltransferase 2
204160_s_at	0.574	0.0108323	-5.33	-2.02418	-2.13	ENPP4	ectonucleotide pyrophosphatase/phosphodiesterase 4 (putative)
1562336_at	0.575	0.0108805	-5.33	-2.02829	-1.8	CASC2	cancer susceptibility candidate 2 (non-protein coding)
213640_s_at	0.575	0.0108949	-5.32	-2.02952	-2.92	LOX	lysyl oxidase
236444_x_at	0.577	0.011007	-5.3	-2.03901	-2.73	C5orf66-AS1	C5orf66 antisense RNA 1
1558372_at	0.577	0.0110248	-5.3	-2.04051	-3.21	CNOT7	CCR4-NOT transcription complex subunit 7
228806_at	0.577	0.0110392	-5.3	-2.04172	-1.36	RORC	RAR related orphan receptor C
210506_at	0.577	0.0110686	5.29	-2.04419	1.11	FUT7	fucosyltransferase 7
242281_at	0.577	0.0110704	-5.29	-2.04434	-1.38	GLUL	glutamate-ammonia ligase
217180_at	0.577	0.0110972	5.29	-2.04659	1.98	BMS1P20	BMS1, ribosome biogenesis factor pseudogene 20
202879_s_at	0.577	0.0111578	5.28	-2.05166	2.67	CYTH1	cytohesin 1
217010_s_at	0.577	0.0111658	5.28	-2.05233	2.27	CDC25C	cell division cycle 25C
1555233_at	0.577	0.0111739	-5.28	-2.053	-3.01	RHOJ	ras homolog family member J
238196_at	0.577	0.0111888	5.28	-2.05424	2.81	LOC285095	uncharacterized LOC285095
207151_at	0.577	0.0111908	5.27	-2.05441	2.2	ADCYAP1R1	ADCYAP receptor type I
234695_x_at	0.577	0.0112377	5.27	-2.0583	1.83	NUTM2B	NUT family member 2B
1555244_at	0.577	0.0112641	-5.26	-2.06048	-1.66	LOC554207	uncharacterized LOC554207
205901_at	0.577	0.0113144	5.26	-2.06464	1.96	PNOC	prepronociceptin
213245_at	0.577	0.0113157	5.25	-2.06475	2.3	ADCY1	adenylate cyclase 1
1562844_at	0.577	0.0113191	5.25	-2.06503	2.18	LINC01115	long intergenic non-protein coding RNA 1115
211838_x_at	0.577	0.0113257	5.25	-2.06557	2.31	PCDHA5	protocadherin alpha 5
243595_at	0.577	0.0113373	5.25	-2.06652	2.09	SHB	SH2 domain containing adaptor protein B
214675_at	0.577	0.011356	-5.25	-2.06806	-1.51	NUP188	nucleoporin 188
206057_x_at	0.577	0.0113699	-5.25	-2.0692	-3	SPN	sialophorin
1556510_at	0.577	0.0113859	5.24	-2.07052	1.29	NFIA-AS2	NFIA antisense RNA 2
224499_s_at	0.578	0.0114066	-5.24	-2.07221	-2.62	AICDA	activation-induced cytidine deaminase
220234_at	0.58	0.0114699	5.23	-2.07738	1.92	CA8	carbonic anhydrase 8
234418_x_at	0.58	0.0114877	5.23	-2.07882	3.54	CD44	CD44 molecule (Indian blood group)
214366_s_at	0.58	0.0115099	-5.22	-2.08063	-1.87	ALOX5	arachidonate 5-lipoxygenase
215932_at	0.581	0.0115651	5.22	-2.0851	1.85	MAGEC2	MAGE family member C2
235741_at	0.581	0.0115651	5.22	-2.0851	1.85	PPIA	peptidylprolyl isomerase A
240697_at	0.581	0.0115909	5.21	-2.08719	2.34	LOC100996345	uncharacterized LOC100996345
209591_s_at	0.581	0.0116308	5.21	-2.0904	3.38	BMP7	bone morphogenetic protein 7
243204_at	0.581	0.0116308	5.21	-2.0904	3.38	LOC102725022	uncharacterized LOC102725022
1554360_at	0.581	0.0116448	-5.2	-2.09153	-1.12	FCHSD2	FCH and double SH3 domains 2
1553425_at	0.584	0.0117694	5.19	-2.1015	2.56	CFAP57	cilia and flagella associated protein 57
1561101_at	0.585	0.0118051	-5.18	-2.10435	-1.95	JAKMIP2-AS1	JAKMIP2 antisense RNA 1
1569616_at	0.585	0.0118114	-5.18	-2.10484	-2.83	GMNC	geminin coiled-coil domain containing
243930_x_at	0.585	0.0118267	5.18	-2.10606	1.14	KRR1	KRR1, small subunit processome component homolog
237304_at	0.585	0.0118324	5.18	-2.10652	2.63	SYCE2	synaptonemal complex central element protein 2
1569355_at	0.586	0.0118546	-5.17	-2.10827	-2.7	KCNIP3	potassium voltage-gated channel interacting protein 3
205912_at	0.587	0.0119204	-5.16	-2.11347	-2.92	PNLIP	pancreatic lipase
1564372_s_at	0.59	0.0119873	-5.15	-2.11873	-1.35	CASC2	cancer susceptibility candidate 2 (non-protein coding)
228862_at	0.59	0.0120454	-5.14	-2.12328	-1.71	TSNARE1	t-SNARE domain containing 1
231675_s_at	0.59	0.0120527	-5.14	-2.12385	-3.28	ADH4	alcohol dehydrogenase 4 (class II), pi polypeptide
228434_at	0.59	0.0120792	-5.14	-2.12592	-2.28	BTNL9	butyrophilin like 9
1555640_at	0.59	0.0121013	-5.14	-2.12764	-3.34	DAOA	D-amino acid oxidase activator
219498_s_at	0.59	0.0121367	-5.13	-2.13039	-1.02	BCL11A	B-cell CLL/lymphoma 11A
231162_at	0.591	0.0121768	-5.13	-2.1335	-2.34	CLDND2	claudin domain containing 2
216466_at	0.592	0.0122389	5.12	-2.1383	1.9	NAV3	neuron navigator 3
1561243_at	0.592	0.0122791	5.11	-2.14139	1.43	TMEM105	transmembrane protein 105
231145_at	0.592	0.012312	-5.11	-2.14392	-3.88	PAX9	paired box 9
232365_at	0.592	0.0123155	5.11	-2.14418	1.34	SIAH1	siah E3 ubiquitin protein ligase 1
228715_at	0.592	0.0123162	-5.11	-2.14424	-1.63	ZCCHC12	zinc finger CCHC-type containing 12
1556350_a_at	0.592	0.0123192	-5.1	-2.14447	-1.63	EIF4A2	eukaryotic translation initiation factor 4A2
205488_at	0.592	0.0123241	-5.1	-2.14485	-3.5	GZMA	granzyme A
1555938_x_at	0.592	0.0123371	-5.1	-2.14584	-2.35	VIM	vimentin
1553415_at	0.592	0.0123524	-5.1	-2.14701	-2.7	SLC17A8	solute carrier family 17 member 8
1568836_at	0.592	0.0123524	5.1	-2.14701	2.7	CLK4	CDC like kinase 4
214534_at	0.592	0.0123547	5.1	-2.14719	2.2	HIST1H1B	histone cluster 1, H1b
206711_at	0.592	0.012414	5.09	-2.15171	1.21	TMEM257	transmembrane protein 257
1559990_at	0.592	0.012414	-5.09	-2.15171	-1.21	CAMK1D	calcium/calmodulin dependent protein kinase ID
1554970_at	0.592	0.012414	5.09	-2.15171	1.21	PDILT	protein disulfide isomerase like, testis expressed
229929_at	0.592	0.012414	5.09	-2.15171	1.21	SPSB4	splA/ryanodine receptor domain and SOCS box containing 4
232904_at	0.593	0.0124972	5.08	-2.15803	2.5	SLC7A14	solute carrier family 7 member 14
228646_at	0.593	0.0125003	5.08	-2.15826	1.41	PPP1R1C	protein phosphatase 1 regulatory inhibitor subunit 1C
224408_at	0.593	0.0125031	5.08	-2.15848	1.65	MCHR2	melanin concentrating hormone receptor 2
220101_x_at	0.595	0.0125372	5.07	-2.16106	1.01	BORCS6	BLOC-1 related complex subunit 6
240754_at	0.596	0.0125771	-5.07	-2.16406	-3.34	LOC284933	uncharacterized LOC284933
238534_at	0.596	0.0125967	5.07	-2.16554	1.18	LRRFIP1	LRR binding FLII interacting protein 1
1564067_x_at	0.596	0.0126111	-5.06	-2.16662	-2.23	TMEM151B	transmembrane protein 151B
208359_s_at	0.598	0.0126649	-5.06	-2.17065	-2.1	KCNJ4	potassium voltage-gated channel subfamily J member 4
231133_at	0.598	0.0126793	5.05	-2.17173	1.83	DRC1	dynein regulatory complex subunit 1
217489_s_at	0.598	0.0126944	5.05	-2.17286	1.44	IL6R	interleukin 6 receptor
222221_x_at	0.598	0.0126994	5.05	-2.17323	1.32	EHD1	EH domain containing 1
237457_at	0.598	0.0127184	5.05	-2.17465	1.56	EIF3B	eukaryotic translation initiation factor 3 subunit B
217477_at	0.598	0.0127245	5.05	-2.17511	1.68	PIP5K1B	phosphatidylinositol-4-phosphate 5-kinase type 1 beta
217450_at	0.6	0.012789	-5.04	-2.1799	-2.09	AGFG2	ArfGAP with FG repeats 2
1563369_at	0.6	0.0128166	-5.04	-2.18195	-1.01	LINC00173	long intergenic non-protein coding RNA 173
230670_at	0.601	0.0128587	5.03	-2.18506	2.62	IGSF10	immunoglobulin superfamily member 10
1556667_at	0.601	0.0129029	-5.02	-2.18832	-1.15	FTCDNL1	formiminotransferase cyclodeaminase N-terminal like
220350_at	0.601	0.0129192	5.02	-2.18952	1.07	ZNF235	zinc finger protein 235
208292_at	0.601	0.0129402	-5.02	-2.19107	-1.98	BMP10	bone morphogenetic protein 10
237668_at	0.601	0.0129852	-5.01	-2.19437	-2.1	LOC100507201	uncharacterized LOC100507201
207717_s_at	0.601	0.012994	5.01	-2.19502	1.41	PKP2	plakophilin 2
214038_at	0.601	0.0129972	5.01	-2.19525	3.21	CCL8	C-C motif chemokine ligand 8
237074_at	0.601	0.013014	-5.01	-2.19648	-2.12	TH2LCRR	T helper type 2 locus control region associated RNA
204669_s_at	0.601	0.0130248	5.01	-2.19727	1.31	RNF24	ring finger protein 24
209645_s_at	0.601	0.0130397	-5.01	-2.19836	-1.52	ALDH1B1	aldehyde dehydrogenase 1 family member B1
208891_at	0.601	0.0130649	5	-2.20019	1.89	DUSP6	dual specificity phosphatase 6
207433_at	0.601	0.0130733	5	-2.2008	2.88	IL10	interleukin 10
242715_at	0.601	0.0131236	-5	-2.20447	-2.79	ZNF536	zinc finger protein 536
206002_at	0.601	0.0131289	4.99	-2.20485	2.27	ADGRG2	adhesion G protein-coupled receptor G2
1557702_at	0.601	0.0132212	4.98	-2.21153	1.04	LOC101927604	uncharacterized LOC101927604
206743_s_at	0.601	0.0132569	-4.98	-2.2141	-2.29	ASGR1	asialoglycoprotein receptor 1
223669_at	0.601	0.0132569	-4.98	-2.2141	-2.29	HEMGN	hemogen
1556420_s_at	0.601	0.0132987	-4.97	-2.21711	-1.81	YPEL2	yippee like 2
208291_s_at	0.601	0.0133074	-4.97	-2.21773	-2.52	TH	tyrosine hydroxylase
235175_at	0.601	0.0133263	-4.97	-2.21908	-1.89	GBP4	guanylate binding protein 4
1559623_at	0.601	0.0133471	-4.97	-2.22057	-1.2	C11orf54	chromosome 11 open reading frame 54
207106_s_at	0.602	0.0133915	-4.96	-2.22375	-2.12	LTK	leukocyte receptor tyrosine kinase
1556400_at	0.602	0.0134186	-4.96	-2.22568	-1.69	LOC105378589	uncharacterized LOC105378589
236745_at	0.606	0.0135285	-4.94	-2.23348	-1.06	CCDC78	coiled-coil domain containing 78
231161_x_at	0.607	0.013561	-4.94	-2.23578	-1.03	TRIM8	tripartite motif containing 8
220247_at	0.607	0.0135852	-4.94	-2.23748	-1.18	KNL1	kinetochore scaffold 1
238339_x_at	0.607	0.0136037	-4.93	-2.23879	-2.64	LRIG1	leucine rich repeats and immunoglobulin like domains 1
1552620_at	0.607	0.0136148	4.93	-2.23957	1.58	SPRR4	small proline rich protein 4
1561443_at	0.607	0.0136562	4.93	-2.24248	1.95	LOC101928535	uncharacterized LOC101928535
1552588_a_at	0.607	0.0136807	4.92	-2.24419	2.88	CNBD1	cyclic nucleotide binding domain containing 1
233753_at	0.607	0.0136904	-4.92	-2.24487	-1.12	SCAF4	SR-related CTD associated factor 4
213966_at	0.607	0.0136913	-4.92	-2.24493	-2.12	HMG20B	high mobility group 20B
222860_s_at	0.608	0.0137384	4.92	-2.24822	1.6	PDGFD	platelet derived growth factor D
206492_at	0.609	0.0137525	-4.92	-2.24921	-1.55	FHIT	fragile histidine triad
1555632_at	0.609	0.0138146	-4.91	-2.25353	-1.44	PIK3IP1	phosphoinositide-3-kinase interacting protein 1
205426_s_at	0.609	0.0138162	4.91	-2.25364	1.49	HIP1	huntingtin interacting protein 1
1555441_at	0.609	0.0138539	4.9	-2.25626	1.38	UBA6	ubiquitin like modifier activating enzyme 6
214811_at	0.609	0.0138775	4.9	-2.25789	3.99	RIMBP2	RIMS binding protein 2
220485_s_at	0.609	0.0138796	4.9	-2.25804	1.81	SIRPG	signal regulatory protein gamma
215522_at	0.609	0.0138796	4.9	-2.25804	1.81	SORCS3	sortilin related VPS10 domain containing receptor 3
207195_at	0.61	0.0139167	-4.9	-2.2606	-1.91	CNTN6	contactin 6
204013_s_at	0.611	0.0139469	4.89	-2.26268	1.98	LCMT2	leucine carboxyl methyltransferase 2
1552359_at	0.612	0.0139789	-4.89	-2.26489	-1.35	MCMDC2	minichromosome maintenance domain containing 2
216393_at	0.612	0.0140031	4.88	-2.26655	1.26	C10orf12	chromosome 10 open reading frame 12
234017_at	0.613	0.0140279	-4.88	-2.26825	-2.77	LINC00923	long intergenic non-protein coding RNA 923
228298_at	0.613	0.0140445	4.88	-2.26939	1.05	PCED1B	PC-esterase domain containing 1B
240218_at	0.614	0.0140967	-4.87	-2.27296	-3.51	DSCAM	DS cell adhesion molecule
234006_s_at	0.617	0.0141734	-4.86	-2.27818	-2.53	TMEM234	transmembrane protein 234
239286_at	0.617	0.0142159	4.86	-2.28106	1.05	CDH11	cadherin 11
1559479_at	0.617	0.0142493	-4.86	-2.28332	-1.18	SEPSECS-AS1	SEPSECS antisense RNA 1 (head to head)
205715_at	0.617	0.0142604	4.85	-2.28407	2.29	BST1	bone marrow stromal cell antigen 1
1562428_at	0.617	0.0142718	-4.85	-2.28484	-1.16	LOC654780	splicing factor proline/glutamine-rich
231195_at	0.617	0.0143199	-4.85	-2.28809	-1.24	KLRG2	killer cell lectin like receptor G2
241707_at	0.617	0.0143354	4.85	-2.28913	2.31	TRABD2B	TraB domain containing 2B
1560130_at	0.617	0.0143466	4.84	-2.28988	2.08	C1orf145	chromosome 1 open reading frame 145
215503_at	0.617	0.0143466	4.84	-2.28988	2.08	SPINT3	serine peptidase inhibitor, Kunitz type 3
236909_at	0.617	0.0143466	4.84	-2.28988	2.08	CCDC173	coiled-coil domain containing 173
226852_at	0.617	0.0143757	-4.84	-2.29183	-1.26	MTA3	metastasis associated 1 family member 3
213210_at	0.617	0.0144036	-4.84	-2.29371	-1.1	TAF6L	TATA-box binding protein associated factor 6 like
208059_at	0.617	0.0144061	4.84	-2.29387	1.16	CCR8	C-C motif chemokine receptor 8
233342_at	0.617	0.0144197	4.84	-2.29479	1.4	LOC100134040	uncharacterized LOC100134040
1554835_a_at	0.617	0.0144434	4.83	-2.29637	1.18	B3GNT5	UDP-GlcNAc:betaGal beta-1,3-N-acetylglucosaminyltransferase 5
220347_at	0.617	0.0144435	-4.83	-2.29638	-2.12	SMG6	SMG6, nonsense mediated mRNA decay factor
205110_s_at	0.618	0.0145117	4.83	-2.30093	1.17	FGF13	fibroblast growth factor 13
207026_s_at	0.618	0.0145144	4.82	-2.30111	1.26	ATP2B3	ATPase plasma membrane Ca2+ transporting 3
232898_at	0.618	0.014561	4.82	-2.3042	2.56	DAB2	DAB2, clathrin adaptor protein
208592_s_at	0.618	0.0145989	-4.82	-2.30672	-1.45	CD1E	CD1e molecule
206410_at	0.618	0.0146111	4.81	-2.30752	2.5	NR0B2	nuclear receptor subfamily 0 group B member 2
237636_at	0.618	0.0146151	-4.81	-2.30779	-3.27	PPP2R2A	protein phosphatase 2 regulatory subunit Balpha
203440_at	0.618	0.0146218	-4.81	-2.30823	-2	CDH2	cadherin 2
1569100_a_at	0.619	0.0146711	-4.81	-2.31148	-2.81	LOC101929450	uncharacterized LOC101929450
209696_at	0.619	0.014672	4.81	-2.31155	1.02	FBP1	fructose-bisphosphatase 1
1569954_at	0.619	0.0147076	4.8	-2.31389	3.31	LOC101928834	uncharacterized LOC101928834
214145_s_at	0.619	0.0147497	-4.8	-2.31666	-1.88	SPTB	spectrin beta, erythrocytic
237749_at	0.619	0.0147625	4.8	-2.3175	1.29	TCF4-AS1	TCF4 antisense RNA 1
222802_at	0.619	0.0147633	-4.8	-2.31755	-1.12	EDN1	endothelin 1
217500_at	0.619	0.0147712	4.8	-2.31807	2.36	TIAL1	TIA1 cytotoxic granule-associated RNA binding protein-like 1
204445_s_at	0.619	0.0147995	-4.79	-2.31992	-2.9	ALOX5	arachidonate 5-lipoxygenase
242876_at	0.619	0.0148021	-4.79	-2.32009	-1.12	AKT3	AKT serine/threonine kinase 3
239186_at	0.62	0.0148263	-4.79	-2.32167	-3.38	SERPINB9P1	serpin family B member 9 pseudogene 1
242345_at	0.62	0.0148438	4.79	-2.32282	2.08	COL28A1	collagen type XXVIII alpha 1 chain
223865_at	0.62	0.0148438	4.79	-2.32282	2.08	SOX6	SRY-box 6
231429_at	0.621	0.0148856	-4.78	-2.32554	-2.15	TRABD2A	TraB domain containing 2A
1562590_at	0.621	0.0149066	4.78	-2.3269	2.92	PRTG	protogenin
1558354_s_at	0.621	0.0149496	-4.78	-2.3297	-1.46	PLCG1-AS1	PLCG1 antisense RNA 1
210969_at	0.623	0.0150537	-4.76	-2.33643	-1.14	PKN2	protein kinase N2
231512_at	0.624	0.0150981	4.76	-2.33929	3.61	ATP13A4-AS1	ATP13A4 antisense RNA 1
204846_at	0.626	0.0151806	-4.75	-2.34458	-3.95	CP	ceruloplasmin (ferroxidase)
1568765_at	0.626	0.015222	4.75	-2.34723	1.51	SERPINE1	serpin family E member 1
208167_s_at	0.626	0.0152261	4.75	-2.34749	1.31	MMP16	matrix metallopeptidase 16
225275_at	0.626	0.015231	-4.74	-2.3478	-2.04	EDIL3	EGF like repeats and discoidin domains 3
239704_at	0.626	0.015236	4.74	-2.34812	1.13	RNF144B	ring finger protein 144B
215076_s_at	0.626	0.0152368	-4.74	-2.34817	-2.77	COL3A1	collagen type III alpha 1 chain
235467_s_at	0.626	0.0153613	-4.73	-2.35609	-2.4	KCNC4	potassium voltage-gated channel subfamily C member 4
1558537_x_at	0.626	0.0153791	-4.73	-2.35721	-2.01	ZNF844	zinc finger protein 844
1559848_at	0.626	0.015412	-4.73	-2.35929	-1.02	NSUN4	NOP2/Sun RNA methyltransferase family member 4
240551_at	0.626	0.0154135	4.73	-2.35939	2.11	ZBTB45	zinc finger and BTB domain containing 45
214636_at	0.626	0.0154152	4.73	-2.35949	1.33	CALCB	calcitonin related polypeptide beta
233661_at	0.626	0.0154362	-4.72	-2.36082	-2.8	LINC00557	long intergenic non-protein coding RNA 557
211332_x_at	0.626	0.0154934	4.72	-2.36443	1.58	HFE	hemochromatosis
1557759_at	0.626	0.0155079	-4.72	-2.36534	-1.03	ATP5SL	ATP5S like
231479_at	0.626	0.0155101	4.72	-2.36547	1.15	TTC33	tetratricopeptide repeat domain 33
224176_s_at	0.626	0.0156033	-4.71	-2.37131	-2.17	AXIN2	axin 2
1555220_a_at	0.626	0.0156039	-4.71	-2.37135	-1.7	AKR1E2	aldo-keto reductase family 1 member E2
221102_s_at	0.626	0.015637	-4.7	-2.37341	-1.22	TRPM6	transient receptor potential cation channel subfamily M member 6
237272_at	0.626	0.0156401	-4.7	-2.37361	-1.3	CCDC37-AS1	CCDC37 antisense RNA 1 (head to head)
1561846_s_at	0.626	0.0156669	4.7	-2.37528	1.06	CCDC168	coiled-coil domain containing 168
220601_at	0.626	0.0156778	-4.7	-2.37596	-2.32	C16orf70	chromosome 16 open reading frame 70
1562245_a_at	0.626	0.0156781	4.7	-2.37598	1.17	ZNF578	zinc finger protein 578
210270_at	0.626	0.0157258	4.69	-2.37894	2.18	RGS6	regulator of G-protein signaling 6
205649_s_at	0.626	0.0157258	-4.69	-2.37894	-2.18	FGA	fibrinogen alpha chain
225513_at	0.626	0.0157465	4.69	-2.38022	1.92	SCRN2	secernin 2
238780_s_at	0.626	0.0157768	4.69	-2.3821	1.04	KCNJ5	potassium voltage-gated channel subfamily J member 5
1569746_s_at	0.626	0.0157897	-4.69	-2.3829	-1.12	OSER1-AS1	OSER1 antisense RNA 1 (head to head)
214470_at	0.626	0.015801	4.68	-2.3836	2.47	KLRB1	killer cell lectin like receptor B1
232807_at	0.626	0.0158048	4.68	-2.38383	1.07	FAM131A	family with sequence similarity 131 member A
1554355_a_at	0.626	0.0158072	-4.68	-2.38398	-3.95	SIAE	sialic acid acetylesterase
1564209_at	0.626	0.0158209	-4.68	-2.38483	-2.7	LINC00700	long intergenic non-protein coding RNA 700
229789_at	0.626	0.0158267	4.68	-2.38519	2.42	TIGD3	tigger transposable element derived 3
222291_at	0.626	0.0158415	-4.68	-2.3861	-1.11	FAM149A	family with sequence similarity 149 member A
215491_at	0.626	0.0158836	-4.68	-2.38869	-1.06	MYCL	v-myc avian myelocytomatosis viral oncogene lung carcinoma derived homolog
211696_x_at	0.626	0.0158922	-4.68	-2.38922	-1.21	HBB	hemoglobin subunit beta
210577_at	0.626	0.0159264	-4.67	-2.39132	-1.44	CASR	calcium sensing receptor
231650_s_at	0.626	0.015963	-4.67	-2.39356	-1.06	SEZ6L	seizure related 6 homolog like
207298_at	0.626	0.015969	-4.67	-2.39393	-1.4	SLC17A3	solute carrier family 17 member 3
243820_at	0.626	0.015969	4.67	-2.39393	1.4	LOC401463	uncharacterized LOC401463
215102_at	0.626	0.0159691	4.67	-2.39394	2.02	DPY19L1P1	DPY19L1 pseudogene 1
1559926_at	0.627	0.016074	4.66	-2.40034	1.16	LOC728353	uncharacterized LOC728353
208584_at	0.627	0.0160768	4.66	-2.40052	1.42	SNCG	synuclein gamma
235735_at	0.628	0.0161121	-4.65	-2.40266	-2.9	TNFSF8	tumor necrosis factor superfamily member 8
56748_at	0.629	0.0161621	4.65	-2.40569	2.08	TRIM10	tripartite motif containing 10
240549_at	0.629	0.0162125	4.64	-2.40874	1.19	NRSN2-AS1	NRSN2 antisense RNA 1
230496_at	0.629	0.0162241	-4.64	-2.40944	-1.75	AMER2	APC membrane recruitment protein 2
211360_s_at	0.629	0.0162398	-4.64	-2.41039	-1.76	ITPR2	inositol 1,4,5-trisphosphate receptor type 2
204320_at	0.629	0.0162578	-4.64	-2.41148	-2.4	COL11A1	collagen type XI alpha 1 chain
1554190_s_at	0.629	0.0162752	-4.64	-2.41253	-3.06	PLEKHS1	pleckstrin homology domain containing S1
239913_at	0.631	0.0163311	-4.63	-2.41588	-2.55	SLC10A4	solute carrier family 10 member 4
206389_s_at	0.631	0.0163578	-4.63	-2.41749	-1.65	PDE3A	phosphodiesterase 3A
237266_at	0.633	0.016448	-4.62	-2.42288	-1.72	KCNIP2-AS1	KCNIP2 antisense RNA 1
1570420_at	0.633	0.0164556	4.62	-2.42333	3.26	STXBP2	syntaxin binding protein 2
211766_s_at	0.634	0.0165179	-4.61	-2.42704	-3.04	PNLIPRP2	pancreatic lipase related protein 2 (gene/pseudogene)
1564193_at	0.634	0.0165321	4.61	-2.42789	3.92	KIAA2012	KIAA2012
244058_at	0.634	0.0166217	-4.6	-2.4332	-1.33	VSTM4	V-set and transmembrane domain containing 4
1558587_at	0.634	0.0166704	-4.6	-2.43608	-1.08	LOC100996385	uncharacterized LOC100996385
215244_at	0.634	0.0166707	-4.6	-2.43609	-2.19	DGCR5	DiGeorge syndrome critical region gene 5 (non-protein coding)
236429_at	0.634	0.0166916	4.6	-2.43732	1.52	ZNF83	zinc finger protein 83
1553009_s_at	0.634	0.0167068	4.59	-2.43822	2.61	REXO1L1P	REX1, RNA exonuclease 1 homolog-like 1, pseudogene
221225_at	0.634	0.0167133	4.59	-2.4386	2.64	DCAKD	dephospho-CoA kinase domain containing
1565795_at	0.634	0.0167463	-4.59	-2.44054	-2.49	DUOX1	dual oxidase 1
1569554_at	0.634	0.0167827	-4.59	-2.44268	-1.98	ESR2	estrogen receptor 2
1552950_at	0.634	0.0167959	4.59	-2.44345	2.58	CFAP161	cilia and flagella associated protein 161
235758_at	0.634	0.0168209	-4.58	-2.44491	-2.1	PNMA6A	paraneoplastic Ma antigen family member 6A
1563209_a_at	0.634	0.0168407	-4.58	-2.44607	-4.2	MACROD2	MACRO domain containing 2
1563679_at	0.634	0.0168455	4.58	-2.44635	2.84	LINC01104	long intergenic non-protein coding RNA 1104
208488_s_at	0.634	0.0168569	-4.58	-2.44702	-2.57	CR1	complement component 3b/4b receptor 1 (Knops blood group)
241277_x_at	0.635	0.0168987	4.58	-2.44946	1.31	ZNF837	zinc finger protein 837
220834_at	0.635	0.0169091	-4.58	-2.45006	-2.05	MS4A12	membrane spanning 4-domains A12
1555695_a_at	0.635	0.0169504	4.57	-2.45247	1.48	CLRN1	clarin 1
210302_s_at	0.635	0.0170007	4.57	-2.45538	3.89	MAB21L2	mab-21 like 2
215857_at	0.635	0.0170424	-4.56	-2.4578	-2.31	NCLN	nicalin
207851_s_at	0.635	0.0170548	-4.56	-2.45852	-1.68	INSR	insulin receptor
237379_at	0.635	0.0170994	-4.56	-2.46109	-2.18	PHRF1	PHD and ring finger domains 1
242288_s_at	0.635	0.0171525	-4.55	-2.46414	-1.96	EMILIN2	elastin microfibril interfacer 2
215618_at	0.635	0.0171583	4.55	-2.46448	1.06	RSU1	Ras suppressor protein 1
1552900_a_at	0.635	0.017159	-4.55	-2.46452	-2.9	LINC01312	long intergenic non-protein coding RNA 1312
1561450_at	0.635	0.017159	4.55	-2.46452	2.9	LOC101928618	uncharacterized LOC101928618
1569855_at	0.635	0.0171658	4.55	-2.46491	2.28	LOC101928306	uncharacterized LOC101928306
231089_at	0.635	0.0172206	-4.55	-2.46805	-1.24	LOC100505664	uncharacterized LOC100505664
1555636_at	0.635	0.0172389	-4.54	-2.4691	-2.04	CD300LG	CD300 molecule like family member g
206970_at	0.635	0.0172665	4.54	-2.47068	1.29	CNTN2	contactin 2
232339_at	0.635	0.0172782	-4.54	-2.47135	-3.81	DCAF8	DDB1 and CUL4 associated factor 8
212681_at	0.635	0.0173074	4.54	-2.47302	1.66	EPB41L3	erythrocyte membrane protein band 4.1 like 3
1559711_at	0.635	0.0173157	-4.54	-2.47349	-1.52	FAM120A	family with sequence similarity 120A
221414_s_at	0.635	0.0173271	4.54	-2.47414	1.96	DEFB126	defensin beta 126
207580_at	0.635	0.0173515	4.53	-2.47553	2.14	MAGEB4	MAGE family member B4
216273_at	0.635	0.0173749	-4.53	-2.47686	-2.96	ZNF460	zinc finger protein 460
241056_at	0.635	0.0173808	-4.53	-2.4772	-1.46	ZC3H3	zinc finger CCCH-type containing 3
1564168_a_at	0.635	0.0173821	-4.53	-2.47727	-1.5	LOC93444	uncharacterized LOC93444
226788_at	0.635	0.0173821	-4.53	-2.47727	-1.5	CENPT	centromere protein T
211379_x_at	0.635	0.0174484	-4.53	-2.48103	-1.44	B3GALNT1	beta-1,3-N-acetylgalactosaminyltransferase 1 (globoside blood group)
232548_at	0.635	0.0174554	4.52	-2.48143	1.95	GALNT16	polypeptide N-acetylgalactosaminyltransferase 16
1555313_a_at	0.635	0.0174884	-4.52	-2.48329	-1.01	MCF2	MCF.2 cell line derived transforming sequence
1554308_s_at	0.635	0.0175127	4.52	-2.48467	2.21	GABRA2	gamma-aminobutyric acid type A receptor alpha2 subunit
239074_at	0.635	0.0175163	-4.52	-2.48487	-1.17	GRAPL	GRB2 related adaptor protein like
224421_x_at	0.635	0.0175642	4.51	-2.48757	1.19	PMCHL1	pro-melanin concentrating hormone like 1 (pseudogene)
219106_s_at	0.635	0.0175736	-4.51	-2.4881	-1.31	KLHL41	kelch like family member 41
226174_at	0.635	0.0175909	-4.51	-2.48908	-1.16	USP42	ubiquitin specific peptidase 42
1556956_at	0.635	0.017591	4.51	-2.48908	1.09	KCP	kielin/chordin-like protein
232237_at	0.635	0.0176294	4.51	-2.49124	2.02	MDGA1	MAM domain containing glycosylphosphatidylinositol anchor 1
229441_at	0.635	0.0176354	4.51	-2.49158	1.33	PRSS23	protease, serine 23
207293_s_at	0.635	0.0176546	-4.51	-2.49265	-2.19	AGTR2	angiotensin II receptor type 2
1553600_at	0.635	0.017748	4.5	-2.49788	2.61	TMIE	transmembrane inner ear
228621_at	0.635	0.0177505	4.5	-2.49801	1.62	HFE2	hemochromatosis type 2 (juvenile)
1561281_a_at	0.635	0.0177581	4.5	-2.49844	2.55	LEMD1-AS1	LEMD1 antisense RNA 1
1558476_at	0.635	0.0177933	-4.49	-2.5004	-1.75	BEND5	BEN domain containing 5
217160_at	0.635	0.0178033	-4.49	-2.50096	-1.29	TSPY1	testis specific protein, Y-linked 1
1557638_at	0.635	0.0178033	-4.49	-2.50096	-1.29	LOC101929748	uncharacterized LOC101929748
211601_at	0.635	0.0178033	-4.49	-2.50096	-1.29	CATR1	CATR tumorigenicity conversion 1
229151_at	0.635	0.0178033	-4.49	-2.50096	-1.29	SLC14A1	solute carrier family 14 member 1 (Kidd blood group)
1553924_at	0.635	0.0178033	4.49	-2.50096	1.29	FMO9P	flavin containing monooxygenase 9 pseudogene
1557796_at	0.635	0.0178033	-4.49	-2.50096	-1.29	FAR2	fatty acyl-CoA reductase 2
1559965_at	0.635	0.0178033	-4.49	-2.50096	-1.29	ZFHX4-AS1	ZFHX4 antisense RNA 1
1569454_a_at	0.635	0.0178033	4.49	-2.50096	1.29	LOC283352	uncharacterized LOC283352
208317_at	0.635	0.0178033	-4.49	-2.50096	-1.29	XYLB	xylulokinase
208434_at	0.635	0.0178033	-4.49	-2.50096	-1.29	MECOM	MDS1 and EVI1 complex locus
211192_s_at	0.635	0.0178033	-4.49	-2.50096	-1.29	CD84	CD84 molecule
1557493_x_at	0.635	0.0178033	-4.49	-2.50096	-1.29	LOC100240728	uncharacterized LOC100240728
240806_at	0.635	0.017822	-4.49	-2.502	-1.14	RPL15	ribosomal protein L15
1552813_at	0.635	0.0178548	4.49	-2.50382	2.52	KLF14	Kruppel like factor 14
239303_at	0.635	0.0178719	4.49	-2.50476	1.02	PIWIL2	piwi like RNA-mediated gene silencing 2
207886_s_at	0.635	0.0178784	-4.49	-2.50513	-2	CALCR	calcitonin receptor
1554717_a_at	0.636	0.0179522	-4.48	-2.50921	-1.27	PDE4D	phosphodiesterase 4D
1552666_a_at	0.636	0.0179591	4.48	-2.50959	3.08	LRRC7	leucine rich repeat containing 7
202966_at	0.636	0.0179591	-4.48	-2.50959	-3.08	CAPN6	calpain 6
225453_x_at	0.636	0.0179943	-4.48	-2.51153	-1.73	CCDC124	coiled-coil domain containing 124
236608_at	0.636	0.0179966	-4.48	-2.51166	-2.3	ADGRF3	adhesion G protein-coupled receptor F3
234362_s_at	0.636	0.0179966	4.48	-2.51166	2.3	CTLA4	cytotoxic T-lymphocyte associated protein 4
1563316_at	0.636	0.0180111	4.48	-2.51246	2.24	NEGR1-IT1	NEGR1 intronic transcript 1
220043_s_at	0.636	0.018072	4.47	-2.51581	2.15	MELTF	melanotransferrin
223969_s_at	0.636	0.018108	4.47	-2.51778	1.77	RETNLB	resistin like beta
203979_at	0.636	0.0181101	-4.47	-2.5179	-1.13	CYP27A1	cytochrome P450 family 27 subfamily A member 1
1557312_at	0.636	0.0181399	-4.46	-2.51953	-1.47	LINC01465	long intergenic non-protein coding RNA 1465
1564868_a_at	0.636	0.0181704	-4.46	-2.5212	-1.11	FAM117B	family with sequence similarity 117 member B
226442_at	0.636	0.0181704	-4.46	-2.5212	-1.11	ABTB1	ankyrin repeat and BTB domain containing 1
219511_s_at	0.636	0.0181704	4.46	-2.5212	1.11	SNCAIP	synuclein alpha interacting protein
1556453_at	0.636	0.0181936	-4.46	-2.52246	-1.51	LOC100506274	uncharacterized LOC100506274
230950_at	0.636	0.0181963	-4.46	-2.52261	-3.17	CNDP2	CNDP dipeptidase 2 (metallopeptidase M20 family)
232329_at	0.636	0.0182083	-4.46	-2.52327	-3.31	RANBP10	RAN binding protein 10
213197_at	0.636	0.0182174	-4.46	-2.52377	-1.53	ASTN1	astrotactin 1
205547_s_at	0.638	0.0183209	4.45	-2.52939	1.1	TAGLN	transgelin
219195_at	0.638	0.0183453	4.45	-2.53071	1.78	PPARGC1A	PPARG coactivator 1 alpha
230974_at	0.638	0.0183651	4.44	-2.53179	2.17	DDX19B	DEAD-box helicase 19B
216921_s_at	0.64	0.0184292	-4.44	-2.53525	-1.8	KRT35	keratin 35
238926_at	0.64	0.0184327	-4.44	-2.53544	-1.8	TCONS_00029157	uncharacterized LOC101928399
1561136_at	0.64	0.0184547	-4.44	-2.53663	-3.58	GYPE	glycophorin E (MNS blood group)
1558881_at	0.64	0.0184657	4.44	-2.53722	1.14	LINC00924	long intergenic non-protein coding RNA 924
205229_s_at	0.641	0.0185211	4.43	-2.5402	1.85	COCH	cochlin
226498_at	0.641	0.0185405	-4.43	-2.54124	-2.49	FLT1	fms related tyrosine kinase 1
210042_s_at	0.641	0.0186246	4.42	-2.54575	1.52	CTSZ	cathepsin Z
240352_at	0.641	0.0186345	4.42	-2.54628	1.15	LOC101929609	uncharacterized LOC101929609
1557349_at	0.642	0.0186573	-4.42	-2.54749	-2.53	RERE	arginine-glutamic acid dipeptide repeats
234673_at	0.642	0.018704	4.42	-2.54998	2.63	HHLA2	HERV-H LTR-associating 2
238085_at	0.642	0.0187545	-4.41	-2.55267	-1.95	LOC101928521	uncharacterized LOC101928521
1552424_at	0.642	0.0187545	-4.41	-2.55267	-1.95	KLHL10	kelch like family member 10
234475_x_at	0.643	0.0188103	4.41	-2.55563	1.96	CCKBR	cholecystokinin B receptor
230603_at	0.645	0.0189071	4.4	-2.56075	2.67	COL27A1	collagen type XXVII alpha 1 chain
228055_at	0.645	0.0189447	4.4	-2.56273	2.66	NAPSB	napsin B aspartic peptidase, pseudogene
240413_at	0.647	0.019017	-4.39	-2.56653	-1.06	PYHIN1	pyrin and HIN domain family member 1
228028_at	0.647	0.0190362	4.39	-2.56754	2.53	GAREM2	GRB2 associated regulator of MAPK1 subtype 2
231268_at	0.647	0.0190858	-4.38	-2.57014	-2.49	MYBL1	MYB proto-oncogene like 1
213783_at	0.647	0.0191096	-4.38	-2.57138	-2.34	MFNG	MFNG O-fucosylpeptide 3-beta-N-acetylglucosaminyltransferase
240429_at	0.647	0.0191389	-4.38	-2.57291	-1.12	ZNF546	zinc finger protein 546
1557479_at	0.647	0.019145	4.38	-2.57323	3.01	LOC101928718	uncharacterized LOC101928718
1562313_at	0.647	0.0191572	-4.38	-2.57386	-2.29	BCORP1	BCL6 corepressor pseudogene 1
240042_at	0.649	0.019366	-4.36	-2.5847	-1.02	FIBCD1	fibrinogen C domain containing 1
237781_at	0.649	0.0193839	-4.36	-2.58562	-2.51	HORMAD2	HORMA domain containing 2
241859_at	0.649	0.0194135	4.36	-2.58715	3.12	PLCL1	phospholipase C like 1
224542_s_at	0.649	0.0194392	-4.36	-2.58847	-2.25	NFATC2	nuclear factor of activated T-cells 2
1559276_at	0.649	0.0194558	4.36	-2.58933	3.57	PCAT18	prostate cancer associated transcript 18 (non-protein coding)
219567_s_at	0.649	0.0195261	-4.35	-2.59294	-1.19	EXO5	exonuclease 5
211917_s_at	0.649	0.0195956	4.34	-2.59649	1.82	PRLR	prolactin receptor
203889_at	0.649	0.0197475	4.33	-2.60423	1.38	SCG5	secretogranin V
238898_at	0.649	0.019748	-4.33	-2.60425	-1.1	FOXP4-AS1	FOXP4 antisense RNA 1
211412_at	0.649	0.019762	4.33	-2.60496	3.25	PADI4	peptidyl arginine deiminase 4
242042_s_at	0.649	0.0197857	4.33	-2.60616	3.74	HAGLR	HOXD antisense growth-associated long non-coding RNA
231587_at	0.649	0.0197893	4.33	-2.60634	1.45	APOC3	apolipoprotein C3
1560853_x_at	0.649	0.0198194	4.33	-2.60787	1.07	ZNF826P	zinc finger protein 826, pseudogene
1561651_s_at	0.649	0.0198195	4.33	-2.60787	1.37	TAL1	TAL bHLH transcription factor 1, erythroid differentiation factor
229840_at	0.649	0.0198505	4.32	-2.60944	2.31	IQSEC2	IQ motif and Sec7 domain 2
230690_at	0.649	0.0198602	-4.32	-2.60993	-1.37	TUBB1	tubulin beta 1 class VI
205950_s_at	0.649	0.0198631	4.32	-2.61008	1.03	CA1	carbonic anhydrase 1
1564315_at	0.649	0.0198731	-4.32	-2.61058	-1.4	C8orf49	chromosome 8 open reading frame 49
235006_at	0.649	0.0199104	-4.32	-2.61246	-1.52	CDKN2AIPNL	CDKN2A interacting protein N-terminal like
204821_at	0.649	0.0199319	-4.32	-2.61355	-1.34	BTN3A3	butyrophilin subfamily 3 member A3
1554228_a_at	0.649	0.019934	4.32	-2.61365	1.2	BAALC-AS2	BAALC antisense RNA 2
228911_at	0.649	0.019934	4.32	-2.61365	1.2	ADAMTS7	ADAM metallopeptidase with thrombospondin type 1 motif 7
205686_s_at	0.649	0.0200712	4.31	-2.62053	1.27	CD86	CD86 molecule
1569583_at	0.649	0.020083	4.31	-2.62112	2.63	EREG	epiregulin
232869_at	0.649	0.0200964	-4.31	-2.62179	-2.42	SRGAP3	SLIT-ROBO Rho GTPase activating protein 3
243679_at	0.649	0.020097	-4.31	-2.62182	-1.89	JPH3	junctophilin 3
1559206_at	0.649	0.0201141	4.3	-2.62267	2.79	PSEN1	presenilin 1
236295_s_at	0.649	0.0201326	4.3	-2.6236	1.98	NLRC3	NLR family CARD domain containing 3
1561026_a_at	0.649	0.0201493	4.3	-2.62443	1.18	CDKAL1	CDK5 regulatory subunit associated protein 1 like 1
1563078_at	0.649	0.0201513	4.3	-2.62453	1.35	LOC101929460	uncharacterized LOC101929460
222928_s_at	0.649	0.0201519	-4.3	-2.62456	-1.01	FAM160B2	family with sequence similarity 160 member B2
234845_at	0.649	0.0201821	-4.3	-2.62606	-2.89	LOC100130370	uncharacterized LOC100130370
207973_x_at	0.649	0.0202071	-4.3	-2.62731	-4.29	ACRV1	acrosomal vesicle protein 1
220615_s_at	0.649	0.0202198	4.3	-2.62794	1.5	FAR2	fatty acyl-CoA reductase 2
1560890_at	0.649	0.0202801	4.29	-2.63093	2.64	LINC01088	long intergenic non-protein coding RNA 1088
1560520_at	0.649	0.0202994	-4.29	-2.63189	-1.18	LOC102724162	uncharacterized LOC102724162
209590_at	0.649	0.0203027	-4.29	-2.63205	-2.29	BMP7	bone morphogenetic protein 7
1562440_at	0.649	0.0203109	-4.29	-2.63246	-1.19	MAP3K13	mitogen-activated protein kinase kinase kinase 13
1562638_at	0.649	0.0203261	-4.29	-2.63321	-2.2	LOC339874	uncharacterized LOC339874
244449_at	0.649	0.0203293	4.29	-2.63337	2.22	LOC102723380	uncharacterized LOC102723380
227939_s_at	0.649	0.0203392	-4.29	-2.63386	-2.25	TRA2A	transformer 2 alpha homolog
209732_at	0.649	0.0203398	-4.29	-2.63389	-1.42	CLEC2B	C-type lectin domain family 2 member B
232240_at	0.65	0.0203993	4.28	-2.63682	2.15	DNHD1	dynein heavy chain domain 1
1555792_a_at	0.65	0.0204505	4.28	-2.63935	1.01	CCDC116	coiled-coil domain containing 116
1554831_x_at	0.65	0.0204535	-4.28	-2.63949	-1.97	ALS2CR11	amyotrophic lateral sclerosis 2 chromosome region candidate 11
214872_at	0.65	0.0204759	-4.28	-2.64059	-2.62	RIF1	replication timing regulatory factor 1
207076_s_at	0.652	0.0205593	4.27	-2.64468	1.1	ASS1	argininosuccinate synthase 1
216204_at	0.652	0.0205637	-4.27	-2.6449	-2.79	COMT	catechol-O-methyltransferase
230430_at	0.652	0.0205789	-4.27	-2.64564	-1.36	ENTPD2	ectonucleoside triphosphate diphosphohydrolase 2
206359_at	0.653	0.0206274	-4.27	-2.64801	-3.32	SOCS3	suppressor of cytokine signaling 3
223817_at	0.653	0.0206843	-4.26	-2.65078	-1.14	LRRIQ1	leucine rich repeats and IQ motif containing 1
206119_at	0.653	0.0206997	4.26	-2.65153	1.44	BHMT	betaine--homocysteine S-methyltransferase
1568796_at	0.654	0.0207704	4.26	-2.65497	1.37	CCDC157	coiled-coil domain containing 157
1553721_at	0.654	0.0207816	-4.25	-2.65551	-1.37	RNF152	ring finger protein 152
220153_at	0.654	0.0208085	4.25	-2.65682	1.08	ENTPD7	ectonucleoside triphosphate diphosphohydrolase 7
239636_at	0.654	0.0208523	-4.25	-2.65893	-1.29	MCF2L	MCF.2 cell line derived transforming sequence like
217468_at	0.656	0.0209848	4.24	-2.66532	1.97	CYP2D6	cytochrome P450 family 2 subfamily D member 6
205592_at	0.656	0.02099	-4.24	-2.66557	-1.34	SLC4A1	solute carrier family 4 member 1 (Diego blood group)
203708_at	0.656	0.0210021	-4.24	-2.66615	-3.58	PDE4B	phosphodiesterase 4B
227673_at	0.656	0.0210582	-4.23	-2.66884	-1.25	ZNRD1	zinc ribbon domain containing 1
215021_s_at	0.656	0.0210819	4.23	-2.66998	1.91	NRXN3	neurexin 3
1557627_at	0.656	0.0210822	-4.23	-2.66999	-1.82	LOC283745	uncharacterized LOC283745
1564777_at	0.656	0.0210822	-4.23	-2.66999	-1.82	HYALP1	hyaluronoglucosaminidase pseudogene 1
242789_at	0.656	0.0210822	-4.23	-2.66999	-1.82	PDE1A	phosphodiesterase 1A
1567242_at	0.656	0.0211541	-4.23	-2.67343	-1.4	OR2L1P	olfactory receptor family 2 subfamily L member 1 pseudogene
204621_s_at	0.656	0.0211557	-4.23	-2.6735	-2.87	NR4A2	nuclear receptor subfamily 4 group A member 2
233567_at	0.657	0.0212216	4.22	-2.67665	1.29	IPO9-AS1	IPO9 antisense RNA 1
240388_at	0.657	0.0212416	4.22	-2.67759	1.21	KRT27	keratin 27
211209_x_at	0.657	0.0212715	-4.22	-2.67901	-1.75	SH2D1A	SH2 domain containing 1A
211627_x_at	0.657	0.0212914	4.22	-2.67996	1.56	ESR1	estrogen receptor 1
1562630_at	0.658	0.0213597	-4.21	-2.6832	-2.29	LOC101928651	uncharacterized LOC101928651
216073_at	0.658	0.0213927	-4.21	-2.68475	-1.78	ANKRD34C	ankyrin repeat domain 34C
236335_at	0.658	0.0214106	-4.21	-2.6856	-1.18	GUCY1A2	guanylate cyclase 1 soluble subunit alpha 2
231561_s_at	0.658	0.0214318	4.21	-2.6866	2.28	APOC2	apolipoprotein C2
239643_at	0.658	0.0214566	-4.21	-2.68777	-1.19	LOC100129516	uncharacterized LOC100129516
1563221_at	0.658	0.0214569	4.21	-2.68778	3.5	LOC414300	uncharacterized LOC414300
242502_at	0.658	0.0214569	4.21	-2.68778	3.5	KCNH5	potassium voltage-gated channel subfamily H member 5
1558423_at	0.658	0.0214986	4.2	-2.68974	2.22	LINC00265	long intergenic non-protein coding RNA 265
1553239_at	0.658	0.0215098	-4.2	-2.69027	-1.76	FAM124A	family with sequence similarity 124 member A
1555253_at	0.658	0.021524	4.2	-2.69094	1.44	COL25A1	collagen type XXV alpha 1 chain
230228_at	0.661	0.0216621	-4.19	-2.69741	-1.45	SSC5D	scavenger receptor cysteine rich family member with 5 domains
1557158_s_at	0.661	0.0216866	-4.19	-2.69855	-1.02	KMT2C	lysine methyltransferase 2C
223315_at	0.661	0.0217324	4.19	-2.70069	1.07	NTN4	netrin 4
243335_at	0.661	0.0217343	4.19	-2.70078	3.45	P4HA1	prolyl 4-hydroxylase subunit alpha 1
1559722_at	0.662	0.0217712	-4.18	-2.70249	-1.94	C9orf3	chromosome 9 open reading frame 3
207097_s_at	0.663	0.021829	4.18	-2.70518	2.57	SLC17A2	solute carrier family 17 member 2
216021_s_at	0.663	0.021829	4.18	-2.70518	2.57	GLRA3	glycine receptor alpha 3
210383_at	0.664	0.0219008	-4.18	-2.7085	-1.62	SCN1A	sodium voltage-gated channel alpha subunit 1
1568640_at	0.664	0.02191	-4.18	-2.70893	-1.74	PCBP1-AS1	PCBP1 antisense RNA 1
1561419_at	0.665	0.0219896	-4.17	-2.7126	-1.44	LOC101927051	uncharacterized LOC101927051
221365_at	0.665	0.0219945	-4.17	-2.71282	-2.7	MLNR	motilin receptor
207517_at	0.669	0.0221593	4.16	-2.72039	1.68	LAMC2	laminin subunit gamma 2
211338_at	0.669	0.0221804	-4.16	-2.72136	-1.3	IFNA2	interferon alpha 2
1556670_at	0.669	0.0222324	-4.15	-2.72373	-1.74	GTF3C2-AS1	GTF3C2 antisense RNA 1
243306_s_at	0.669	0.0222781	-4.15	-2.72582	-1.77	GCC1	GRIP and coiled-coil domain containing 1
214788_x_at	0.669	0.0222898	-4.15	-2.72635	-1.35	DDN	dendrin
217966_s_at	0.67	0.0223596	4.15	-2.72952	1.4	FAM129A	family with sequence similarity 129 member A
230101_at	0.67	0.0223678	4.14	-2.72989	1.98	CXCL2	C-X-C motif chemokine ligand 2
212190_at	0.67	0.0223816	4.14	-2.73052	1.92	SERPINE2	serpin family E member 2
219808_at	0.67	0.022459	4.14	-2.73402	1.72	SCLY	selenocysteine lyase
233615_at	0.67	0.0224911	4.14	-2.73547	2.29	CGA	glycoprotein hormones, alpha polypeptide
231273_x_at	0.67	0.0225458	-4.13	-2.73794	-2.15	FRZB	frizzled-related protein
229526_at	0.67	0.0225458	4.13	-2.73794	2.15	AQP11	aquaporin 11
210179_at	0.67	0.0225495	4.13	-2.73811	2.72	KCNJ13	potassium voltage-gated channel subfamily J member 13
1556769_a_at	0.67	0.0225579	4.13	-2.73849	1.38	LOC105371967	uncharacterized LOC105371967
211902_x_at	0.67	0.0225784	-4.13	-2.73941	-2.08	YME1L1	YME1 like 1 ATPase
1561966_at	0.67	0.0225784	4.13	-2.73941	2.08	LOC101927647	uncharacterized LOC101927647
236499_at	0.67	0.02264	4.13	-2.74218	1.33	FAAP20	Fanconi anemia core complex associated protein 20
244598_at	0.67	0.0226519	4.13	-2.74271	1.16	LCP2	lymphocyte cytosolic protein 2
1556354_s_at	0.67	0.0226951	-4.12	-2.74465	-2.56	RGL3	ral guanine nucleotide dissociation stimulator like 3
206337_at	0.67	0.0227048	-4.12	-2.74508	-3.51	CCR7	C-C motif chemokine receptor 7
228671_at	0.67	0.0227132	-4.12	-2.74546	-1.01	TMEM201	transmembrane protein 201
214930_at	0.67	0.02275	-4.12	-2.7471	-1.17	SLITRK5	SLIT and NTRK like family member 5
220727_at	0.67	0.0227555	4.12	-2.74735	1.9	KCNK10	potassium two pore domain channel subfamily K member 10
233031_at	0.67	0.0227596	-4.12	-2.74753	-2.25	ZEB2	zinc finger E-box binding homeobox 2
1555431_a_at	0.671	0.0228214	-4.12	-2.75029	-1.57	IL31RA	interleukin 31 receptor A
1560510_at	0.672	0.0228509	4.11	-2.7516	2.72	ARHGEF7-IT1	ARHGEF7 intronic transcript 1
91952_at	0.673	0.022906	4.11	-2.75405	1.04	DCAF15	DDB1 and CUL4 associated factor 15
232434_at	0.673	0.0229221	4.11	-2.75477	1.32	DIRC3	disrupted in renal carcinoma 3
1554327_a_at	0.673	0.0229393	4.11	-2.75553	2.07	CANT1	calcium activated nucleotidase 1
226769_at	0.673	0.0229673	4.11	-2.75677	2.05	FIBIN	fin bud initiation factor homolog (zebrafish)
221605_s_at	0.674	0.0230032	-4.1	-2.75836	-1.42	PIPOX	pipecolic acid and sarcosine oxidase
212670_at	0.674	0.0230121	-4.1	-2.75875	-1.25	ELN	elastin
238482_at	0.675	0.0230812	4.1	-2.7618	1.01	KLF7	Kruppel like factor 7
244251_at	0.675	0.0231628	4.09	-2.7654	2.87	LCP2	lymphocyte cytosolic protein 2
204401_at	0.675	0.0231676	4.09	-2.76561	1.39	KCNN4	potassium calcium-activated channel subfamily N member 4
206310_at	0.675	0.0231776	-4.09	-2.76605	-2.68	SPINK2	serine peptidase inhibitor, Kazal type 2
1560132_a_at	0.675	0.0232335	-4.09	-2.7685	-2.25	LOC101927432	uncharacterized LOC101927432
1553666_at	0.675	0.0232405	4.09	-2.76881	3.5	CCDC34	coiled-coil domain containing 34
206251_s_at	0.675	0.0232596	4.09	-2.76965	2.33	AVPR1A	arginine vasopressin receptor 1A
214212_x_at	0.675	0.0233063	4.08	-2.77169	1.19	FERMT2	fermitin family member 2
206950_at	0.675	0.0233597	4.08	-2.77402	3.23	SCN9A	sodium voltage-gated channel alpha subunit 9
217305_s_at	0.676	0.0233901	4.08	-2.77535	3.22	ADCY10	adenylate cyclase 10, soluble
232049_at	0.676	0.0233994	-4.08	-2.77575	-1.22	SNX2	sorting nexin 2
1557639_at	0.676	0.0234162	-4.08	-2.77648	-2.32	NFIA	nuclear factor I A
210875_s_at	0.676	0.0234509	-4.08	-2.77799	-1.81	ZEB1	zinc finger E-box binding homeobox 1
1555871_at	0.676	0.0234756	-4.07	-2.77907	-1.25	TTC28-AS1	TTC28 antisense RNA 1
218825_at	0.676	0.0235653	4.07	-2.78295	1.5	EGFL7	EGF like domain multiple 7
216857_at	0.676	0.0236159	-4.06	-2.78514	-2.45	IL23A	interleukin 23 subunit alpha
212171_x_at	0.676	0.0236288	4.06	-2.7857	1.04	VEGFA	vascular endothelial growth factor A
232157_at	0.676	0.0236364	-4.06	-2.78603	-1.44	SPRY3	sprouty RTK signaling antagonist 3
239767_at	0.676	0.0236577	4.06	-2.78695	3.31	LRRC7	leucine rich repeat containing 7
237472_at	0.676	0.0236941	-4.06	-2.78852	-1.66	SOX1	SRY-box 1
1570119_at	0.676	0.0237037	-4.06	-2.78893	-2.75	PDS5B	PDS5 cohesin associated factor B
1566901_at	0.676	0.0237227	4.06	-2.78975	1.08	TGIF1	TGFB induced factor homeobox 1
205137_x_at	0.676	0.0238188	-4.05	-2.79388	-1.37	USH1C	USH1 protein network component harmonin
240225_at	0.676	0.0238188	-4.05	-2.79388	-1.37	EGFLAM-AS2	EGFLAM antisense RNA 2
206269_at	0.676	0.0238188	-4.05	-2.79388	-1.37	GCM1	glial cells missing homolog 1
205846_at	0.676	0.0238314	4.05	-2.79441	2.15	PTPRB	protein tyrosine phosphatase, receptor type B
1559864_at	0.676	0.0238519	-4.05	-2.79529	-1.69	LCN6	lipocalin 6
224924_at	0.676	0.0239431	-4.04	-2.79919	-2.46	TTC7A	tetratricopeptide repeat domain 7A
215427_s_at	0.676	0.0239499	-4.04	-2.79948	-1.49	ZCCHC14	zinc finger CCHC-type containing 14
233945_at	0.676	0.0239623	4.04	-2.80001	1.23	UGGT2	UDP-glucose glycoprotein glucosyltransferase 2
242435_at	0.676	0.0240093	-4.04	-2.80201	-1.19	PDE4A	phosphodiesterase 4A
1555834_at	0.676	0.024019	-4.04	-2.80243	-2.08	UCHL1	ubiquitin C-terminal hydrolase L1
242752_at	0.676	0.0240403	-4.04	-2.80333	-1.29	PPM1K	protein phosphatase, Mg2+/Mn2+ dependent 1K
216275_at	0.676	0.0240536	-4.04	-2.8039	-1.07	BUB1	BUB1 mitotic checkpoint serine/threonine kinase
230719_at	0.676	0.0240541	-4.04	-2.80392	-2.13	ING3	inhibitor of growth family member 3
217287_s_at	0.676	0.0240765	-4.04	-2.80487	-1.94	TRPC6	transient receptor potential cation channel subfamily C member 6
1557608_a_at	0.676	0.0240842	4.04	-2.8052	1.23	LOC284080	uncharacterized LOC284080
236040_at	0.676	0.0242211	-4.03	-2.81099	-2.61	XAGE3	X antigen family member 3
207663_x_at	0.676	0.0242294	-4.03	-2.81134	-1.18	GAGE3	G antigen 3
219153_s_at	0.676	0.0242555	4.03	-2.81244	1.89	THSD4	thrombospondin type 1 domain containing 4
1560320_a_at	0.676	0.0242813	4.02	-2.81353	2.54	C1RL-AS1	C1RL antisense RNA 1
236843_at	0.676	0.0242906	4.02	-2.81392	2.71	NOX4	NADPH oxidase 4
230995_at	0.676	0.0242923	4.02	-2.81399	1.33	CMBL	carboxymethylenebutenolidase homolog
1552626_a_at	0.676	0.0243117	4.02	-2.81481	2.3	TMEM163	transmembrane protein 163
233299_at	0.677	0.0243643	4.02	-2.81702	1.98	RIMS4	regulating synaptic membrane exocytosis 4
1560878_at	0.677	0.0243912	4.02	-2.81815	1.84	SYT15	synaptotagmin 15
218000_s_at	0.677	0.0243971	4.02	-2.81839	2.18	PHLDA1	pleckstrin homology like domain family A member 1
237691_x_at	0.677	0.0244168	-4.02	-2.81922	-3.11	ENO3	enolase 3
1552384_a_at	0.677	0.0244255	-4.02	-2.81959	-2.08	FAM71A	family with sequence similarity 71 member A
219155_at	0.677	0.024438	4.02	-2.82011	1.08	PITPNC1	phosphatidylinositol transfer protein, cytoplasmic 1
231691_at	0.677	0.0244395	-4.01	-2.82017	-1.89	C3P1	complement component 3 precursor pseudogene
218976_at	0.677	0.0244664	-4.01	-2.8213	-2.99	DNAJC12	DnaJ heat shock protein family (Hsp40) member C12
1557863_at	0.678	0.0245148	-4.01	-2.82332	-1.49	PLA2G4E-AS1	PLA2G4E antisense RNA 1
1565080_at	0.678	0.0245335	4.01	-2.8241	1.69	SRC	SRC proto-oncogene, non-receptor tyrosine kinase
229070_at	0.678	0.0245584	4.01	-2.82514	1.68	ADTRP	androgen dependent TFPI regulating protein
206871_at	0.678	0.0246105	-4	-2.82731	-1.06	ELANE	elastase, neutrophil expressed
238823_at	0.678	0.0246164	-4	-2.82755	-1.55	FMNL3	formin like 3
215240_at	0.678	0.0247347	-4	-2.83247	-4.08	ITGB3	integrin subunit beta 3
208293_x_at	0.678	0.0247646	-4	-2.8337	-1.79	CSHL1	chorionic somatomammotropin hormone like 1
242979_at	0.678	0.0247871	-3.99	-2.83463	-1.02	IRS1	insulin receptor substrate 1
1556128_a_at	0.678	0.0247976	3.99	-2.83507	2.03	RASGRF2	Ras protein specific guanine nucleotide releasing factor 2
1562247_at	0.678	0.0248127	3.99	-2.83569	2.27	LOC286058	uncharacterized LOC286058
223715_at	0.678	0.0248272	-3.99	-2.83629	-1.58	BRSK2	BR serine/threonine kinase 2
236108_at	0.678	0.0248362	-3.99	-2.83666	-2.54	EPG5	ectopic P-granules autophagy protein 5 homolog
213091_at	0.678	0.0248797	-3.99	-2.83845	-1.16	CRTC1	CREB regulated transcription coactivator 1
223827_at	0.678	0.0248805	3.99	-2.83849	3.03	TNFRSF19	TNF receptor superfamily member 19
205491_s_at	0.678	0.024887	-3.99	-2.83876	-1.99	GJB3	gap junction protein beta 3
232985_s_at	0.679	0.0249291	-3.99	-2.84049	-3.27	DPPA4	developmental pluripotency associated 4
234066_at	0.679	0.0249344	3.99	-2.84071	1.65	IL1RL1	interleukin 1 receptor like 1
1558871_at	0.679	0.0249812	3.98	-2.84263	1.26	LOC105377276	uncharacterized LOC105377276
1560449_at	0.68	0.0250158	3.98	-2.84405	1.37	LOC101927543	uncharacterized LOC101927543
203768_s_at	0.68	0.0250858	-3.98	-2.84692	-1.68	STS	steroid sulfatase (microsomal), isozyme S
1569773_at	0.68	0.0251129	-3.98	-2.84802	-2.32	ATP8A1	ATPase phospholipid transporting 8A1
219643_at	0.68	0.0251129	3.98	-2.84802	2.32	LRP1B	LDL receptor related protein 1B
1562997_a_at	0.68	0.0251129	-3.98	-2.84802	-2.32	LOC105374042	uncharacterized LOC105374042
1554401_a_at	0.68	0.0251286	-3.97	-2.84867	-2.37	TCTE3	t-complex-associated-testis-expressed 3
211128_at	0.68	0.0251298	3.97	-2.84871	1.54	EDA	ectodysplasin A
1561485_at	0.68	0.0251452	3.97	-2.84934	2.22	IQCA1	IQ motif containing with AAA domain 1
216592_at	0.68	0.0252148	3.97	-2.85218	3.43	MAGEC3	MAGE family member C3
221993_s_at	0.682	0.0253466	3.96	-2.85753	1.71	TSR3	TSR3, acp transferase ribosome maturation factor
221003_s_at	0.682	0.0253517	3.96	-2.85774	1.47	CAB39L	calcium binding protein 39 like
1562790_at	0.682	0.0253743	-3.96	-2.85865	-1.81	NCALD	neurocalcin delta
241291_at	0.683	0.0254422	-3.96	-2.8614	-2.9	LINC01541	long intergenic non-protein coding RNA 1541
218927_s_at	0.683	0.0255138	-3.95	-2.86428	-1.05	CHST12	carbohydrate (chondroitin 4) sulfotransferase 12
1562005_at	0.683	0.0255514	3.95	-2.8658	1.25	RIN3	Ras and Rab interactor 3
234876_at	0.683	0.0255728	3.95	-2.86665	2.9	COX6A1P1	cytochrome c oxidase subunit 6A1 pseudogene 1
227140_at	0.683	0.0255741	3.95	-2.86671	1.2	INHBA	inhibin beta A subunit
213524_s_at	0.683	0.0255772	3.95	-2.86683	1.38	G0S2	G0/G1 switch 2
223510_at	0.683	0.0255899	3.95	-2.86734	1.44	NRP2	neuropilin 2
222121_at	0.683	0.0256119	-3.95	-2.86823	-1.12	ARHGEF26	Rho guanine nucleotide exchange factor 26
227055_at	0.683	0.025647	-3.95	-2.86963	-1.68	METTL7B	methyltransferase like 7B
213116_at	0.683	0.0256703	3.94	-2.87057	1.07	NEK3	NIMA related kinase 3
208033_s_at	0.683	0.0256842	-3.94	-2.87112	-1.45	ZFHX3	zinc finger homeobox 3
1559432_at	0.683	0.0257085	-3.94	-2.87209	-1.97	ACKR2	atypical chemokine receptor 2
1555009_a_at	0.683	0.0257291	-3.94	-2.87292	-1.39	SYNJ2	synaptojanin 2
216253_s_at	0.683	0.0257529	3.94	-2.87387	1.19	PARVB	parvin beta
208300_at	0.683	0.0257883	3.94	-2.87528	1.47	PTPRH	protein tyrosine phosphatase, receptor type H
1561334_at	0.683	0.0257928	-3.94	-2.87546	-1.61	LOC285181	uncharacterized LOC285181
211155_s_at	0.684	0.0258671	-3.93	-2.87842	-1.89	THPO	thrombopoietin
221183_at	0.685	0.0260522	3.92	-2.88575	2.29	LOC100507388	uncharacterized LOC100507388
236426_at	0.685	0.0260656	3.92	-2.88629	1.07	KIF19	kinesin family member 19
223688_s_at	0.685	0.0260702	3.92	-2.88647	1.12	LY6K	lymphocyte antigen 6 complex, locus K
206424_at	0.685	0.0261099	3.92	-2.88803	1.38	CYP26A1	cytochrome P450 family 26 subfamily A member 1
239889_at	0.687	0.0262783	3.91	-2.89465	3.47	SERP2	stress-associated endoplasmic reticulum protein family member 2
1569753_at	0.687	0.0263257	-3.91	-2.89651	-1.34	LOC101928940	uncharacterized LOC101928940
1558984_at	0.69	0.0265521	3.9	-2.90533	2.19	MAP3K11	mitogen-activated protein kinase kinase kinase 11
238784_at	0.69	0.026642	-3.89	-2.90882	-1.32	DPY19L2	dpy-19 like 2
1554683_a_at	0.69	0.0267142	-3.89	-2.91161	-1.29	CCDC187	coiled-coil domain containing 187
1552917_at	0.69	0.0268038	-3.88	-2.91506	-1.47	IFNL1	interferon lambda 1
231688_at	0.69	0.026837	3.88	-2.91634	2.53	MMP8	matrix metallopeptidase 8
221075_s_at	0.69	0.026844	-3.88	-2.91661	-1.33	NCR2	natural cytotoxicity triggering receptor 2
217177_s_at	0.69	0.0268513	-3.88	-2.91689	-1.85	PTPRB	protein tyrosine phosphatase, receptor type B
234903_at	0.69	0.0268555	-3.88	-2.91705	-3.05	OR2B3	olfactory receptor family 2 subfamily B member 3
231275_at	0.69	0.0268888	3.88	-2.91833	1.4	LINC00982	long intergenic non-protein coding RNA 982
206799_at	0.69	0.0268888	3.88	-2.91833	1.4	SCGB1D2	secretoglobin family 1D member 2
238956_at	0.69	0.0268888	3.88	-2.91833	1.4	EFNA2	ephrin A2
1555219_at	0.69	0.0269032	3.88	-2.91888	2.4	RGR	retinal G protein coupled receptor
206660_at	0.69	0.0269103	-3.88	-2.91915	-1.5	IGLL1	immunoglobulin lambda like polypeptide 1
216004_s_at	0.69	0.0269151	3.88	-2.91934	1.68	PKNOX1	PBX/knotted 1 homeobox 1
239181_at	0.69	0.0269154	3.88	-2.91935	1.9	CYP2R1	cytochrome P450 family 2 subfamily R member 1
1554954_at	0.69	0.0269431	-3.88	-2.92041	-1.71	TSPEAR-AS2	TSPEAR antisense RNA 2
204236_at	0.69	0.0269617	-3.87	-2.92112	-2.7	FLI1	Fli-1 proto-oncogene, ETS transcription factor
230303_at	0.69	0.0269617	-3.87	-2.92112	-2.7	SYNPR	synaptoporin
1565346_a_at	0.69	0.0269761	3.87	-2.92167	2.77	ATP1A4	ATPase Na+/K+ transporting subunit alpha 4
206334_at	0.69	0.0270867	-3.87	-2.9259	-3.64	LIPF	lipase F, gastric type
219277_s_at	0.69	0.0270937	-3.87	-2.92616	-1.66	OGDHL	oxoglutarate dehydrogenase-like
233593_at	0.691	0.0271251	3.87	-2.92736	2.04	GATB	glutamyl-tRNA amidotransferase subunit B
1557215_at	0.691	0.0271816	3.86	-2.92951	2.58	LINC00648	long intergenic non-protein coding RNA 648
230553_at	0.691	0.0271887	-3.86	-2.92978	-1.58	PRDM15	PR/SET domain 15
1559991_s_at	0.691	0.0272021	-3.86	-2.93029	-1.76	CAMK1D	calcium/calmodulin dependent protein kinase ID
1554409_at	0.692	0.0272532	3.86	-2.93222	2.01	RCC1L	RCC1 like
207419_s_at	0.692	0.0273167	3.86	-2.93463	1.61	RAC2	ras-related C3 botulinum toxin substrate 2 (rho family, small GTP binding protein Rac2)
230432_at	0.692	0.027334	3.86	-2.93528	1.17	LOC100422737	uncharacterized LOC100422737
244585_at	0.692	0.0273472	-3.85	-2.93578	-2.16	IFT140	intraflagellar transport 140
241024_at	0.692	0.0273788	3.85	-2.93698	1.01	KHDC1	KH homology domain containing 1
217292_at	0.692	0.027447	-3.85	-2.93955	-1.73	MTMR7	myotubularin related protein 7
221151_at	0.692	0.027447	3.85	-2.93955	1.73	PRDM9	PR/SET domain 9
230844_at	0.695	0.0276143	-3.84	-2.94583	-1.04	LOC440934	uncharacterized LOC440934
234073_at	0.695	0.0276294	3.84	-2.9464	1.86	SDK2	sidekick cell adhesion molecule 2
212182_at	0.695	0.0276739	-3.84	-2.94806	-2.49	NUDT4	nudix hydrolase 4
214514_at	0.695	0.0277109	3.84	-2.94944	1.76	MCM3AP	minichromosome maintenance complex component 3 associated protein
222100_at	0.695	0.0277281	3.84	-2.95009	1.44	CYP2E1	cytochrome P450 family 2 subfamily E member 1
1559469_s_at	0.695	0.0277477	-3.83	-2.95082	-2.03	SIPA1L2	signal induced proliferation associated 1 like 2
207833_s_at	0.696	0.0278269	-3.83	-2.95377	-2.56	HLCS	holocarboxylase synthetase
1563862_at	0.697	0.0278772	3.83	-2.95563	1.62	TCEANC	transcription elongation factor A N-terminal and central domain containing
1561590_a_at	0.697	0.0279005	3.83	-2.9565	2.11	CNTFR-AS1	CNTFR antisense RNA 1
1562292_at	0.697	0.0279232	3.83	-2.95734	2.95	ANKRD30B	ankyrin repeat domain 30B
1556134_a_at	0.697	0.0279266	3.83	-2.95747	1.16	B3GNT5	UDP-GlcNAc:betaGal beta-1,3-N-acetylglucosaminyltransferase 5
228761_at	0.698	0.0280699	3.82	-2.96277	1.56	SCRT1	scratch family transcriptional repressor 1
216573_at	0.698	0.0281117	3.82	-2.96431	2.13	IGLV1-44	immunoglobulin lambda variable 1-44
215365_at	0.698	0.0281175	-3.82	-2.96452	-1.07	CACNB2	calcium voltage-gated channel auxiliary subunit beta 2
224211_at	0.698	0.0282062	3.81	-2.96778	1.78	FOXP3	forkhead box P3
238779_at	0.698	0.0282173	-3.81	-2.96819	-2.7	DCP2	decapping mRNA 2
211814_s_at	0.698	0.0282509	-3.81	-2.96942	-1.04	CCNE2	cyclin E2
1569272_at	0.698	0.0282793	3.81	-2.97046	2.24	PIK3C3	phosphatidylinositol 3-kinase catalytic subunit type 3
236642_at	0.698	0.0283251	3.81	-2.97214	1.1	C5orf63	chromosome 5 open reading frame 63
238364_x_at	0.698	0.0283299	3.81	-2.97232	3.06	GLI4	GLI family zinc finger 4
1555648_at	0.698	0.028398	3.8	-2.97481	1.24	FOXP2	forkhead box P2
1555405_at	0.698	0.0284394	3.8	-2.97631	1.6	UBE3C	ubiquitin protein ligase E3C
1553909_x_at	0.698	0.0284927	3.8	-2.97826	1.7	SLF2	SMC5-SMC6 complex localization factor 2
1553752_at	0.698	0.0285087	-3.8	-2.97884	-1.16	SPATA25	spermatogenesis associated 25
1562604_at	0.698	0.0285087	3.8	-2.97884	1.16	LOC101927043	uncharacterized LOC101927043
207288_at	0.698	0.0285087	-3.8	-2.97884	-1.16	ASMTL-AS1	ASMTL antisense RNA 1
206354_at	0.698	0.0285087	3.8	-2.97884	1.16	SLCO1B3	solute carrier organic anion transporter family member 1B3
221314_at	0.698	0.0285592	-3.79	-2.98067	-1.14	GDF9	growth differentiation factor 9
210799_at	0.699	0.0287028	-3.79	-2.98588	-1.06	HTR1B	5-hydroxytryptamine receptor 1B
223948_s_at	0.699	0.028727	3.79	-2.98675	1.23	TMPRSS3	transmembrane protease, serine 3
1554362_at	0.699	0.0287707	-3.78	-2.98833	-2.34	BTG4	BTG anti-proliferation factor 4
206449_s_at	0.699	0.0287763	-3.78	-2.98853	-1.04	MASP1	mannan binding lectin serine peptidase 1
1570384_at	0.699	0.0288295	-3.78	-2.99044	-1.87	TAS2R19	taste 2 receptor member 19
213572_s_at	0.7	0.0288628	3.78	-2.99164	1.06	SERPINB1	serpin family B member 1
230506_at	0.7	0.0289063	-3.78	-2.99321	-1.28	LINC01590	long intergenic non-protein coding RNA 1590
209395_at	0.7	0.0289601	3.77	-2.99514	3.56	CHI3L1	chitinase 3 like 1
239681_at	0.701	0.0289838	-3.77	-2.99599	-1.13	TEPSIN	TEPSIN, adaptor related protein complex 4 accessory protein
221246_x_at	0.702	0.0291047	-3.77	-3.00031	-1.21	TNS1	tensin 1
1558397_at	0.702	0.0291327	-3.77	-3.00131	-1.53	PECAM1	platelet and endothelial cell adhesion molecule 1
238136_at	0.702	0.0291327	-3.77	-3.00131	-1.53	SHISA7	shisa family member 7
234699_at	0.702	0.0291446	3.77	-3.00173	1.94	RNASE7	ribonuclease A family member 7
220313_at	0.704	0.0292751	3.76	-3.00637	2.2	GPR88	G protein-coupled receptor 88
1560981_a_at	0.705	0.0294033	-3.75	-3.01091	-1.01	PPARA	peroxisome proliferator activated receptor alpha
219719_at	0.706	0.0294554	3.75	-3.01275	3.13	HIGD1B	HIG1 hypoxia inducible domain family member 1B
217101_at	0.706	0.0295117	-3.75	-3.01474	-1.43	TTC39A	tetratricopeptide repeat domain 39A
202627_s_at	0.706	0.0295332	3.75	-3.01549	1.24	SERPINE1	serpin family E member 1
206084_at	0.706	0.0295405	3.75	-3.01575	1.59	PTPRR	protein tyrosine phosphatase, receptor type R
221541_at	0.706	0.0295495	3.75	-3.01607	1.77	CRISPLD2	cysteine rich secretory protein LCCL domain containing 2
241743_at	0.706	0.02959	3.75	-3.01749	1.8	LOC101928323	uncharacterized LOC101928323
231646_at	0.706	0.0296396	-3.74	-3.01923	-1.43	DPCR1	diffuse panbronchiolitis critical region 1
1553405_a_at	0.706	0.0296623	3.74	-3.02003	2.41	CSMD1	CUB and Sushi multiple domains 1
1563042_at	0.706	0.029689	3.74	-3.02097	1.97	LOC338694	uncharacterized LOC338694
232762_at	0.706	0.0297823	3.74	-3.02423	2.18	KIAA1217	KIAA1217
220001_at	0.706	0.0298269	-3.73	-3.02579	-2.16	PADI4	peptidyl arginine deiminase 4
1570111_at	0.706	0.0298646	3.73	-3.0271	2.7	LINC00521	long intergenic non-protein coding RNA 521
1553036_at	0.706	0.029894	3.73	-3.02813	2.7	ADGRF2	adhesion G protein-coupled receptor F2
232707_at	0.706	0.0299437	-3.73	-3.02985	-1.44	ISX	intestine specific homeobox
205148_s_at	0.706	0.0299437	-3.73	-3.02985	-1.44	CLCN4	chloride voltage-gated channel 4
205741_s_at	0.706	0.0299459	-3.73	-3.02993	-1.26	DTNA	dystrobrevin alpha
208473_s_at	0.706	0.0299631	-3.73	-3.03053	-2.95	GP2	glycoprotein 2
204438_at	0.706	0.0300098	-3.73	-3.03215	-2.65	MRC1	mannose receptor, C type 1
241416_at	0.706	0.0300122	-3.73	-3.03223	-1.93	LOC101928806	uncharacterized LOC101928806
1555777_at	0.706	0.030033	3.72	-3.03295	2.18	POSTN	periostin
1557826_at	0.706	0.030033	-3.72	-3.03295	-2.18	LINC01252	long intergenic non-protein coding RNA 1252
224491_at	0.706	0.0300857	3.72	-3.03478	1.93	APOL4	apolipoprotein L4
1559725_at	0.707	0.0301501	-3.72	-3.03701	-2.85	LINC01537	long intergenic non-protein coding RNA 1537
218359_at	0.707	0.0301663	3.72	-3.03757	1.89	NRSN2	neurensin 2
207826_s_at	0.708	0.030238	-3.72	-3.04004	-1.09	ID3	inhibitor of DNA binding 3, HLH protein
216480_x_at	0.708	0.0302457	3.71	-3.0403	1.05	MLLT10	myeloid/lymphoid or mixed-lineage leukemia; translocated to, 10
211919_s_at	0.709	0.0303047	-3.71	-3.04233	-2.35	CXCR4	C-X-C motif chemokine receptor 4
231557_at	0.709	0.0303146	-3.71	-3.04267	-2.43	LOC102724842	uncharacterized LOC102724842
232670_at	0.709	0.03046	3.71	-3.04766	1.5	LOC149401	uncharacterized LOC149401
223893_at	0.709	0.030469	-3.7	-3.04796	-1.95	ENAM	enamelin
1561304_a_at	0.709	0.0304797	-3.7	-3.04833	-2.86	LOC100422781	uncharacterized LOC100422781
243494_at	0.709	0.0305521	3.7	-3.0508	1.66	TBX18-AS1	TBX18 antisense RNA 1
241463_at	0.709	0.0305521	-3.7	-3.0508	-1.66	EIF2AK3	eukaryotic translation initiation factor 2 alpha kinase 3
1553494_at	0.709	0.0305521	-3.7	-3.0508	-1.66	TDH	L-threonine dehydrogenase (pseudogene)
1562990_at	0.709	0.0305521	-3.7	-3.0508	-1.66	LINC00564	long intergenic non-protein coding RNA 564
1563397_at	0.709	0.0305521	-3.7	-3.0508	-1.66	LOC105374768	uncharacterized LOC105374768
231998_at	0.709	0.0305521	3.7	-3.0508	1.66	SART1	squamous cell carcinoma antigen recognized by T-cells 1
237942_at	0.709	0.0307044	-3.69	-3.05599	-1.25	SNRK-AS1	SNRK antisense RNA 1
207853_s_at	0.709	0.0307243	3.69	-3.05666	2.11	SNCB	synuclein beta
1561247_at	0.709	0.0307467	-3.69	-3.05742	-2.99	LINC01581	long intergenic non-protein coding RNA 1581
1564878_at	0.709	0.0307667	-3.69	-3.0581	-1.02	LOC101927606	uncharacterized LOC101927606
227365_at	0.709	0.0308216	3.69	-3.05996	2.44	ATCAY	ATCAY, caytaxin
237967_at	0.709	0.0308251	3.69	-3.06008	3.1	HAL	histidine ammonia-lyase
61732_r_at	0.709	0.0308367	-3.69	-3.06047	-1.03	IFT74	intraflagellar transport 74
217382_at	0.71	0.0309097	-3.69	-3.06294	-3	CLIC1P1	chloride intracellular channel 1 pseudogene 1
223901_at	0.71	0.0310107	-3.68	-3.06634	-1.13	SYT3	synaptotagmin 3
232650_at	0.71	0.0310112	3.68	-3.06636	1.27	C12orf65	chromosome 12 open reading frame 65
244144_at	0.71	0.0310112	3.68	-3.06636	1.27	SYNE1	spectrin repeat containing nuclear envelope protein 1
208552_at	0.71	0.0310112	3.68	-3.06636	1.27	GRIK4	glutamate ionotropic receptor kainate type subunit 4
221980_at	0.71	0.0310155	3.68	-3.0665	1.64	EMILIN2	elastin microfibril interfacer 2
1552932_at	0.71	0.031017	-3.68	-3.06655	-3.01	NLRP6	NLR family pyrin domain containing 6
233523_at	0.71	0.0310459	-3.68	-3.06753	-3.01	BPIFB4	BPI fold containing family B member 4
208538_at	0.71	0.0310477	-3.68	-3.06759	-1.62	ANP32C	acidic nuclear phosphoprotein 32 family member C
203423_at	0.711	0.0312213	3.67	-3.07341	1.02	RBP1	retinol binding protein 1
1562558_at	0.711	0.0312628	-3.67	-3.07479	-1.79	LOC440704	uncharacterized LOC440704
204938_s_at	0.711	0.0312628	-3.67	-3.07479	-1.79	PLN	phospholamban
1555629_at	0.711	0.0312628	-3.67	-3.07479	-1.79	HAVCR2	hepatitis A virus cellular receptor 2
206210_s_at	0.711	0.0312628	-3.67	-3.07479	-1.79	CETP	cholesteryl ester transfer protein
240078_at	0.711	0.0312628	-3.67	-3.07479	-1.79	SFSWAP	splicing factor SWAP homolog
205685_at	0.711	0.031285	3.67	-3.07553	1.11	CD86	CD86 molecule
215402_at	0.711	0.0312927	-3.67	-3.07579	-1.69	APPBP2	amyloid beta precursor protein binding protein 2
1562717_at	0.711	0.0312972	-3.67	-3.07594	-1.15	LINC00299	long intergenic non-protein coding RNA 299
1565130_at	0.711	0.0313063	3.67	-3.07624	1.61	MAP3K2	mitogen-activated protein kinase kinase kinase 2
232133_at	0.711	0.0313691	3.67	-3.07834	2.33	ADAMTS10	ADAM metallopeptidase with thrombospondin type 1 motif 10
1568926_x_at	0.711	0.0313839	3.66	-3.07883	2.38	MYLK3	myosin light chain kinase 3
205844_at	0.711	0.0313839	-3.66	-3.07883	-2.38	VNN1	vanin 1
1569296_a_at	0.712	0.0314783	3.66	-3.08197	1.87	GS1-124K5.11	RAB guanine nucleotide exchange factor 1 pseudogene
221121_at	0.714	0.0316291	3.65	-3.08696	2	CT55	cancer/testis antigen 55
221921_s_at	0.714	0.031669	-3.65	-3.08828	-1.6	CADM3	cell adhesion molecule 3
222053_at	0.715	0.031735	3.65	-3.09045	2.21	TAF6L	TATA-box binding protein associated factor 6 like
218651_s_at	0.715	0.0317771	3.65	-3.09184	1.19	LARP6	La ribonucleoprotein domain family member 6
229868_s_at	0.715	0.0317929	3.65	-3.09236	2.43	GDF15	growth differentiation factor 15
211031_s_at	0.715	0.0318343	3.65	-3.09372	1.37	CLIP2	CAP-Gly domain containing linker protein 2
233600_at	0.715	0.0318374	-3.65	-3.09382	-1.65	EFCAB6	EF-hand calcium binding domain 6
1560295_at	0.716	0.0319939	-3.64	-3.09895	-2.7	CYP19A1	cytochrome P450 family 19 subfamily A member 1
1564721_at	0.716	0.0320053	-3.64	-3.09932	-3.22	LOC101927588	uncharacterized LOC101927588
223195_s_at	0.716	0.032012	3.64	-3.09954	1.04	SESN2	sestrin 2
219471_at	0.716	0.0320189	-3.64	-3.09976	-1.44	KIAA0226L	KIAA0226 like
1569408_at	0.716	0.0320412	-3.64	-3.10049	-1.26	AGO4	argonaute 4, RISC catalytic component
206149_at	0.716	0.0320594	-3.64	-3.10108	-2.05	CHP2	calcineurin like EF-hand protein 2
211782_at	0.716	0.0321933	3.63	-3.10545	1.01	IDS	iduronate 2-sulfatase
221312_at	0.716	0.03226	-3.63	-3.10761	-1.94	GLP2R	glucagon like peptide 2 receptor
1564144_at	0.716	0.0322737	3.63	-3.10805	2.56	LOC105374895	uncharacterized LOC105374895
1553433_at	0.716	0.0322737	-3.63	-3.10805	-2.56	CCDC171	coiled-coil domain containing 171
215209_at	0.716	0.0323109	3.63	-3.10926	1.97	SEC24D	SEC24 homolog D, COPII coat complex component
1556619_at	0.716	0.0323837	-3.62	-3.11161	-2.12	SHISA9	shisa family member 9
238855_at	0.716	0.0324072	-3.62	-3.11237	-2.01	AHNAK	AHNAK nucleoprotein
224358_s_at	0.716	0.0324531	-3.62	-3.11386	-2.51	MS4A7	membrane spanning 4-domains A7
235319_at	0.716	0.032523	3.62	-3.11611	1.88	LINC01004	long intergenic non-protein coding RNA 1004
1561618_at	0.716	0.0325292	-3.62	-3.11631	-1.57	DPP10-AS3	DPP10 antisense RNA 3
1557443_s_at	0.716	0.0325313	-3.62	-3.11638	-3.04	HNCAT21	head and neck cancer-associated transcript 21
206681_x_at	0.716	0.0325869	3.61	-3.11816	1.72	GP2	glycoprotein 2
231100_at	0.716	0.0326046	3.61	-3.11873	1.37	RRAD	RRAD, Ras related glycolysis inhibitor and calcium channel regulator
1555517_at	0.716	0.0326191	-3.61	-3.1192	-2.61	GABRG3	gamma-aminobutyric acid type A receptor gamma3 subunit
1560168_at	0.716	0.0326191	3.61	-3.1192	2.61	LINC01330	long intergenic non-protein coding RNA 1330
210133_at	0.716	0.0326509	-3.61	-3.12022	-1.8	CCL11	C-C motif chemokine ligand 11
1569552_at	0.716	0.0326622	3.61	-3.12058	1.21	PTPN18	protein tyrosine phosphatase, non-receptor type 18
1557646_at	0.716	0.0326622	3.61	-3.12058	1.21	VWA8-AS1	VWA8 antisense RNA 1 (head to head)
1552511_a_at	0.716	0.0327257	3.61	-3.12261	2.34	CPA6	carboxypeptidase A6
219773_at	0.716	0.0327587	3.61	-3.12367	1.2	NOX4	NADPH oxidase 4
234721_s_at	0.716	0.0327803	-3.61	-3.12436	-1.27	CYP26B1	cytochrome P450 family 26 subfamily B member 1
244508_at	0.716	0.0327867	3.61	-3.12457	1.94	SEPT7	septin 7
1565694_at	0.716	0.0327912	3.61	-3.12471	2.05	DTYMK	deoxythymidylate kinase
213488_at	0.716	0.0328299	3.6	-3.12594	2.38	SNED1	sushi, nidogen and EGF like domains 1
231423_s_at	0.716	0.0328683	-3.6	-3.12717	-2.58	ANKRD16	ankyrin repeat domain 16
242105_at	0.716	0.0328709	-3.6	-3.12725	-1.22	CCNE1	cyclin E1
230437_s_at	0.716	0.0329139	-3.6	-3.12862	-2.2	PRKCB	protein kinase C beta
232596_at	0.716	0.0329317	3.6	-3.12919	2.5	DIAPH3	diaphanous related formin 3
228054_at	0.716	0.032959	3.6	-3.13006	1.26	TMEM44	transmembrane protein 44
230477_at	0.716	0.0329697	-3.6	-3.1304	-1.92	PARD6G-AS1	PARD6G antisense RNA 1
237988_at	0.716	0.0329778	-3.6	-3.13065	-2.41	EIF1B	eukaryotic translation initiation factor 1B
211790_s_at	0.716	0.0330068	-3.6	-3.13158	-1.87	KMT2D	lysine methyltransferase 2D
209765_at	0.716	0.0330444	3.6	-3.13277	1.72	ADAM19	ADAM metallopeptidase domain 19
220585_at	0.716	0.033046	-3.6	-3.13282	-1.03	HKDC1	hexokinase domain containing 1
237736_at	0.716	0.03307	-3.59	-3.13358	-2.21	BSND	barttin CLCNK type accessory beta subunit
1552657_a_at	0.716	0.0331074	-3.59	-3.13477	-1.28	TXNDC2	thioredoxin domain containing 2
214610_at	0.716	0.0331194	3.59	-3.13514	2.27	CYP11B1	cytochrome P450 family 11 subfamily B member 1
232996_at	0.716	0.0331908	3.59	-3.1374	2.75	CCDC120	coiled-coil domain containing 120
243243_at	0.716	0.0332165	-3.59	-3.13821	-1.12	GPC3	glypican 3
231020_at	0.716	0.0332566	-3.59	-3.13948	-1.47	ARX	aristaless related homeobox
203886_s_at	0.716	0.033272	3.59	-3.13996	2.1	FBLN2	fibulin 2
1553327_a_at	0.716	0.0333251	-3.58	-3.14164	-1.32	BEND7	BEN domain containing 7
232357_at	0.716	0.0333742	-3.58	-3.14318	-1.81	TTLL9	tubulin tyrosine ligase like 9
238286_at	0.716	0.0333859	-3.58	-3.14355	-1.98	SPG7	SPG7, paraplegin matrix AAA peptidase subunit
1556136_at	0.716	0.033392	-3.58	-3.14374	-2.65	MYLK4	myosin light chain kinase family member 4
1558388_a_at	0.716	0.0334444	-3.58	-3.14539	-1.03	UG0898H09	uncharacterized LOC643763
215315_at	0.716	0.0334444	3.58	-3.14539	1.03	ZNF549	zinc finger protein 549
216281_at	0.716	0.0334444	3.58	-3.14539	1.03	DICER1	dicer 1, ribonuclease III
1557474_at	0.716	0.0334444	-3.58	-3.14539	-1.03	LOC284578	uncharacterized LOC284578
243151_at	0.716	0.0334444	3.58	-3.14539	1.03	LOC100506282	uncharacterized LOC100506282
215961_at	0.716	0.0334444	3.58	-3.14539	1.03	F12	coagulation factor XII
220888_s_at	0.716	0.0334444	3.58	-3.14539	1.03	CASS4	Cas scaffolding protein family member 4
224360_s_at	0.716	0.0334617	3.58	-3.14593	1.71	PACSIN1	protein kinase C and casein kinase substrate in neurons 1
1561226_at	0.716	0.0335631	-3.57	-3.1491	-2.4	XCR1	X-C motif chemokine receptor 1
1566324_a_at	0.716	0.0335898	-3.57	-3.14993	-1.21	MAF	MAF bZIP transcription factor
232501_at	0.716	0.0336204	-3.57	-3.15089	-2.35	RNF150	ring finger protein 150
241496_at	0.716	0.0336267	-3.57	-3.15109	-2.55	BTNL9	butyrophilin like 9
1561527_at	0.716	0.0336552	3.57	-3.15198	1.75	LINC01514	long intergenic non-protein coding RNA 1514
232574_at	0.716	0.0336668	3.57	-3.15234	3.05	XYLT1	xylosyltransferase 1
1562338_at	0.716	0.0336713	-3.57	-3.15248	-3.86	2025-03-01	membrane associated ring-CH-type finger 1
222240_s_at	0.717	0.0337664	3.57	-3.15544	2.66	ISYNA1	inositol-3-phosphate synthase 1
214599_at	0.717	0.0338212	3.56	-3.15714	1.09	IVL	involucrin
224079_at	0.718	0.0339	-3.56	-3.15958	-1.09	IL17C	interleukin 17C
1557528_at	0.718	0.0339221	3.56	-3.16027	1.14	STRADA	STE20-related kinase adaptor alpha
1561719_at	0.718	0.0339494	-3.56	-3.16111	-3.2	LOC101928196	uncharacterized LOC101928196
1564491_at	0.718	0.0339515	3.56	-3.16118	2.36	SPANXA2-OT1	SPANXA2 overlapping transcript 1
206620_at	0.718	0.0339885	-3.56	-3.16232	-2.12	GRAP	GRB2-related adaptor protein
1553645_at	0.718	0.03401	3.56	-3.16299	3.38	CCDC141	coiled-coil domain containing 141
1562845_at	0.718	0.0340342	3.56	-3.16373	1.58	EP400NL	EP400 N-terminal like
244193_at	0.718	0.0341006	-3.55	-3.16578	-1.13	DNAJC22	DnaJ heat shock protein family (Hsp40) member C22
241842_x_at	0.72	0.0342965	-3.55	-3.1718	-1.65	C19orf45	chromosome 19 open reading frame 45
244085_at	0.72	0.0343213	-3.54	-3.17256	-1.11	ZNF653	zinc finger protein 653
205507_at	0.721	0.0343566	3.54	-3.17364	1.68	ARHGEF15	Rho guanine nucleotide exchange factor 15
235981_at	0.721	0.034392	3.54	-3.17472	2.45	C8orf22	chromosome 8 open reading frame 22
41856_at	0.722	0.0345209	3.54	-3.17865	1.04	UNC5B	unc-5 netrin receptor B
1557475_at	0.722	0.0345438	-3.54	-3.17935	-3.71	LINC00507	long intergenic non-protein coding RNA 507
210415_s_at	0.723	0.034597	3.53	-3.18096	2.13	ODF2	outer dense fiber of sperm tails 2
217187_at	0.723	0.0346977	-3.53	-3.18402	-1.3	MUC5AC	mucin 5AC, oligomeric mucus/gel-forming
239150_at	0.723	0.0347212	3.53	-3.18473	2.06	SNTN	sentan, cilia apical structure protein
223235_s_at	0.723	0.034761	3.53	-3.18594	1.25	SMOC2	SPARC related modular calcium binding 2
210895_s_at	0.723	0.0348135	3.53	-3.18752	1.62	CD86	CD86 molecule
1562365_at	0.723	0.0348143	-3.53	-3.18755	-2.56	LOC286177	uncharacterized LOC286177
1556737_at	0.723	0.0348179	-3.53	-3.18766	-1.22	LINC00671	long intergenic non-protein coding RNA 671
240615_at	0.723	0.0348918	-3.52	-3.18988	-1.23	PTOV1-AS1	PTOV1 antisense RNA 1
204748_at	0.723	0.0349345	3.52	-3.19117	1.63	PTGS2	prostaglandin-endoperoxide synthase 2
208422_at	0.723	0.035027	-3.52	-3.19395	-1.85	MSR1	macrophage scavenger receptor 1
224242_at	0.723	0.0351032	-3.51	-3.19624	-2.29	GALP	galanin like peptide
233724_at	0.723	0.0351198	3.51	-3.19674	1.21	ARNT	aryl hydrocarbon receptor nuclear translocator
213319_s_at	0.723	0.0351418	-3.51	-3.1974	-1.44	YBX3	Y-box binding protein 3
238129_s_at	0.723	0.0351704	-3.51	-3.19825	-1.98	FZD2	frizzled class receptor 2
1554586_a_at	0.723	0.0351991	3.51	-3.19911	1.2	RHOBTB2	Rho related BTB domain containing 2
232318_s_at	0.723	0.0352536	3.51	-3.20074	2.34	LINC00284	long intergenic non-protein coding RNA 284
215509_s_at	0.723	0.0352806	3.51	-3.20154	2.04	BUB1	BUB1 mitotic checkpoint serine/threonine kinase
1569254_s_at	0.723	0.0352959	-3.51	-3.202	-1.66	INTS4	integrator complex subunit 4
209210_s_at	0.723	0.0353052	3.51	-3.20228	1.12	FERMT2	fermitin family member 2
1557107_at	0.723	0.0353062	3.51	-3.20231	2.24	SLC26A4-AS1	SLC26A4 antisense RNA 1
219427_at	0.723	0.0353222	3.51	-3.20278	1.27	FAT4	FAT atypical cadherin 4
214555_at	0.723	0.0353436	-3.51	-3.20342	-1.32	SSTR5	somatostatin receptor 5
229311_at	0.723	0.0353777	3.5	-3.20444	2.02	GKAP1	G kinase anchoring protein 1
218843_at	0.723	0.0355255	3.5	-3.20883	2.47	FNDC4	fibronectin type III domain containing 4
234631_at	0.723	0.0355748	-3.5	-3.21029	-1.16	KRTAP4-8	keratin associated protein 4-8
202499_s_at	0.723	0.0355752	3.5	-3.2103	1.12	SLC2A3	solute carrier family 2 member 3
219387_at	0.723	0.0356563	3.49	-3.2127	1.12	CCDC88A	coiled-coil domain containing 88A
208502_s_at	0.723	0.0356797	3.49	-3.21339	2.11	PITX1	paired like homeodomain 1
233533_at	0.723	0.035738	-3.49	-3.21511	-1.38	KRTAP1-5	keratin associated protein 1-5
234147_at	0.723	0.0357442	-3.49	-3.21529	-2.73	LOC286059	tumor necrosis factor receptor superfamily member 10d, decoy with truncated death domain pseudogene
224554_at	0.723	0.0358199	-3.49	-3.21752	-2.37	GHSR	growth hormone secretagogue receptor
214598_at	0.723	0.0358976	-3.49	-3.2198	-1.87	CLDN8	claudin 8
220302_at	0.723	0.0359075	3.49	-3.2201	1.5	MAK	male germ cell associated kinase
1552321_a_at	0.723	0.0359075	-3.49	-3.2201	-1.5	CCDC65	coiled-coil domain containing 65
207261_at	0.723	0.0359075	-3.49	-3.2201	-1.5	CNGA3	cyclic nucleotide gated channel alpha 3
208062_s_at	0.723	0.0359075	-3.49	-3.2201	-1.5	NRG2	neuregulin 2
236890_at	0.723	0.0359075	-3.49	-3.2201	-1.5	MTG2	mitochondrial ribosome associated GTPase 2
1555177_at	0.723	0.0359075	3.49	-3.2201	1.5	PRKAA1	protein kinase AMP-activated catalytic subunit alpha 1
1555766_a_at	0.723	0.0359075	3.49	-3.2201	1.5	GNG2	G protein subunit gamma 2
1557598_at	0.723	0.0359075	3.49	-3.2201	1.5	LOC101927870	uncharacterized LOC101927870
210600_s_at	0.723	0.0359075	3.49	-3.2201	1.5	GRK4	G protein-coupled receptor kinase 4
242716_at	0.723	0.0359075	-3.49	-3.2201	-1.5	SLC30A1	solute carrier family 30 member 1
228275_at	0.723	0.0359162	3.48	-3.22035	1.42	LINC00888	long intergenic non-protein coding RNA 888
1555107_a_at	0.723	0.0359486	-3.48	-3.2213	-1.29	UVSSA	UV stimulated scaffold protein A
235665_at	0.723	0.0359688	-3.48	-3.22189	-1.37	PTOV1	prostate tumor overexpressed 1
1556072_at	0.723	0.0359688	3.48	-3.22189	1.37	LINC00528	long intergenic non-protein coding RNA 528
230695_s_at	0.723	0.0359688	3.48	-3.22189	1.37	RSPH9	radial spoke head 9 homolog
230705_at	0.723	0.0359806	-3.48	-3.22224	-1.42	SLC2A5	solute carrier family 2 member 5
205578_at	0.723	0.0360684	-3.48	-3.22481	-1.42	ROR2	receptor tyrosine kinase like orphan receptor 2
240209_at	0.723	0.0360981	3.48	-3.22567	1.05	C16orf78	chromosome 16 open reading frame 78
206327_s_at	0.723	0.0361388	3.48	-3.22686	1.96	CDH15	cadherin 15
214846_s_at	0.724	0.0362835	-3.47	-3.23107	-1.57	ALPK3	alpha kinase 3
233574_at	0.724	0.0363251	3.47	-3.23228	1.9	BCORL1	BCL6 corepressor-like 1
210063_at	0.725	0.0364365	3.47	-3.23551	1.17	SARDH	sarcosine dehydrogenase
206432_at	0.725	0.036459	-3.47	-3.23616	-3.23	HAS2	hyaluronan synthase 2
234813_at	0.725	0.036582	-3.46	-3.23971	-1.97	TMEM108	transmembrane protein 108
202558_s_at	0.725	0.0366057	3.46	-3.2404	1.17	HSPA13	heat shock protein family A (Hsp70) member 13
1569872_a_at	0.725	0.0366299	-3.46	-3.24109	-1.19	LMF1	lipase maturation factor 1
1560714_at	0.726	0.0367055	3.46	-3.24327	3.12	FLJ37035	uncharacterized LOC399821
216672_s_at	0.726	0.0367633	-3.45	-3.24493	-3.64	MYT1L	myelin transcription factor 1 like
232676_x_at	0.726	0.0367924	3.45	-3.24577	1.03	MYEF2	myelin expression factor 2
211429_s_at	0.726	0.0367954	-3.45	-3.24585	-1.76	SERPINA1	serpin family A member 1
213949_s_at	0.727	0.0368785	3.45	-3.24823	1.25	DOHH	deoxyhypusine hydroxylase/monooxygenase
203234_at	0.728	0.0369548	3.45	-3.25041	2.28	UPP1	uridine phosphorylase 1
1554380_at	0.73	0.0371262	3.44	-3.2553	1.77	NEK11	NIMA related kinase 11
214492_at	0.73	0.0371513	-3.44	-3.25601	-2.25	SGCD	sarcoglycan delta
206297_at	0.73	0.0371953	-3.44	-3.25726	-1.01	CTRC	chymotrypsin C
222223_s_at	0.73	0.0371997	3.44	-3.25739	1.44	IL36RN	interleukin 36 receptor antagonist
1561960_at	0.731	0.0372688	-3.44	-3.25935	-1.6	CSPG4P5	chondroitin sulfate proteoglycan 4 pseudogene 5
1559336_at	0.731	0.0373232	-3.43	-3.26089	-1.89	LOC101928505	uncharacterized LOC101928505
207145_at	0.731	0.037426	3.43	-3.26379	1.08	MSTN	myostatin
1562388_at	0.731	0.0374327	3.43	-3.26398	1.2	LOC285819	uncharacterized LOC285819
209664_x_at	0.731	0.0374531	-3.43	-3.26456	-2.51	NFATC1	nuclear factor of activated T-cells 1
229799_s_at	0.732	0.0375793	3.43	-3.26811	2.48	NCAM1	neural cell adhesion molecule 1
240346_at	0.732	0.0377688	3.42	-3.27343	2.05	LOC102724030	uncharacterized LOC102724030
221914_at	0.732	0.0378693	-3.42	-3.27624	-1.98	SYN1	synapsin I
220575_at	0.732	0.0379218	3.41	-3.2777	1.18	FAM106A	family with sequence similarity 106 member A
207463_x_at	0.732	0.0380491	3.41	-3.28124	1.1	PRSS3	protease, serine 3
223941_at	0.732	0.0380494	3.41	-3.28125	1.49	FBXO24	F-box protein 24
35974_at	0.732	0.0380826	-3.41	-3.28217	-1.06	LRMP	lymphoid restricted membrane protein
228553_at	0.732	0.0381714	3.41	-3.28464	1.18	ENAH	enabled homolog (Drosophila)
1566991_at	0.732	0.0382006	-3.4	-3.28545	-1.19	ARID1B	AT-rich interaction domain 1B
204845_s_at	0.732	0.0382022	-3.4	-3.28549	-1.3	ENPEP	glutamyl aminopeptidase
226923_at	0.732	0.0382044	-3.4	-3.28555	-1.14	SCFD2	sec1 family domain containing 2
231305_at	0.732	0.0382732	-3.4	-3.28745	-2.34	LOC100507520	uncharacterized LOC100507520
207413_s_at	0.732	0.0383087	3.4	-3.28843	1.11	SCN5A	sodium voltage-gated channel alpha subunit 5
1552349_a_at	0.732	0.0383381	-3.4	-3.28924	-2.92	PRSS33	protease, serine 33
1558392_at	0.732	0.038343	3.4	-3.28938	1.85	SYNE2	spectrin repeat containing nuclear envelope protein 2
231496_at	0.732	0.0383561	-3.4	-3.28974	-1.69	FCAMR	Fc fragment of IgA and IgM receptor
1562433_at	0.732	0.0383926	-3.4	-3.29075	-1.82	LINC01181	long intergenic non-protein coding RNA 1181
240164_at	0.732	0.0383936	3.4	-3.29077	1.09	MUC4	mucin 4, cell surface associated
1565848_at	0.732	0.0384251	3.4	-3.29164	1.73	ZNF428	zinc finger protein 428
221180_at	0.732	0.0384382	3.4	-3.292	1.24	MAP3K19	mitogen-activated protein kinase kinase kinase 19
232960_at	0.733	0.0385066	3.39	-3.29388	2.61	NUP62CL	nucleoporin 62 C-terminal like
223082_at	0.733	0.0385594	3.39	-3.29533	1.38	SH3KBP1	SH3 domain containing kinase binding protein 1
217179_x_at	0.733	0.0386009	3.39	-3.29647	1.8	BMS1P20	BMS1, ribosome biogenesis factor pseudogene 20
1563335_at	0.733	0.038646	-3.39	-3.29771	-3.16	IRGM	immunity related GTPase M
213258_at	0.733	0.0386519	-3.39	-3.29787	-1.7	TFPI	tissue factor pathway inhibitor
1563219_at	0.733	0.038677	-3.39	-3.29856	-1.9	NADK2-AS1	NADK2 antisense RNA 1
227425_at	0.733	0.0386831	-3.39	-3.29872	-1.03	REPS2	RALBP1 associated Eps domain containing 2
206607_at	0.733	0.0387077	-3.39	-3.2994	-1.51	CBL	Cbl proto-oncogene
217417_at	0.733	0.0387166	3.39	-3.29964	2.79	MYO5A	myosin VA
1554833_at	0.733	0.0387166	3.39	-3.29964	2.79	MCTP2	multiple C2 and transmembrane domain containing 2
205820_s_at	0.733	0.0387323	3.39	-3.30007	2.21	APOC3	apolipoprotein C3
208161_s_at	0.733	0.0387476	3.39	-3.30049	2.25	ABCC3	ATP binding cassette subfamily C member 3
207468_s_at	0.733	0.0387949	-3.38	-3.30178	-1.08	SFRP5	secreted frizzled related protein 5
1568848_at	0.733	0.0387949	-3.38	-3.30178	-1.08	LOC101927820	uncharacterized LOC101927820
236296_x_at	0.733	0.0387988	-3.38	-3.30188	-2.09	C8orf58	chromosome 8 open reading frame 58
217567_at	0.733	0.0388792	-3.38	-3.30407	-1.97	TGM4	transglutaminase 4
215463_at	0.733	0.0389402	-3.38	-3.30574	-2.58	OR7E24	olfactory receptor family 7 subfamily E member 24
1553202_at	0.733	0.0389579	-3.38	-3.30622	-2.06	STOX1	storkhead box 1
1570337_at	0.733	0.0389579	-3.38	-3.30622	-2.06	FIGLA	folliculogenesis specific bHLH transcription factor
209949_at	0.733	0.0389752	3.38	-3.30669	1.98	NCF2	neutrophil cytosolic factor 2
222858_s_at	0.733	0.0389905	3.38	-3.3071	1.52	DAPP1	dual adaptor of phosphotyrosine and 3-phosphoinositides 1
220218_at	0.733	0.0389909	-3.38	-3.30711	-1.81	SPATA6L	spermatogenesis associated 6 like
220743_at	0.733	0.0390498	3.38	-3.30871	1.55	C16orf72	chromosome 16 open reading frame 72
234727_at	0.733	0.0390695	-3.38	-3.30925	-1.33	DNAH7	dynein axonemal heavy chain 7
1562234_a_at	0.733	0.0390975	-3.37	-3.31	-3.25	NAV3	neuron navigator 3
223990_at	0.733	0.0391365	3.37	-3.31106	3.16	C4orf17	chromosome 4 open reading frame 17
232655_at	0.733	0.0392413	-3.37	-3.31389	-1.6	UGT1A1	UDP glucuronosyltransferase family 1 member A1
227727_at	0.733	0.039485	-3.36	-3.32045	-1.92	MRGPRF	MAS related GPR family member F
242200_at	0.733	0.0395104	3.36	-3.32113	1.85	ADAMTSL5	ADAMTS like 5
228195_at	0.733	0.0395299	3.36	-3.32166	1.9	C2orf88	chromosome 2 open reading frame 88
206814_at	0.733	0.0397003	3.36	-3.32621	2.25	NGF	nerve growth factor
1560495_at	0.733	0.0397403	3.35	-3.32728	2.34	LOC101929741	uncharacterized LOC101929741
226751_at	0.733	0.039765	-3.35	-3.32794	-2.37	CNRIP1	cannabinoid receptor interacting protein 1
204430_s_at	0.733	0.039875	-3.35	-3.33087	-1.21	SLC2A5	solute carrier family 2 member 5
1561532_at	0.733	0.0398781	-3.35	-3.33095	-1.31	DACT3-AS1	DACT3 antisense RNA 1
232302_at	0.733	0.0399706	-3.35	-3.3334	-1.21	PDLIM2	PDZ and LIM domain 2
1553511_at	0.733	0.0399845	3.35	-3.33377	1.01	GJD3	gap junction protein delta 3
210301_at	0.733	0.0400928	3.34	-3.33664	1.41	XDH	xanthine dehydrogenase
1553264_a_at	0.733	0.0401206	3.34	-3.33738	2.4	SYN1	synapsin I
204468_s_at	0.733	0.0401506	3.34	-3.33817	3.5	TIE1	tyrosine kinase with immunoglobulin like and EGF like domains 1
210629_x_at	0.733	0.0401601	3.34	-3.33842	1.14	LST1	leukocyte specific transcript 1
240311_at	0.733	0.0401941	-3.34	-3.33932	-1.54	NANOS3	nanos C2HC-type zinc finger 3
231700_at	0.734	0.0402255	3.34	-3.34014	1.21	GUCA1A	guanylate cyclase activator 1A
1568794_at	0.734	0.0402461	3.34	-3.34069	2.63	LOC643355	uncharacterized LOC643355
211590_x_at	0.735	0.0403393	-3.33	-3.34314	-1.44	TBXA2R	thromboxane A2 receptor
1558815_at	0.735	0.0404061	3.33	-3.3449	2.24	SORBS2	sorbin and SH3 domain containing 2
239092_at	0.735	0.0404319	3.33	-3.34557	1.35	ITGA8	integrin subunit alpha 8
208394_x_at	0.735	0.0405029	-3.33	-3.34744	-2.02	ESM1	endothelial cell specific molecule 1
225285_at	0.735	0.0405481	3.33	-3.34862	1.45	BCAT1	branched chain amino acid transaminase 1
229349_at	0.735	0.040642	-3.33	-3.35107	-1.25	LIN28B	lin-28 homolog B
1556730_at	0.735	0.0406705	3.32	-3.35182	1.04	LOC652993	uncharacterized LOC652993
1569418_at	0.735	0.040734	3.32	-3.35347	2.31	LINC00682	long intergenic non-protein coding RNA 682
224275_at	0.735	0.040797	3.32	-3.35511	2.52	ADGRV1	adhesion G protein-coupled receptor V1
230955_s_at	0.735	0.0408043	3.32	-3.3553	2.26	NOL4L	nucleolar protein 4 like
208937_s_at	0.735	0.0408123	3.32	-3.35551	1.68	ID1	inhibitor of DNA binding 1, HLH protein
202241_at	0.735	0.0408491	3.32	-3.35647	1.1	TRIB1	tribbles pseudokinase 1
244070_at	0.735	0.0409217	3.32	-3.35835	2.17	SYNE1	spectrin repeat containing nuclear envelope protein 1
237915_at	0.735	0.0409528	-3.32	-3.35916	-1.63	CAND1.11	uncharacterized LOC100130460
220529_at	0.735	0.0409573	3.32	-3.35927	1.12	FLJ11710	uncharacterized protein FLJ11710
236939_at	0.735	0.040972	-3.32	-3.35966	-1.78	HACD4	3-hydroxyacyl-CoA dehydratase 4
229117_s_at	0.735	0.0410327	-3.31	-3.36123	-1.43	JUND	JunD proto-oncogene, AP-1 transcription factor subunit
1562697_at	0.735	0.0410399	3.31	-3.36141	1.28	LOC339988	uncharacterized LOC339988
220211_at	0.736	0.0411109	3.31	-3.36325	1.08	FLJ13224	uncharacterized LOC79857
1561099_at	0.736	0.0411523	3.31	-3.36432	1.87	TBC1D22A-AS1	TBC1D22A antisense RNA 1
216957_at	0.736	0.041158	-3.31	-3.36446	-1.18	USP22	ubiquitin specific peptidase 22
229247_at	0.736	0.0411801	-3.31	-3.36503	-2.24	FBLN7	fibulin 7
229688_at	0.736	0.0412353	-3.31	-3.36646	-1.65	PRDM11	PR/SET domain 11
231859_at	0.736	0.0412508	3.31	-3.36686	2.32	C14orf132	chromosome 14 open reading frame 132
1569971_at	0.736	0.0412772	-3.31	-3.36753	-2.2	LOC100288721	uncharacterized LOC100288721
221601_s_at	0.736	0.0413005	3.3	-3.36814	1.24	FCMR	Fc fragment of IgM receptor
238740_at	0.737	0.0414387	3.3	-3.37168	3.76	PTGES3L	prostaglandin E synthase 3 like
1554050_at	0.737	0.0414565	-3.3	-3.37214	-2.16	SMPDL3B	sphingomyelin phosphodiesterase acid like 3B
1568870_at	0.737	0.041558	3.3	-3.37474	3.11	SLC24A4	solute carrier family 24 member 4
1557322_at	0.737	0.0416269	-3.3	-3.3765	-1.31	ZNF230	zinc finger protein 230
234994_at	0.737	0.041661	3.29	-3.37737	1.19	TMEM200A	transmembrane protein 200A
210751_s_at	0.737	0.0416654	-3.29	-3.37748	-1.23	RGN	regucalcin
1555788_a_at	0.737	0.041794	3.29	-3.38075	2.1	TRIB3	tribbles pseudokinase 3
211213_at	0.737	0.0418852	3.29	-3.38307	1.12	ORC5	origin recognition complex subunit 5
232839_at	0.737	0.0419112	-3.29	-3.38373	-1.43	STK24-AS1	STK24 antisense RNA 1
1552799_at	0.737	0.0419115	3.29	-3.38374	1.13	TSNARE1	t-SNARE domain containing 1
235383_at	0.737	0.0419115	-3.29	-3.38374	-1.13	MYO7B	myosin VIIB
38037_at	0.737	0.0419669	3.28	-3.38514	1.32	HBEGF	heparin binding EGF like growth factor
226828_s_at	0.737	0.0420335	3.28	-3.38683	1.02	HEYL	hes related family bHLH transcription factor with YRPW motif-like
217315_s_at	0.737	0.0420443	3.28	-3.3871	1.07	KLK13	kallikrein related peptidase 13
229475_at	0.737	0.0420545	-3.28	-3.38736	-1.74	MAEL	maelstrom spermatogenic transposon silencer
208346_at	0.737	0.0421813	-3.28	-3.39056	-1.95	PPBPP2	pro-platelet basic protein pseudogene 2
1556381_at	0.737	0.0421813	-3.28	-3.39056	-1.95	NAA15	N(alpha)-acetyltransferase 15, NatA auxiliary subunit
1555533_at	0.737	0.0421813	-3.28	-3.39056	-1.95	QRFPR	pyroglutamylated RFamide peptide receptor
206282_at	0.737	0.0422046	-3.28	-3.39114	-1.08	NEUROD1	neuronal differentiation 1
213661_at	0.737	0.0422046	-3.28	-3.39114	-1.08	PAMR1	peptidase domain containing associated with muscle regeneration 1
206617_s_at	0.737	0.0422046	-3.28	-3.39114	-1.08	RENBP	renin binding protein
210398_x_at	0.737	0.0422426	3.28	-3.3921	2.41	FUT6	fucosyltransferase 6
1553822_at	0.737	0.0422649	-3.28	-3.39266	-3.23	RTP1	receptor transporter protein 1
1557753_at	0.738	0.0423068	3.27	-3.39372	3.08	LOC101927282	uncharacterized LOC101927282
1561370_at	0.738	0.0423586	3.27	-3.39502	2	LOC100505716	uncharacterized LOC100505716
220381_at	0.738	0.042425	3.27	-3.39668	2.73	ARHGAP28	Rho GTPase activating protein 28
1569365_a_at	0.738	0.0424757	3.27	-3.39795	2.27	KIAA1656	KIAA1656 protein
222784_at	0.738	0.0425434	3.27	-3.39965	1.57	SMOC1	SPARC related modular calcium binding 1
1556248_at	0.738	0.0425621	-3.27	-3.40011	-1.92	EIF1B-AS1	EIF1B antisense RNA 1
1566150_at	0.738	0.042595	-3.27	-3.40094	-1.18	CALML4	calmodulin like 4
240098_at	0.738	0.042595	-3.27	-3.40094	-1.18	RIF1	replication timing regulatory factor 1
240204_at	0.738	0.0426534	3.26	-3.40239	1.04	SNRPN	small nuclear ribonucleoprotein polypeptide N
232646_at	0.738	0.0426562	-3.26	-3.40246	-2.03	TTC17	tetratricopeptide repeat domain 17
1554863_s_at	0.739	0.042719	3.26	-3.40403	2.01	DOK5	docking protein 5
215367_at	0.74	0.0428581	3.26	-3.40749	1.97	KIAA1614	KIAA1614
1554958_at	0.74	0.0429423	3.26	-3.40957	1.48	ZNF641	zinc finger protein 641
237099_at	0.74	0.0429459	3.26	-3.40966	1.22	BPIFA2	BPI fold containing family A member 2
217013_at	0.74	0.0429819	-3.25	-3.41056	-2.36	AZGP1P1	alpha-2-glycoprotein 1, zinc-binding pseudogene 1
228798_x_at	0.74	0.0431586	3.25	-3.41492	1.17	LOC100289283	uncharacterized LOC100289283
1557523_at	0.74	0.0431689	-3.25	-3.41518	-2.26	ATP6AP1L	ATPase H+ transporting accessory protein 1 like
230423_at	0.74	0.0431952	-3.25	-3.41582	-1.42	FOXD3-AS1	FOXD3 antisense RNA 1 (head to head)
229339_at	0.74	0.0432903	3.25	-3.41816	2.38	MYOCD	myocardin
228063_s_at	0.74	0.0433684	-3.24	-3.42008	-1.3	NAP1L5	nucleosome assembly protein 1 like 5
219256_s_at	0.74	0.0433757	3.24	-3.42026	1.79	SH3TC1	SH3 domain and tetratricopeptide repeats 1
1563117_at	0.74	0.0433888	-3.24	-3.42058	-2.17	LOC388456	uncharacterized LOC388456
1561531_at	0.74	0.0434067	3.24	-3.42102	1.07	PLCH1-AS1	PLCH1 antisense RNA 1
239436_at	0.74	0.0434166	-3.24	-3.42127	-1.33	CHORDC1	cysteine and histidine rich domain containing 1
1563814_at	0.74	0.0434255	3.24	-3.42148	2.75	C2orf50	chromosome 2 open reading frame 50
207256_at	0.74	0.0434255	3.24	-3.42148	2.75	MBL2	mannose binding lectin 2
242641_at	0.741	0.0434792	-3.24	-3.4228	-1.21	COL6A6	collagen type VI alpha 6 chain
221612_at	0.741	0.0435475	3.24	-3.42447	2.08	LRTM1	leucine rich repeats and transmembrane domains 1
238579_at	0.741	0.0435684	-3.24	-3.42498	-2.54	C9orf85	chromosome 9 open reading frame 85
232848_at	0.741	0.0436255	3.24	-3.42637	2.43	MIR4500HG	MIR4500 host gene
1570026_at	0.741	0.0436293	3.24	-3.42647	1.35	CPXM2	carboxypeptidase X, M14 family member 2
222923_s_at	0.741	0.0436363	3.24	-3.42664	1.24	KCNE3	potassium voltage-gated channel subfamily E regulatory subunit 3
206837_at	0.741	0.0436938	3.23	-3.42804	1.67	ALX1	ALX homeobox 1
242943_at	0.741	0.0437062	3.23	-3.42834	1.66	ST8SIA4	ST8 alpha-N-acetyl-neuraminide alpha-2,8-sialyltransferase 4
1557406_s_at	0.741	0.0437623	3.23	-3.42971	1.89	LOC100130111	uncharacterized LOC100130111
1566934_at	0.741	0.0437693	3.23	-3.42988	2.49	TYRO3P	TYRO3P protein tyrosine kinase pseudogene
236593_at	0.742	0.0439422	3.23	-3.43408	1.92	LOC100131303	uncharacterized LOC100131303
1557874_at	0.742	0.0439549	-3.23	-3.43439	-3.26	GRID1-AS1	GRID1 antisense RNA 1
209266_s_at	0.742	0.0439928	3.23	-3.43531	2.13	SLC39A8	solute carrier family 39 member 8
230730_at	0.742	0.0441581	-3.22	-3.4393	-1.13	SGCD	sarcoglycan delta
229910_at	0.742	0.0441887	3.22	-3.44004	1.22	SHE	Src homology 2 domain containing E
219475_at	0.742	0.0442144	3.22	-3.44066	1.67	OSGIN1	oxidative stress induced growth inhibitor 1
207381_at	0.742	0.044271	3.22	-3.44202	1.32	ALOX12B	arachidonate 12-lipoxygenase, 12R type
234598_at	0.742	0.0442924	3.22	-3.44254	1.58	MYO19	myosin XIX
235503_at	0.742	0.0442924	3.22	-3.44254	1.58	ASB5	ankyrin repeat and SOCS box containing 5
1562701_at	0.742	0.0442924	-3.22	-3.44254	-1.58	CTD-2297D10.2	uncharacterized LOC101929176
205965_at	0.742	0.0443166	-3.22	-3.44312	-2.51	BATF	basic leucine zipper ATF-like transcription factor
242302_at	0.743	0.0444092	3.21	-3.44534	1.06	PDS5B	PDS5 cohesin associated factor B
230560_at	0.743	0.0444384	-3.21	-3.44604	-2.04	STXBP6	syntaxin binding protein 6
231072_at	0.743	0.0444419	3.21	-3.44613	2.36	MIDN	midnolin
1563860_at	0.743	0.0444932	3.21	-3.44736	1.4	LOC400965	uncharacterized LOC400965
204698_at	0.743	0.0444962	3.21	-3.44743	1.24	ISG20	interferon stimulated exonuclease gene 20
204814_at	0.744	0.044653	3.21	-3.45118	2.5	CADPS	calcium dependent secretion activator
211049_at	0.744	0.0446569	-3.21	-3.45127	-2.14	TLX2	T-cell leukemia homeobox 2
1569504_at	0.744	0.0447218	3.21	-3.45282	1.44	LILRB4	leukocyte immunoglobulin like receptor B4
235858_at	0.744	0.044754	-3.2	-3.45359	-1.74	CREBBP	CREB binding protein
244874_at	0.744	0.0447669	3.2	-3.45389	1.85	CHST15	carbohydrate (N-acetylgalactosamine 4-sulfate 6-O) sulfotransferase 15
1552405_at	0.744	0.0448443	-3.2	-3.45574	-1.13	NLRP5	NLR family pyrin domain containing 5
1569375_at	0.744	0.0448672	-3.2	-3.45628	-1.72	LOC101929964	uncharacterized LOC101929964
229510_at	0.744	0.0448933	3.2	-3.4569	1.84	MS4A14	membrane spanning 4-domains A14
205808_at	0.744	0.044903	-3.2	-3.45713	-1.4	ASPH	aspartate beta-hydroxylase
203946_s_at	0.744	0.0449126	3.2	-3.45736	1.17	ARG2	arginase 2
234139_s_at	0.744	0.0449297	-3.2	-3.45776	-2.58	LOC105378749	uncharacterized LOC105378749
235489_at	0.744	0.0449297	-3.2	-3.45776	-2.58	RHOJ	ras homolog family member J
224388_s_at	0.744	0.0450541	3.2	-3.46071	1.7	COL25A1	collagen type XXV alpha 1 chain
232798_at	0.744	0.0450805	-3.2	-3.46134	-1.24	DNAJC5B	DnaJ heat shock protein family (Hsp40) member C5 beta
214053_at	0.744	0.045085	-3.2	-3.46144	-2.76	ERBB4	erb-b2 receptor tyrosine kinase 4
237344_at	0.745	0.0451358	-3.19	-3.46264	-3.23	LINC01539	long intergenic non-protein coding RNA 1539
222786_at	0.745	0.0451398	-3.19	-3.46274	-1.12	CHST12	carbohydrate (chondroitin 4) sulfotransferase 12
212613_at	0.745	0.0452098	-3.19	-3.46439	-1.43	BTN3A2	butyrophilin subfamily 3 member A2
1557341_x_at	0.745	0.045255	-3.19	-3.46546	-1.56	PIK3CD-AS2	PIK3CD antisense RNA 2
231430_at	0.745	0.0452578	-3.19	-3.46552	-1.55	FAM181B	family with sequence similarity 181 member B
208064_s_at	0.745	0.0452764	-3.19	-3.46596	-2.35	ST8SIA3	ST8 alpha-N-acetyl-neuraminide alpha-2,8-sialyltransferase 3
238459_x_at	0.746	0.0453691	-3.19	-3.46814	-1.1	SPATA6	spermatogenesis associated 6
38241_at	0.746	0.0454634	-3.18	-3.47036	-1.09	BTN3A3	butyrophilin subfamily 3 member A3
213421_x_at	0.747	0.0455329	3.18	-3.47199	1.01	PRSS3	protease, serine 3
203348_s_at	0.747	0.0455808	3.18	-3.47311	1.28	ETV5	ETS variant 5
209383_at	0.747	0.0455904	3.18	-3.47333	2.13	DDIT3	DNA damage inducible transcript 3
211581_x_at	0.747	0.0456005	-3.18	-3.47357	-2.38	LST1	leukocyte specific transcript 1
219046_s_at	0.747	0.0456391	-3.18	-3.47447	-2.49	PKNOX2	PBX/knotted 1 homeobox 2
237718_at	0.747	0.0456735	-3.18	-3.47528	-1.68	EIF4E	eukaryotic translation initiation factor 4E
1555540_at	0.747	0.0457433	-3.18	-3.47691	-1.97	TGFB3	transforming growth factor beta 3
238577_s_at	0.747	0.0457657	-3.18	-3.47743	-1.25	TSHZ2	teashirt zinc finger homeobox 2
215740_at	0.747	0.0457749	-3.18	-3.47764	-1.55	LOC100130741	uncharacterized LOC100130741
1562950_at	0.747	0.0458587	3.17	-3.47959	1.76	LOC101927210	uncharacterized LOC101927210
221371_at	0.747	0.04587	-3.17	-3.47986	-1.71	TNFSF18	tumor necrosis factor superfamily member 18
1559018_at	0.747	0.0458977	3.17	-3.4805	1.22	PTPRE	protein tyrosine phosphatase, receptor type E
240258_at	0.747	0.0459386	3.17	-3.48145	2	ENO1	enolase 1
1552972_at	0.747	0.0459639	-3.17	-3.48204	-2.58	LOC100507431	uncharacterized LOC100507431
236618_at	0.747	0.0459639	-3.17	-3.48204	-2.58	MROH8	maestro heat like repeat family member 8
233018_at	0.748	0.0460208	-3.17	-3.48336	-1.62	TMEM134	transmembrane protein 134
233868_x_at	0.748	0.0460241	-3.17	-3.48344	-1.89	ADAM33	ADAM metallopeptidase domain 33
232374_s_at	0.748	0.0460546	-3.17	-3.48414	-1.76	PRDM6	PR/SET domain 6
1560315_at	0.748	0.0462313	-3.16	-3.48823	-2.6	GLCCI1	glucocorticoid induced 1
227390_at	0.748	0.0462652	3.16	-3.48902	1.56	MEG3	maternally expressed 3 (non-protein coding)
231475_at	0.748	0.0463207	3.16	-3.4903	1.6	TBC1D21	TBC1 domain family member 21
229720_at	0.748	0.0463838	-3.16	-3.49175	-1.25	BAG1	BCL2 associated athanogene 1
224258_at	0.749	0.0464724	-3.16	-3.49379	-1.55	DBIL5P2	diazepam binding inhibitor-like 5 pseudogene 2
1568828_at	0.75	0.0465735	-3.16	-3.49611	-1.55	TRY2P	trypsinogen-like pseudogene
1557066_at	0.75	0.0465816	-3.15	-3.49629	-1.17	LUC7L	LUC7 like
214300_s_at	0.752	0.0467542	3.15	-3.50024	1.96	TOP3A	topoisomerase (DNA) III alpha
244478_at	0.752	0.0469491	3.15	-3.50469	1.01	LRRC37A3	leucine rich repeat containing 37 member A3
214951_at	0.752	0.0469895	3.14	-3.5056	1.35	SLC26A10	solute carrier family 26 member 10
1570471_at	0.752	0.0470612	-3.14	-3.50723	-2.18	ARHGEF12	Rho guanine nucleotide exchange factor 12
235438_at	0.752	0.0470808	-3.14	-3.50768	-1.33	CYP7B1	cytochrome P450 family 7 subfamily B member 1
230249_at	0.752	0.0471241	3.14	-3.50866	1.48	KHDRBS3	KH RNA binding domain containing, signal transduction associated 3
1553622_a_at	0.752	0.0471364	3.14	-3.50894	2.68	FSIP1	fibrous sheath interacting protein 1
1555972_s_at	0.752	0.0471398	-3.14	-3.50902	-1.24	FBXO28	F-box protein 28
203131_at	0.753	0.0472202	-3.14	-3.51084	-2.82	PDGFRA	platelet derived growth factor receptor alpha
215715_at	0.753	0.0472884	-3.14	-3.51238	-1.18	SLC6A2	solute carrier family 6 member 2
221346_at	0.753	0.0473484	3.13	-3.51373	1.67	OR10J1	olfactory receptor family 10 subfamily J member 1
216404_at	0.753	0.0473798	-3.13	-3.51444	-1.55	ATXN8OS	ATXN8 opposite strand (non-protein coding)
1559641_at	0.753	0.0473948	3.13	-3.51478	1.73	LOC105378382	uncharacterized LOC105378382
211133_x_at	0.753	0.0474212	-3.13	-3.51538	-1.45	LILRB3	leukocyte immunoglobulin like receptor B3
1569996_at	0.753	0.047486	-3.13	-3.51684	-1.53	ANKRD26P3	ankyrin repeat domain 26 pseudogene 3
1563168_at	0.753	0.047486	-3.13	-3.51684	-1.53	NRG1-IT1	NRG1 intronic transcript 1
214884_at	0.755	0.047585	3.13	-3.51906	2.94	MCF2	MCF.2 cell line derived transforming sequence
1560176_s_at	0.755	0.0476064	3.13	-3.51954	1.08	PPP4R1L	protein phosphatase 4 regulatory subunit 1 like (pseudogene)
230080_at	0.755	0.0476752	3.13	-3.52109	1.93	HOXA-AS2	HOXA cluster antisense RNA 2
208893_s_at	0.755	0.0477031	3.13	-3.52171	1.93	DUSP6	dual specificity phosphatase 6
208377_s_at	0.755	0.0477895	3.12	-3.52365	1.78	CACNA1F	calcium voltage-gated channel subunit alpha1 F
211485_s_at	0.755	0.0478017	-3.12	-3.52392	-3.37	FGF18	fibroblast growth factor 18
214477_at	0.755	0.0478053	3.12	-3.524	1.45	MLLT1	MLLT1, super elongation complex subunit
216924_s_at	0.755	0.0479074	-3.12	-3.52628	-3.15	DRD2	dopamine receptor D2
1555558_at	0.755	0.0479125	3.12	-3.52639	2.06	USP25	ubiquitin specific peptidase 25
239814_at	0.755	0.0479389	3.12	-3.52698	1.96	LOC100506860	uncharacterized LOC100506860
208606_s_at	0.755	0.0479434	-3.12	-3.52708	-1.25	WNT4	Wnt family member 4
207811_at	0.755	0.0479515	3.12	-3.52726	2.95	KRT12	keratin 12
1558452_at	0.756	0.0480836	3.12	-3.5302	1.01	TMEM144	transmembrane protein 144
237818_at	0.756	0.0481921	-3.11	-3.53261	-1.61	LARP6	La ribonucleoprotein domain family member 6
223143_s_at	0.756	0.0482392	3.11	-3.53366	2.47	AKIRIN2	akirin 2
241862_x_at	0.756	0.0482492	-3.11	-3.53388	-2.72	C19orf45	chromosome 19 open reading frame 45
210029_at	0.756	0.0482716	-3.11	-3.53438	-1.91	IDO1	indoleamine 2,3-dioxygenase 1
210331_at	0.756	0.0483497	-3.11	-3.53611	-1.5	HECW1	HECT, C2 and WW domain containing E3 ubiquitin protein ligase 1
209613_s_at	0.756	0.0484921	3.11	-3.53925	2.01	ADH1B	alcohol dehydrogenase 1B (class I), beta polypeptide
1569566_at	0.756	0.0486091	3.1	-3.54183	3.35	TBC1D1	TBC1 domain family member 1
221232_s_at	0.756	0.0486216	-3.1	-3.5421	-1.11	ANKRD2	ankyrin repeat domain 2
209721_s_at	0.756	0.0486458	3.1	-3.54264	2.43	IFFO1	intermediate filament family orphan 1
220830_at	0.756	0.0486839	-3.1	-3.54347	-1.29	IMPG2	interphotoreceptor matrix proteoglycan 2
215940_at	0.756	0.048701	-3.1	-3.54385	-2.23	LINC01361	long intergenic non-protein coding RNA 1361
239899_at	0.756	0.048701	-3.1	-3.54385	-2.23	RNF145	ring finger protein 145
207036_x_at	0.756	0.0487073	-3.1	-3.54399	-2.04	GRIN2D	glutamate ionotropic receptor NMDA type subunit 2D
209844_at	0.756	0.048729	3.1	-3.54447	2.64	HOXB13	homeobox B13
207795_s_at	0.756	0.0487372	-3.1	-3.54464	-1.82	KLRD1	killer cell lectin like receptor D1
1552705_at	0.756	0.0487429	-3.1	-3.54477	-1.08	DUSP19	dual specificity phosphatase 19
1563916_at	0.756	0.0487602	-3.1	-3.54515	-1.05	WDR11-AS1	WDR11 antisense RNA 1
1562190_at	0.756	0.0488169	-3.1	-3.54639	-1.58	LOC101928739	uncharacterized LOC101928739
232435_at	0.756	0.0488169	3.1	-3.54639	1.58	ALG13	ALG13, UDP-N-acetylglucosaminyltransferase subunit
222215_at	0.756	0.0488715	3.1	-3.54759	2.35	SLC38A7	solute carrier family 38 member 7
201341_at	0.756	0.0489228	3.09	-3.54871	1.03	ENC1	ectodermal-neural cortex 1
1555985_at	0.756	0.0489374	-3.09	-3.54903	-1.58	C17orf64	chromosome 17 open reading frame 64
226940_at	0.756	0.0490023	3.09	-3.55045	1.16	FAM69B	family with sequence similarity 69 member B
207016_s_at	0.756	0.0490023	3.09	-3.55045	1.16	LOC101928635///ALDH1A2	uncharacterized LOC101928635///aldehyde dehydrogenase 1 family member A2
208593_x_at	0.756	0.0490129	3.09	-3.55068	1.93	CRHR1	corticotropin releasing hormone receptor 1
202267_at	0.756	0.0490247	3.09	-3.55094	1.41	LAMC2	laminin subunit gamma 2
1558654_at	0.756	0.0490581	3.09	-3.55167	1.12	PPM1H	protein phosphatase, Mg2+/Mn2+ dependent 1H
229288_at	0.756	0.0490725	-3.09	-3.55198	-1.06	EPHA7	EPH receptor A7
1552715_a_at	0.756	0.0491943	-3.09	-3.55464	-2.84	RXFP1	relaxin/insulin like family peptide receptor 1
205465_x_at	0.756	0.0492059	3.09	-3.55489	1.24	HS3ST1	heparan sulfate-glucosamine 3-sulfotransferase 1
230586_s_at	0.756	0.0492228	3.09	-3.55525	1.22	ZNF703	zinc finger protein 703
210234_at	0.756	0.049336	3.08	-3.55771	1.61	GRM4	glutamate metabotropic receptor 4
227634_at	0.756	0.0493709	-3.08	-3.55847	-1.17	STK32C	serine/threonine kinase 32C
235278_at	0.756	0.04949	-3.08	-3.56105	-1.24	MACROD2	MACRO domain containing 2
230574_at	0.756	0.0494922	3.08	-3.5611	1.42	LOC100130938	uncharacterized LOC100130938
210339_s_at	0.756	0.0495297	3.08	-3.56191	1.47	KLK2	kallikrein related peptidase 2
204607_at	0.756	0.0495342	3.08	-3.562	1.62	HMGCS2	3-hydroxy-3-methylglutaryl-CoA synthase 2
1560550_at	0.756	0.0495363	3.08	-3.56205	1.05	LL22NC03-75H12.2	uncharacterized LOC101927722
219606_at	0.756	0.0496033	-3.08	-3.5635	-1.09	PHF20L1	PHD finger protein 20-like 1
228449_at	0.756	0.0496311	-3.08	-3.5641	-1.18	MORC2	MORC family CW-type zinc finger 2
225767_at	0.756	0.049657	-3.08	-3.56465	-1.1	RNA45S5	RNA, 45S pre-ribosomal 5
207475_at	0.756	0.0496958	3.08	-3.56549	1.75	FABP2	fatty acid binding protein 2
229486_s_at	0.756	0.0498208	-3.07	-3.56818	-1.03	TMEM132A	transmembrane protein 132A
229875_at	0.756	0.04983	3.07	-3.56838	1.63	ZDHHC22	zinc finger DHHC-type containing 22
208892_s_at	0.756	0.0498322	3.07	-3.56843	1.54	DUSP6	dual specificity phosphatase 6
235781_at	0.756	0.0498379	-3.07	-3.56855	-2.62	CACNA1B	calcium voltage-gated channel subunit alpha1 B
1555819_s_at	0.756	0.0498649	-3.07	-3.56913	-2.1	SAMD14	sterile alpha motif domain containing 14
239818_x_at	0.756	0.0498735	-3.07	-3.56931	-2.2	TRIB1	tribbles pseudokinase 1
1559548_at	0.756	0.0498828	3.07	-3.56951	2.62	ACVR2B	activin A receptor type 2B
207099_s_at	0.756	0.0498963	3.07	-3.5698	1.12	CHM	CHM, Rab escort protein 1
231158_x_at	0.756	0.0499058	3.07	-3.57001	1.08	PTBP1	polypyrimidine tract binding protein 1
237529_at	0.756	0.0499211	-3.07	-3.57034	-1.62	LINC00708	long intergenic non-protein coding RNA 708
239533_at	0.756	0.0499691	-3.07	-3.57136	-1.04	GPR155	G protein-coupled receptor 155
